# Supplementary material for: Crosstalk between Hedgehog pathway and energy pathways in human adipose-derived stem cells: A deep sequencing analysis of polysome-associated RNA
Source: Sci Rep. 2018 May 30;8:8411. doi: 10.1038/s41598-018-26533-y (PMC5976649; doi:10.1038/s41598-018-26533-y)
Supplement: Supplementary file 2 — Table Supplementary S1 [file 41598_2018_26533_MOESM2_ESM.xlsx]

## Sheet: 1) Polysomal=Cyclopamine X DMSO
Article: Crosstalk between Hedgehog pathway and energy pathways in human adipose-derived stem cells: A deep sequencing analysis of polysome-associated RNA - Shigunov, P. et al.
Spreadsheets 1. List of mRNAs identify in the polysomal fraction (p-value ≤ 0.05), when cells were treated with cyclopamine. Observations: Inf = transcript that was not detected in cells treated with DMSO (Expression DMSOPoli = 0). –Inf = transcript that was not detected in cells treated with Cyclopamine (Expression CyclopPoli = 0).
Gene name	ENSEMBL ID	Expression DMSOPoli	Expression CyclopPoli	Fold-change	Log2(Fold-change)	P-value	Adjusted(P-value)
RP11-113C12.4	ENSG00000256552	0	4.71085	Inf	Inf	0.0377974	1
AC061992.2	ENSG00000267737	0	4.50755	Inf	Inf	0.0406446	1
RP11-863K10.7	ENSG00000183154	0.271436	6.95592	25.6263	4.67956	0.017886	1
MT1F	ENSG00000198417	1.08575	20.5115	18.8916	4.23967	0.0335184	1
RP11-798G7.5	ENSG00000131484	0.542873	6.58433	12.1287	3.60035	0.0461164	1
SLCO4C1	ENSG00000173930	1.06206	11.4559	10.7865	3.43116	0.0050842	1
AKNAD1	ENSG00000162641	0.625457	6.29753	10.0687	3.3318	0.0483441	1
PILRA	ENSG00000085514	2.62032	14.7048	5.61183	2.48847	0.00899356	1
ADRA1B	ENSG00000170214	1.90031	10.2377	5.38739	2.42959	0.0357404	1
RP11-397D21.1	ENSG00000250229	4.27312	20.6198	4.82547	2.27067	0.00475505	1
OLR1	ENSG00000173391	5.6528	27.0255	4.78091	2.25728	0.0249839	1
RP11-266L9.5	ENSG00000262155	4.3782	18.3626	4.1941	2.06836	0.0419351	1
LIPG	ENSG00000101670	24.2088	101.152	4.17829	2.06291	0.000280424	0.520896
MFI2-AS1	ENSG00000228109	4.42607	18.0141	4.06999	2.02502	0.0154334	1
FDPSP2	ENSG00000233980	15.7236	60.6838	3.85941	1.94838	0.000323995	0.568394
HEXIM2	ENSG00000168517	4.87439	17.0111	3.48989	1.80318	0.0423121	1
KRT34	ENSG00000131737	26.8853	93.4216	3.47482	1.79694	7.0673084962414e-05	0.277633
TM7SF2	ENSG00000149809	59.5019	204.69	3.44005	1.78243	1.13991285940113e-06	0.0179981
GVQW1	ENSG00000241043	6.46761	20.6561	3.19378	1.67527	0.0244591	1
HES6	ENSG00000144485	14.9426	47.4405	3.17486	1.66669	0.00161418	1
PCSK9	ENSG00000169174	408.898	1280.26	3.131	1.64662	1.30625078386358e-07	0.00412488
ACAT2	ENSG00000120437	380.827	1150.85	3.02197	1.59549	0.00406737	1
IL21R	ENSG00000103522	36.9104	109.346	2.96248	1.56681	9.0117976598536e-05	0.284575
MSMO1	ENSG00000052802	2647.17	7841.56	2.96224	1.56669	1.98356378989856e-05	0.125274
SNAI3	ENSG00000185669	27.6427	81.435	2.94599	1.55875	0.000926982	1
MT1M	ENSG00000205364	13.9279	40.6397	2.91787	1.54492	0.00930361	1
IQCA1	ENSG00000132321	6.3027	18.2249	2.8916	1.53187	0.0449247	1
GDPD1	ENSG00000153982	8.46197	23.55	2.78304	1.47666	0.0429912	1
SQLE	ENSG00000104549	1030.59	2817.24	2.73361	1.45081	0.000545869	0.840642
SLC2A3P2	ENSG00000185031	9.66671	26.3643	2.72733	1.44749	0.0378946	1
DHCR7	ENSG00000172893	874.61	2351.72	2.68888	1.42701	2.09982017414265e-06	0.0221027
HMGCS1	ENSG00000112972	1287.1	3456.8	2.68573	1.42531	0.0114539	1
P2RX7	ENSG00000089041	19.581	52.4517	2.6787	1.42154	0.035525	1
HMGCR	ENSG00000113161	1106.97	2910.72	2.62944	1.39476	0.000237715	0.500438
MVD	ENSG00000167508	668.985	1755.67	2.62439	1.39198	1.30511310652258e-05	0.103032
PNPLA3	ENSG00000100344	27.7263	72.6703	2.62099	1.39011	0.00161952	1
CYP51A1	ENSG00000001630	63.7933	166.346	2.60758	1.38271	0.00145099	1
ZNF653	ENSG00000161914	11.6259	29.8312	2.56592	1.35948	0.023837	1
SCDP1	ENSG00000226549	683.137	1733.3	2.53727	1.34328	2.77113035290314e-05	0.145845
CYP51A1P2	ENSG00000233588	250.109	626.223	2.5038	1.32412	0.00018444	0.431304
RP11-283C24.1	ENSG00000264215	106.107	264.092	2.48892	1.31552	0.0020229	1
FADS1	ENSG00000149485	4448.87	10921.5	2.4549	1.29567	0.00438898	1
CYP51A1P1	ENSG00000241095	133.076	325.237	2.44399	1.28924	0.000939184	1
SCD	ENSG00000099194	9679.13	23145.8	2.39131	1.2578	0.0059332	1
PODXL	ENSG00000128567	776.717	1854.1	2.3871	1.25526	0.0212297	1
SNAI3-AS1	ENSG00000260630	94.059	223.398	2.37508	1.24798	0.000603857	0.840642
AC097523.3	ENSG00000237939	76.0803	180.003	2.36597	1.24243	0.0192193	1
TDRKH	ENSG00000182134	26.0255	61.2152	2.35212	1.23396	0.0110523	1
EBP	ENSG00000147155	257.468	600.952	2.33409	1.22286	0.00269437	1
DHCR24	ENSG00000116133	2458.48	5696.12	2.31693	1.21221	7.91276880905037e-05	0.277633
INSIG1	ENSG00000186480	5672.29	13135.3	2.31569	1.21144	7.83646682280693e-05	0.277633
VWF	ENSG00000110799	20.373	46.2562	2.27047	1.18299	0.0179898	1
HSD17B8	ENSG00000204228	16.4536	37.3107	2.26763	1.18118	0.0359945	1
IDI1	ENSG00000067064	2139.87	4725.87	2.20849	1.14306	0.0143923	1
ALDOC	ENSG00000109107	68.6378	148.65	2.16572	1.11485	0.00886987	1
UNC13A	ENSG00000130477	141.369	306.063	2.165	1.11437	0.0367067	1
ACSS2	ENSG00000131069	850.833	1835.4	2.15717	1.10914	0.0244616	1
FADS2	ENSG00000134824	5300.37	11408.6	2.15242	1.10596	0.000168677	0.431304
ACLY	ENSG00000131473	1973.75	4246.7	2.15159	1.1054	0.0105835	1
NCR3LG1	ENSG00000188211	219.269	470.437	2.14548	1.1013	0.00058935	0.840642
HSD17B7	ENSG00000132196	109.623	234.705	2.14102	1.09829	0.0061348	1
FASN	ENSG00000169710	1734.68	3679.42	2.12109	1.08481	0.00342241	1
FDPS	ENSG00000160752	577.875	1224.5	2.11897	1.08336	0.0458753	1
SMIM10L2B	ENSG00000196972	21.6241	45.2763	2.09378	1.06611	0.0289149	1
RIMS3	ENSG00000117016	62.6585	129.654	2.06921	1.04908	0.00665361	1
HYAL1	ENSG00000114378	33.2821	67.778	2.03647	1.02607	0.0346331	1
LDLR	ENSG00000130164	2238.71	4538.49	2.02728	1.01954	0.00232979	1
	ENSG00000259787	76.9309	152.896	1.98745	0.990921	0.00545588	1
STARD4	ENSG00000164211	995.334	1969.44	1.97867	0.984533	0.00897153	1
FDFT1	ENSG00000079459	1577.82	3093.79	1.9608	0.971444	0.00506911	1
SLC2A6	ENSG00000160326	209.133	408.715	1.95433	0.966673	0.00540466	1
NEK8	ENSG00000160602	32.3407	63.1245	1.95186	0.964848	0.0342498	1
PTGES3P4	ENSG00000236937	22.3205	43.3932	1.9441	0.959102	0.0465498	1
MVK	ENSG00000110921	308.792	599.369	1.94101	0.956806	0.0120701	1
HSD17B7P2	ENSG00000099251	64.3562	124.041	1.92741	0.946665	0.0236331	1
RAB11FIP1	ENSG00000156675	31.5603	59.3294	1.87987	0.910635	0.0457391	1
SLC2A14	ENSG00000173262	86.3794	160.059	1.85297	0.889843	0.0388025	1
DMKN	ENSG00000161249	152.274	274.702	1.804	0.851198	0.0114088	1
NSDHL	ENSG00000147383	235.866	424.349	1.79911	0.847284	0.0057941	1
ZFP28	ENSG00000196867	139.59	246.981	1.76933	0.823206	0.0203653	1
ATP10D	ENSG00000145246	1038.85	1822.2	1.75406	0.810699	0.00832881	1
SC5D	ENSG00000109929	525.522	920.646	1.75187	0.808897	0.0066453	1
ATP7B	ENSG00000123191	53.4188	93.521	1.75071	0.807941	0.049144	1
ANGPTL1	ENSG00000116194	224.542	392.182	1.74658	0.804536	0.0142751	1
FAM84B	ENSG00000168672	104.378	181.464	1.73852	0.797863	0.0216916	1
KLHL24	ENSG00000114796	505.123	873.101	1.72849	0.789514	0.00715421	1
TSC22D3	ENSG00000157514	1131.65	1936.6	1.71131	0.775102	0.0111776	1
OSBPL8	ENSG00000091039	10503.3	17650.6	1.68049	0.748878	0.0112897	1
DUXAP8	ENSG00000206195	103.994	170.97	1.64403	0.717241	0.0321871	1
LYNX1	ENSG00000180155	579.056	938.555	1.62084	0.69674	0.0190588	1
SLC30A1	ENSG00000170385	1364.79	2211.87	1.62067	0.696586	0.0210349	1
NPC1	ENSG00000141458	486.633	785.421	1.61399	0.690631	0.0257817	1
KCND3	ENSG00000171385	638.421	1029.07	1.61189	0.688756	0.0199261	1
TMEM97	ENSG00000109084	369.437	593.407	1.60624	0.683692	0.031007	1
C14orf1	ENSG00000133935	305.139	489.919	1.60556	0.683079	0.0330872	1
AJUBA	ENSG00000129474	427.989	685.63	1.60198	0.679856	0.0428094	1
COMP	ENSG00000105664	1067.01	1705.77	1.59865	0.67685	0.0208787	1
TNFSF9	ENSG00000125657	170.743	271.949	1.59274	0.671506	0.0417109	1
FKBP4	ENSG00000004478	379.179	596.436	1.57297	0.653489	0.0454661	1
RDH11	ENSG00000072042	964.182	1512.66	1.56885	0.64971	0.0232779	1
BHLHE40	ENSG00000134107	1378.52	2153.95	1.56251	0.64387	0.0493861	1
ITPR2	ENSG00000123104	442.863	677.289	1.52934	0.612911	0.0481446	1
PANK3	ENSG00000120137	2137.16	3246.43	1.51904	0.603158	0.0399415	1
FAM212B	ENSG00000197852	591.324	895.703	1.51474	0.599073	0.0333892	1
HSD17B12	ENSG00000149084	1548.33	2331.64	1.50591	0.590634	0.0483693	1
SVEP1	ENSG00000165124	2027.48	3052.47	1.50554	0.590285	0.0418976	1
SH3BGRL3	ENSG00000142669	2311.74	1537.09	0.664903	-0.588784	0.0449791	1
NCAPG2	ENSG00000146918	389.54	253.265	0.650164	-0.621125	0.0404525	1
ZWILCH	ENSG00000174442	363.908	235.93	0.648324	-0.625213	0.0375788	1
ATP5J2	ENSG00000241468	605.241	391.584	0.646988	-0.628188	0.0436753	1
FTH1P23	ENSG00000242960	477.208	308.554	0.646582	-0.629095	0.0439132	1
	ENSG00000198518	1956.99	1259.35	0.643514	-0.635957	0.0247805	1
ARL16	ENSG00000214087	317.768	203.014	0.638873	-0.646398	0.0488378	1
COMMD6	ENSG00000188243	396.923	253.433	0.638494	-0.647254	0.0426505	1
RPS28	ENSG00000233927	200.218	127.22	0.635408	-0.654246	0.0478212	1
ATAD2	ENSG00000156802	395.093	250.909	0.635062	-0.65503	0.0445856	1
RP11-390K5.1	ENSG00000243802	390.703	248.015	0.63479	-0.655648	0.0399469	1
MAD2L1	ENSG00000164109	266.303	168.573	0.63301	-0.659701	0.0366694	1
DSN1	ENSG00000149636	212.144	133.81	0.630753	-0.664853	0.0381488	1
HIST1H4H	ENSG00000158406	762.463	479.993	0.629529	-0.667656	0.0372901	1
MCM6	ENSG00000076003	375.19	235.498	0.627677	-0.671905	0.0358062	1
CHAF1A	ENSG00000167670	220.01	137.017	0.622775	-0.683217	0.0420553	1
RP11-83J16.1	ENSG00000231409	607.233	373.857	0.615672	-0.699765	0.0384784	1
PBK	ENSG00000168078	182.586	112.349	0.615321	-0.700589	0.0320734	1
FANCI	ENSG00000140525	204.222	125.209	0.613102	-0.705801	0.0371522	1
CENPH	ENSG00000153044	186.702	113.669	0.608826	-0.715899	0.0352586	1
RNASEH2A	ENSG00000104889	223.063	135.395	0.60698	-0.720278	0.0427413	1
DONSON	ENSG00000159147	188.641	114.293	0.605876	-0.722906	0.027154	1
KIF15	ENSG00000163808	114.121	68.5964	0.601087	-0.734355	0.045883	1
CHCHD5	ENSG00000125611	119.923	71.9589	0.600041	-0.736868	0.039733	1
HIST1H4C	ENSG00000197061	1564.76	935.038	0.59756	-0.742845	0.0105572	1
YWHAQP6	ENSG00000249986	161.802	96.6219	0.59716	-0.743811	0.0365299	1
ARHGAP11A	ENSG00000198826	391.626	231.384	0.590829	-0.759188	0.0197668	1
C19orf48	ENSG00000167747	424.485	250.708	0.590618	-0.759703	0.0488435	1
ANLN	ENSG00000011426	518.828	303.119	0.584237	-0.775373	0.0144104	1
PTTG1	ENSG00000164611	187.634	109.581	0.584016	-0.77592	0.0378833	1
CKS2	ENSG00000123975	244.377	142.713	0.583985	-0.775997	0.022895	1
RPS2P46	ENSG00000189343	501.089	291.847	0.582425	-0.779855	0.0142616	1
C4orf46	ENSG00000205208	311.862	180.795	0.579726	-0.786556	0.0435325	1
TOP2A	ENSG00000131747	708.369	410.18	0.579049	-0.788242	0.00962261	1
LMNB1	ENSG00000113368	173.172	100.194	0.578579	-0.789413	0.0263385	1
NDUFA3	ENSG00000170906	176.152	101.724	0.577478	-0.792161	0.0198036	1
RP11-488C13.1	ENSG00000241081	284.572	164.177	0.576926	-0.793542	0.0177036	1
NDC80	ENSG00000080986	161.256	92.9479	0.576398	-0.794862	0.0425613	1
CDC7	ENSG00000097046	94.9153	54.6389	0.575659	-0.796713	0.0489653	1
SGOL2	ENSG00000163535	111.756	64.2293	0.574729	-0.799045	0.0431143	1
CENPA	ENSG00000115163	109.941	62.8024	0.571238	-0.807837	0.0408954	1
MCM8	ENSG00000125885	234.801	134.124	0.571222	-0.807877	0.0325766	1
MCM5	ENSG00000100297	216.066	123.032	0.569417	-0.812443	0.0184652	1
ZNF92	ENSG00000146757	137.602	78.2114	0.568387	-0.815054	0.0419711	1
HMGA1	ENSG00000137309	3717.33	2084.14	0.560654	-0.834816	0.00685434	1
RP5-1056L3.3	ENSG00000226396	187.926	105.206	0.559826	-0.83695	0.0227532	1
SKA3	ENSG00000165480	81.296	45.4402	0.558948	-0.839215	0.0430189	1
MELK	ENSG00000165304	406.316	226.67	0.557866	-0.842011	0.00940382	1
GNG2	ENSG00000186469	144.222	80.1025	0.555413	-0.848368	0.0456295	1
TICRR	ENSG00000140534	94.9189	52.7092	0.555308	-0.848641	0.0361455	1
CMTM7	ENSG00000153551	103.465	57.3282	0.554081	-0.851832	0.0276131	1
CCNA2	ENSG00000145386	280.555	154.974	0.552385	-0.856255	0.0262512	1
C1orf112	ENSG00000000460	70.7812	39.0167	0.551229	-0.859277	0.0459254	1
AC027612.6	ENSG00000143429	189.426	104.415	0.551216	-0.85931	0.0192987	1
PHBP8	ENSG00000240471	76.1253	41.5343	0.545605	-0.874072	0.0346525	1
GNG5	ENSG00000174021	288.965	157.267	0.544244	-0.877675	0.0200613	1
CDKN3	ENSG00000100526	116.988	63.3358	0.541386	-0.88527	0.030372	1
HIGD2A	ENSG00000146066	205.032	110.47	0.538792	-0.892198	0.0115507	1
CDCA2	ENSG00000184661	140.886	75.6451	0.536924	-0.897211	0.0181763	1
HMGA1P6	ENSG00000233440	233.123	124.184	0.532698	-0.908609	0.00816961	1
RP1-89D4.1	ENSG00000241255	83.1497	43.9736	0.528848	-0.919074	0.0389344	1
ARHGAP11B	ENSG00000187951	84.7408	44.5913	0.526208	-0.926295	0.0274101	1
TYMS	ENSG00000176890	239.891	125.574	0.523463	-0.933841	0.0131952	1
	ENSG00000242620	77.3437	40.4469	0.522951	-0.935253	0.0416247	1
LINC01605	ENSG00000253161	186.292	96.5876	0.518473	-0.947659	0.00734094	1
TROAP	ENSG00000135451	55.2598	28.5684	0.516984	-0.951808	0.0416221	1
RMI2	ENSG00000175643	62.7543	32.3027	0.51475	-0.958057	0.0306195	1
TTK	ENSG00000112742	114.415	58.8635	0.514473	-0.958832	0.0159143	1
KIF18A	ENSG00000121621	83.3158	42.6638	0.512073	-0.965578	0.0283406	1
NUSAP1	ENSG00000137804	256.495	131.02	0.510811	-0.969137	0.00397742	1
CASC5	ENSG00000137812	165.115	84.3322	0.510749	-0.969315	0.00892158	1
SPAG5	ENSG00000076382	60.7945	31.0152	0.510165	-0.970965	0.0333514	1
CTD-2619J13.14	ENSG00000232098	77.7224	39.6113	0.509651	-0.972418	0.0196352	1
RFC3	ENSG00000133119	114.484	58.3309	0.509511	-0.972814	0.0120688	1
CDK2	ENSG00000123374	409.061	208.19	0.508946	-0.974415	0.00307925	1
GSG2	ENSG00000177602	64.0762	32.5345	0.507748	-0.977816	0.0216865	1
NHP2	ENSG00000145912	172.81	87.3267	0.505333	-0.984694	0.00462474	1
DEPDC1	ENSG00000024526	165.603	83.2105	0.50247	-0.992891	0.00588433	1
TMEM158	ENSG00000249992	107.765	53.8529	0.499727	-1.00079	0.0173825	1
ORC6	ENSG00000091651	193.305	95.7962	0.495571	-1.01284	0.0202187	1
NEURL1B	ENSG00000214357	41.6385	20.4798	0.491848	-1.02371	0.0453597	1
AC104843.3	ENSG00000225416	59.2822	29.1555	0.491809	-1.02383	0.0358193	1
PKIA	ENSG00000171033	171.845	84.3703	0.490967	-1.0263	0.00372504	1
BARD1	ENSG00000138376	176.795	86.0506	0.486725	-1.03882	0.00384861	1
NCAPG	ENSG00000109805	192.44	93.5135	0.485936	-1.04116	0.0214728	1
RAD51	ENSG00000051180	134.598	65.007	0.482971	-1.04999	0.00593156	1
PDSS1	ENSG00000148459	47.2935	22.8338	0.482811	-1.05047	0.037058	1
CLHC1	ENSG00000162994	56.5827	27.1964	0.480649	-1.05694	0.0239785	1
TMSB4XP2	ENSG00000188765	472.021	226.013	0.478819	-1.06245	0.0108491	1
NCAPH	ENSG00000121152	64.9511	30.993	0.477174	-1.06741	0.0161504	1
ZNF414	ENSG00000133250	35.443	16.8252	0.474711	-1.07488	0.0334044	1
MXD3	ENSG00000213347	42.629	20.2021	0.473906	-1.07733	0.038946	1
KIF24	ENSG00000186638	67.4312	31.9524	0.473852	-1.07749	0.0125156	1
SHCBP1	ENSG00000171241	204.489	96.4209	0.47152	-1.08461	0.00187268	1
SPC24	ENSG00000161888	234.428	110.372	0.470813	-1.08677	0.00195874	1
CTD-2587H24.5	ENSG00000267577	53.5344	25.0655	0.468212	-1.09477	0.0352871	1
NUF2	ENSG00000143228	94.6295	43.8011	0.46287	-1.11132	0.0419941	1
KIF11	ENSG00000138160	261.952	121.138	0.462442	-1.11266	0.00125831	1
C17orf107	ENSG00000205710	34.7475	15.6599	0.450677	-1.14984	0.0265231	1
RNU1-89P	ENSG00000207322	50.4549	22.7049	0.450004	-1.15199	0.0228179	1
ORC1	ENSG00000085840	43.3157	19.4159	0.448242	-1.15765	0.0168212	1
TMEM100	ENSG00000166292	61.9883	27.7814	0.448173	-1.15787	0.0103885	1
CDCA8	ENSG00000134690	117.048	52.2096	0.446051	-1.16472	0.00207348	1
CDK1	ENSG00000170312	346.189	150.759	0.435481	-1.19932	0.000260277	0.513689
RRM2	ENSG00000171848	605.413	263.324	0.434949	-1.20108	0.0147832	1
RP11-307P22.1	ENSG00000258445	57.1512	24.6822	0.431875	-1.21131	0.0104671	1
BUB1B	ENSG00000156970	135.835	58.4269	0.43013	-1.21716	0.00231159	1
HNRNPA1P50	ENSG00000257195	37.2823	16.0156	0.429577	-1.21901	0.0364813	1
WDR76	ENSG00000092470	250.83	107.662	0.429221	-1.22021	0.00107435	1
PRIM1	ENSG00000198056	83.6008	35.7567	0.427707	-1.2253	0.0181387	1
RPL24P7	ENSG00000215016	26.426	11.2259	0.424807	-1.23512	0.0477452	1
CKAP2L	ENSG00000169607	161.481	68.2358	0.422562	-1.24277	0.00797987	1
CDC6	ENSG00000094804	264.746	111.538	0.421301	-1.24708	0.0223857	1
PLK4	ENSG00000142731	161.41	67.2205	0.416458	-1.26376	0.00491808	1
CDCA5	ENSG00000146670	292.236	118.57	0.405736	-1.30139	0.0293414	1
DTL	ENSG00000143476	166.394	67.4987	0.405655	-1.30167	0.00949194	1
ZNF367	ENSG00000165244	275.458	111.341	0.404203	-1.30685	0.0256128	1
GINS2	ENSG00000131153	187.149	75.5568	0.403724	-1.30856	0.0184144	1
CCDC15	ENSG00000149548	60.8661	24.4475	0.401661	-1.31595	0.00414515	1
CHAF1B	ENSG00000159259	79.9268	32.067	0.401204	-1.31759	0.00344365	1
	ENSG00000264761	26.6044	10.4501	0.392796	-1.34815	0.0368421	1
FANCD2	ENSG00000144554	115.044	44.8618	0.389954	-1.35862	0.000612286	0.840642
DEPDC1B	ENSG00000035499	38.2151	14.8845	0.389494	-1.36033	0.015012	1
RP11-3L10.3	ENSG00000234985	36.3033	14.096	0.388282	-1.36482	0.0146748	1
	ENSG00000183941	95.033	36.6764	0.385934	-1.37357	0.0383418	1
POLE2	ENSG00000100479	38.7838	14.9581	0.38568	-1.37452	0.0291106	1
ATAD5	ENSG00000176208	44.1771	16.6216	0.376249	-1.41024	0.0330502	1
HJURP	ENSG00000123485	173.725	65.3221	0.376009	-1.41116	0.000135497	0.388974
HELLS	ENSG00000119969	212.544	79.7644	0.375285	-1.41394	0.0156262	1
UBE2C	ENSG00000175063	222.539	83.4964	0.375199	-1.41427	0.0232698	1
SKA1	ENSG00000154839	212.434	78.6322	0.370148	-1.43382	0.000702189	0.900929
AURKB	ENSG00000178999	97.7975	36.0725	0.368849	-1.4389	0.000713257	0.900929
HNRNPA1P2	ENSG00000237285	19.4045	7.01557	0.361543	-1.46776	0.0478855	1
CCNE2	ENSG00000175305	86.2785	30.9431	0.358642	-1.47938	0.0318095	1
Y_RNA	ENSG00000207142	30.0832	10.7449	0.357173	-1.4853	0.0159892	1
GRIN2D	ENSG00000105464	20.5838	7.23441	0.351461	-1.50856	0.0353037	1
	ENSG00000034063	155.925	54.774	0.351284	-1.50929	0.0112855	1
C1QTNF2	ENSG00000145861	26.9098	9.37006	0.348203	-1.522	0.0242021	1
KIAA0101	ENSG00000166803	214.112	73.9731	0.345487	-1.5333	0.00332198	1
ANKRD30BL	ENSG00000163046	41.6741	14.1727	0.340085	-1.55603	0.0262164	1
CDCA3	ENSG00000111665	31.771	10.7374	0.337962	-1.56507	0.0101284	1
MCM10	ENSG00000065328	110.203	36.4381	0.330646	-1.59664	0.0090463	1
RNU4-13P	ENSG00000200889	51.7208	16.9665	0.32804	-1.60806	0.00244043	1
CHST6	ENSG00000183196	30.3075	9.72454	0.320863	-1.63997	0.0146815	1
FAM111B	ENSG00000189057	132.731	42.5383	0.320484	-1.64168	0.047273	1
LINC00959	ENSG00000237489	17.8467	5.68919	0.318781	-1.64936	0.0441794	1
WDR62	ENSG00000075702	57.3855	18.2324	0.317718	-1.65418	0.000930375	1
RP11-328L11.1	ENSG00000253945	66.1256	20.8582	0.315433	-1.6646	0.0222089	1
RP11-326E7.1	ENSG00000258401	40.8504	12.8129	0.313655	-1.67275	0.00364793	1
SPC25	ENSG00000152253	80.3276	24.9716	0.310872	-1.68561	0.000191217	0.431304
RP11-456J20.1	ENSG00000259358	17.8338	5.50458	0.30866	-1.69591	0.0307055	1
CDC45	ENSG00000093009	106.554	32.4334	0.304383	-1.71604	0.0124242	1
RAC3	ENSG00000169750	20.1705	6.11965	0.303396	-1.72072	0.0260268	1
ESCO2	ENSG00000171320	118.839	35.5215	0.298905	-1.74224	0.00527212	1
RP11-122G18.7	ENSG00000215840	24.6906	7.33503	0.297078	-1.75109	0.00990064	1
STARD4-AS1	ENSG00000246859	51.6232	15.0432	0.291404	-1.77891	0.0407919	1
COX7BP2	ENSG00000234274	24.467	6.8374	0.279454	-1.83932	0.0112533	1
MND1	ENSG00000121211	46.3015	12.7195	0.274711	-1.86402	0.00240001	1
CLSPN	ENSG00000092853	152.617	40.3143	0.264154	-1.92055	0.0147306	1
E2F1	ENSG00000101412	306.661	79.0656	0.257827	-1.95552	0.045323	1
E2F2	ENSG00000007968	55.589	14.2596	0.256518	-1.96287	0.0191544	1
GCKR	ENSG00000084734	12.2286	3.08965	0.252657	-1.98475	0.0462211	1
MYBL2	ENSG00000101057	232.737	58.7915	0.252609	-1.98502	0.0335503	1
RP11-1008C21.2	ENSG00000236914	16.525	4.14397	0.25077	-1.99556	0.0497091	1
PCBP2P1	ENSG00000235701	13.7618	3.44412	0.250268	-1.99846	0.032085	1
AC098828.3	ENSG00000213729	22.566	5.46205	0.242047	-2.04664	0.00765593	1
RP3-481A17.1	ENSG00000232332	30.357	6.79515	0.223841	-2.15945	0.000984561	1
HIST3H2BB	ENSG00000196890	35.2994	7.236	0.204989	-2.28638	0.0403896	1
KB-1683C8.1	ENSG00000213750	59.5165	11.7077	0.196714	-2.34583	0.0122804	1
AC010522.1	ENSG00000269304	14.246	2.68383	0.188392	-2.40819	0.0132114	1
RNFT1P3	ENSG00000187870	10.753	1.97488	0.18366	-2.44489	0.0356646	1
ZNF492	ENSG00000229676	15.2247	2.65841	0.174611	-2.51778	0.0157556	1
CDR1	ENSG00000184258	87.8398	15.323	0.174443	-2.51918	0.0277884	1
LINC01204	ENSG00000229563	16.8079	2.67631	0.159229	-2.65082	0.00457846	1
DLK2	ENSG00000171462	8.65107	1.35903	0.157094	-2.6703	0.0341215	1
Y_RNA	ENSG00000202357	28.9264	4.38982	0.151758	-2.72015	0.00109282	1
Y_RNA	ENSG00000199516	27.7801	3.55354	0.127917	-2.96672	0.0427854	1
KRT15	ENSG00000171346	10.9181	1.30017	0.119083	-3.06996	0.0145511	1
	ENSG00000185044	7.93157	0.911462	0.114916	-3.12135	0.0391284	1
RIBC2	ENSG00000128408	13.7035	1.41789	0.103469	-3.27273	0.0236503	1
RBMS3-AS3	ENSG00000235904	18.0591	1.8066	0.100038	-3.32137	0.000566245	0.840642
NDUFV2	ENSG00000178127	6.86925	0.650083	0.0946367	-3.40146	0.0354375	1
RP11-631N16.2	ENSG00000257354	7.87317	0.708947	0.090046	-3.47319	0.0244324	1
RP11-325K4.3	ENSG00000261270	5.53601	0.354474	0.0640306	-3.96509	0.04655	1
USP12PY	ENSG00000232927	6.81111	0.371589	0.0545563	-4.19611	0.0260649	1
RNA5-8SP3	ENSG00000201227	301.147	11.8737	0.0394284	-4.66462	0.0271823	1
Y_RNA	ENSG00000200332	16.5458	0.632968	0.0382555	-4.70819	0.00294035	1
RNA5-8SP6	ENSG00000251705	562272	19769.1	0.0351593	-4.82995	0.0223096	1
RNA5-8SP2	ENSG00000200434	26570.9	688.556	0.0259139	-5.27013	0.0218263	1
RNA5SP145	ENSG00000199994	156.77	3.55354	0.0226672	-5.46325	0.0487287	1
RNA5SP428	ENSG00000201999	61.2845	1.18996	0.0194169	-5.68654	0.0311827	1
PLCB2	ENSG00000137841	11.2137	0	0	-Inf	0.00200501	1
RP11-95P2.3	ENSG00000263105	6.88147	0	0	-Inf	0.0060434	1
CTC-479C5.12	ENSG00000261884	6.91644	0	0	-Inf	0.00680327	1
PRRG4	ENSG00000135378	6.33809	0	0	-Inf	0.00747136	1
RNA5SP514	ENSG00000200587	8.6975	0	0	-Inf	0.0112976	1
AC112198.1	ENSG00000232517	5.27628	0	0	-Inf	0.0187021	1
RP11-539I5.1	ENSG00000225302	5.35768	0	0	-Inf	0.0244452	1
AC002456.2	ENSG00000223969	5.0051	0	0	-Inf	0.0272975	1
FAM166B	ENSG00000215187	4.80428	0	0	-Inf	0.0331938	1
FBXO24	ENSG00000106336	4.3782	0	0	-Inf	0.0390756	1
RNA5SP19	ENSG00000202056	22.8361	0	0	-Inf	0.0392455	1
RP11-13A1.1	ENSG00000246363	4.41436	0	0	-Inf	0.0439759	1
KLRF1	ENSG00000150045	5.63081	0	0	-Inf	0.04456	1

## Sheet: 2) Polysomal=Purmorpham X DMSO
Article: Crosstalk between Hedgehog pathway and energy pathways in human adipose-derived stem cells: A deep sequencing analysis of polysome-associated RNA - Shigunov, P. et al.
Spreadsheets 2. List of mRNAs identify in the polysomal fraction (p-value ≤ 0.05), when cells were treated with purmorphamine. Observations: Inf = transcript that was not detected in cells treated with DMSO (Expression DMSOPoli = 0). –Inf = transcript that was not detected in cells treated with purmorphamine (Expression PurmoPoli = 0).
Gene name	ENSEMBL ID	Expression DMSOPoli	Expression PurmoPoli	Fold-change	Log2(Fold-change)	P-value	Adjusted(P-value)
AC006116.20	ENSG00000267710	0	9.93137	Inf	Inf	0.00792656	1
MUC4	ENSG00000145113	0	7.73493	Inf	Inf	0.00857634	1
AC009299.4	ENSG00000225813	0	7.30409	Inf	Inf	0.0117912	1
TDH	ENSG00000154316	0	7.13922	Inf	Inf	0.0125214	1
RP11-407B7.1	ENSG00000230102	0	5.46309	Inf	Inf	0.0349512	1
GUCY2C	ENSG00000070019	0	5.02955	Inf	Inf	0.0446745	1
OR3A4P	ENSG00000180068	0	5.0101	Inf	Inf	0.0450148	1
GLB1L2	ENSG00000149328	0.577571	8.95744	15.5088	3.95502	0.0324837	1
TMC1	ENSG00000165091	2.25815	17.2294	7.62989	2.93166	0.0234723	1
RP11-553K8.5	ENSG00000261573	1.73271	11.7328	6.77136	2.75944	0.0426303	1
PPP1R12BP1	ENSG00000229238	1.61434	10.9029	6.75379	2.7557	0.0469614	1
DPP6	ENSG00000130226	1.79896	11.5464	6.41841	2.68222	0.04803	1
LDLRAD2	ENSG00000187942	3.70208	21.3922	5.77843	2.53068	0.0268195	1
IGF1	ENSG00000017427	6.13538	31.9905	5.21409	2.38242	0.00218757	1
MUSK	ENSG00000030304	4.7578	24.6355	5.17792	2.37237	0.00706305	1
NOX4	ENSG00000086991	4.96138	21.0981	4.25246	2.0883	0.0479485	1
CCDC88B	ENSG00000168071	7.58878	26.5998	3.50515	1.80948	0.0180038	1
GLI1	ENSG00000111087	29.8345	104.267	3.49486	1.80523	0.00043361	1
	ENSG00000267957	7.38056	25.3713	3.43758	1.78139	0.0409603	1
KRT18P17	ENSG00000213943	18.3353	57.5544	3.13899	1.6503	0.0295694	1
HSPA2	ENSG00000126803	12.3089	36.9489	3.00181	1.58583	0.0357527	1
F3	ENSG00000117525	951.945	2606.59	2.73817	1.45321	0.00247659	1
MYCL	ENSG00000116990	17.4406	43.2177	2.478	1.30918	0.041851	1
RP11-469A15.2	ENSG00000230623	16.7731	41.563	2.47796	1.30915	0.0373258	1
CCIN	ENSG00000185972	14.7278	36.4321	2.47369	1.30666	0.0374979	1
FSTL3	ENSG00000070404	881.369	2154.92	2.44497	1.28982	0.0418434	1
KRT18P29	ENSG00000213958	33.3994	81.4916	2.43991	1.28683	0.0314881	1
RTKN2	ENSG00000182010	54.3526	132.188	2.43204	1.28217	0.0287119	1
NEDD9	ENSG00000111859	262.589	608.041	2.31556	1.21136	0.0223505	1
RP11-402J6.3	ENSG00000250966	46.3379	107.105	2.3114	1.20877	0.00962574	1
CYP26B1	ENSG00000003137	29.7684	68.7852	2.31068	1.20832	0.037186	1
APLN	ENSG00000171388	30.6111	70.5817	2.30575	1.20524	0.0294063	1
PMEPA1	ENSG00000124225	126.421	289.881	2.29299	1.19723	0.016768	1
AC079780.3	ENSG00000236654	137.053	302.93	2.21031	1.14425	0.0479665	1
ZSCAN5A	ENSG00000131848	25.0247	54.803	2.18996	1.1309	0.0434987	1
KRT18	ENSG00000111057	278.808	608.567	2.18274	1.12614	0.0167253	1
SYNDIG1	ENSG00000101463	34.5639	75.3464	2.17992	1.12427	0.0460451	1
CIAPIN1P	ENSG00000263846	37.2057	78.8123	2.11829	1.0829	0.0313161	1
CXCL8	ENSG00000169429	61.232	127.665	2.08493	1.06	0.0220063	1
TUFT1	ENSG00000143367	734.439	1528.56	2.08127	1.05746	0.0224787	1
SGK1	ENSG00000118515	1643.88	3306.75	2.01156	1.00831	0.0226772	1
CCDC122	ENSG00000151773	88.8645	175.124	1.97069	0.978698	0.0270832	1
SERAC1	ENSG00000122335	698.403	1358.04	1.94449	0.959395	0.0428964	1
TGM2	ENSG00000198959	443.078	834.151	1.88263	0.912747	0.02071	1
CMKLR1	ENSG00000174600	82.8615	155.983	1.88246	0.912618	0.0309593	1
TAGLN	ENSG00000149591	3672.2	6885	1.8749	0.906811	0.0184687	1
RP11-516A11.1	ENSG00000228328	96.7282	179.016	1.85071	0.888081	0.0435343	1
SNAPC1	ENSG00000023608	467.245	854.037	1.82781	0.870118	0.0112035	1
DHRS3	ENSG00000162496	1071.16	1930.93	1.80265	0.850121	0.0203005	1
TRIM59	ENSG00000213186	306.101	547.838	1.78973	0.839744	0.0209689	1
RCAN1	ENSG00000159200	2262.93	4021.35	1.77706	0.829489	0.0246364	1
PVR	ENSG00000073008	1173.93	2068.38	1.76192	0.817152	0.032298	1
FHOD3	ENSG00000134775	129.256	227.633	1.7611	0.816475	0.0481166	1
PDGFA	ENSG00000197461	315.161	545.102	1.7296	0.790439	0.0331634	1
ATP10D	ENSG00000145246	1101.44	1899.36	1.72443	0.78612	0.0260773	1
SH2D4A	ENSG00000104611	1225.11	2078.79	1.69682	0.76283	0.0267115	1
SLC3A2	ENSG00000168003	2210.11	3741.29	1.69281	0.75942	0.0338752	1
C7orf60	ENSG00000164603	476.566	797.194	1.67279	0.742254	0.0387364	1
TNFRSF11B	ENSG00000164761	1768.14	2906.15	1.64362	0.71688	0.0284536	1
ACVR2A	ENSG00000121989	635.906	1044.92	1.6432	0.716505	0.0363906	1
KCTD16	ENSG00000183775	486.721	790.512	1.62416	0.699691	0.0496406	1
JADE1	ENSG00000077684	1756.64	2835.01	1.61388	0.690533	0.0475639	1
ATP2B1	ENSG00000070961	4231.87	6791.12	1.60476	0.682356	0.0495867	1
GPR1	ENSG00000183671	1739.51	2791.28	1.60463	0.682245	0.0490882	1
SYNC	ENSG00000162520	1322.85	2050.42	1.55	0.632273	0.0474799	1
FTL	ENSG00000087086	17487.6	11038.7	0.631228	-0.663766	0.0359618	1
IDS	ENSG00000010404	895.57	556.309	0.621178	-0.686921	0.0478144	1
KCTD12	ENSG00000178695	2889.95	1776.16	0.614598	-0.702285	0.0314293	1
BRI3	ENSG00000164713	1304.67	800.659	0.613687	-0.704425	0.0354132	1
SNX21	ENSG00000124104	905.613	555.015	0.612861	-0.706368	0.0493335	1
HCFC1R1	ENSG00000103145	465.655	277.764	0.596503	-0.7454	0.0355857	1
SYTL2	ENSG00000137501	235.074	139.461	0.593265	-0.753252	0.0454345	1
TMEM97	ENSG00000109084	391.812	229.071	0.584646	-0.774365	0.0303918	1
RPL24P4	ENSG00000181524	502.501	293.67	0.584418	-0.774927	0.0239316	1
	ENSG00000199916	21312.5	12403.4	0.58198	-0.780959	0.0138006	1
NDUFA3	ENSG00000170906	186.871	107.677	0.576212	-0.795328	0.0424557	1
VAMP5	ENSG00000168899	245.65	139.086	0.566197	-0.820625	0.0281989	1
TBC1D17	ENSG00000104946	338.084	190.692	0.564038	-0.826136	0.0305496	1
PRAF2	ENSG00000243279	202.967	114.214	0.562722	-0.829505	0.0379441	1
RSRP1	ENSG00000117616	224.196	125.148	0.558208	-0.841126	0.0244515	1
SCN1B	ENSG00000105711	109.601	60.9445	0.55606	-0.846689	0.0468747	1
POLR2L	ENSG00000177700	1233.82	673.631	0.545971	-0.873104	0.0133137	1
GNG2	ENSG00000186469	153.037	83.4537	0.545319	-0.874828	0.0420696	1
SREBF1	ENSG00000072310	1152.66	620.401	0.538233	-0.893697	0.0333562	1
TKT	ENSG00000163931	2308.49	1234.06	0.534576	-0.903534	0.0147032	1
RPL3P9	ENSG00000240540	231.244	123.291	0.533165	-0.907345	0.0230709	1
UBA52P6	ENSG00000215221	79.2687	41.2223	0.520033	-0.943324	0.0399975	1
C6orf1	ENSG00000186577	407.317	209.954	0.515457	-0.956077	0.0107507	1
RN7SK	ENSG00000202198	9321.88	4788.02	0.513633	-0.961191	0.0100486	1
RN7SL396P	ENSG00000244642	10638	5436.34	0.511031	-0.968518	0.0106401	1
	ENSG00000200182	132.519	67.6522	0.510511	-0.969986	0.0215583	1
RN7SL381P	ENSG00000263968	190.237	97.1116	0.510477	-0.970083	0.0235975	1
RN7SL564P	ENSG00000240606	236.693	120.686	0.509885	-0.971756	0.0201533	1
RN7SL752P	ENSG00000239437	3589.23	1822.06	0.507647	-0.978102	0.0106424	1
EBP	ENSG00000147155	273.028	138.372	0.506804	-0.980499	0.015341	1
CXCL12	ENSG00000107562	3140.46	1590.93	0.506591	-0.981106	0.00492074	1
	ENSG00000238603	76.2101	38.5801	0.506234	-0.982125	0.0370577	1
STARD4	ENSG00000164211	1055.59	531.832	0.503823	-0.989011	0.00550552	1
TP53INP2	ENSG00000078804	175.565	88.2299	0.502548	-0.992668	0.0342101	1
RN7SL674P	ENSG00000239899	265.306	133.243	0.502223	-0.993601	0.0120681	1
PKIG	ENSG00000168734	902.609	450.904	0.499557	-1.00128	0.0371285	1
RN7SL5P	ENSG00000265735	2502.62	1236.35	0.494021	-1.01736	0.00482359	1
TMEM251	ENSG00000153485	76.0208	37.4003	0.491975	-1.02334	0.0378752	1
F2RL2	ENSG00000164220	249.414	121.906	0.48877	-1.03277	0.00754116	1
	ENSG00000223255	436.073	212.517	0.487342	-1.03699	0.0143756	1
	ENSG00000239421	111.153	54.0215	0.486012	-1.04094	0.0204049	1
RSU1P1	ENSG00000230425	58.8075	28.4923	0.484501	-1.04543	0.0368223	1
ARRB2	ENSG00000141480	94.1856	45.4345	0.482393	-1.05172	0.0392214	1
SNORA74A	ENSG00000200959	149.694	72.1761	0.482156	-1.05243	0.0449735	1
RNY1	ENSG00000201098	128.082	61.3725	0.479167	-1.0614	0.0485068	1
SNORA73B	ENSG00000200087	2105.52	1005.92	0.477751	-1.06567	0.0286244	1
CSTB	ENSG00000160213	907.546	430.99	0.474895	-1.07432	0.00285267	1
AC114776.1	ENSG00000216867	53.4533	25.1633	0.470753	-1.08696	0.0362602	1
RNU1-13P	ENSG00000238825	87.1557	40.7385	0.467422	-1.0972	0.0219552	1
CTA-215D11.4	ENSG00000232848	59.2526	27.3134	0.460965	-1.11727	0.0361643	1
MALAT1	ENSG00000251562	4560.35	2100.76	0.460658	-1.11823	0.0423553	1
C14orf1	ENSG00000133935	323.565	149.025	0.460572	-1.1185	0.0041132	1
ACE	ENSG00000159640	161.965	74.2165	0.458227	-1.12587	0.00924172	1
INO80C	ENSG00000153391	79.8889	36.4447	0.456193	-1.13228	0.0271879	1
TPT1P6	ENSG00000214460	72.5367	32.9922	0.454834	-1.13659	0.0321773	1
	ENSG00000199382	446.713	201.516	0.451108	-1.14845	0.003808	1
OSGIN1	ENSG00000140961	106.064	47.8182	0.450843	-1.1493	0.0119719	1
DBP	ENSG00000105516	199.563	88.9731	0.44584	-1.1654	0.0150654	1
CCDC176	ENSG00000119636	43.5116	19.2515	0.442444	-1.17643	0.0363131	1
RNU1-27P	ENSG00000206596	66.2352	29.2025	0.440891	-1.1815	0.0218691	1
SCARB1	ENSG00000073060	277.176	121.634	0.438833	-1.18826	0.010665	1
RP1-102E24.9	ENSG00000224906	38.3748	16.7962	0.437688	-1.19203	0.0433344	1
ANGPTL2	ENSG00000136859	3891.01	1690.69	0.434511	-1.20254	0.00390867	1
RP11-3L10.3	ENSG00000234985	38.4885	16.5904	0.431048	-1.21408	0.0370697	1
ZNF436-AS1	ENSG00000249087	63.4468	26.9382	0.42458	-1.23589	0.027945	1
RNU12-2P	ENSG00000201659	484.146	205.487	0.424433	-1.23639	0.00596202	1
NHSL2	ENSG00000204131	60.2137	25.4587	0.422806	-1.24193	0.0245391	1
SQLE	ENSG00000104549	1092.89	461.677	0.422439	-1.24319	0.0478028	1
SCARNA5	ENSG00000252010	96.4585	40.5359	0.420242	-1.25071	0.0355911	1
RPS2P48	ENSG00000233380	137.891	57.8498	0.419532	-1.25315	0.0241041	1
RP11-777B9.5	ENSG00000249072	115.66	48.3149	0.417732	-1.25935	0.00635597	1
RNU1-11P	ENSG00000206702	1048.31	436.96	0.416823	-1.26249	0.0389284	1
RNU1-67P	ENSG00000207175	1108.41	460.447	0.415413	-1.26738	0.00195772	1
DBI	ENSG00000155368	2240.01	929.341	0.414882	-1.26923	0.0130985	1
AC104843.3	ENSG00000225416	62.8741	25.8078	0.410468	-1.28466	0.0296102	1
RNU2-59P	ENSG00000222414	2181.02	863.835	0.396069	-1.33618	0.00872538	1
PYCARD	ENSG00000103490	66.3916	26.2258	0.395017	-1.34001	0.0121472	1
AC010240.2	ENSG00000235253	41.6935	16.1251	0.386754	-1.37051	0.0207949	1
RNU2-61P	ENSG00000223001	6642.17	2559.58	0.385352	-1.37575	0.0130804	1
RP11-428L21.2	ENSG00000249239	23.0127	8.85723	0.384885	-1.3775	0.0487067	1
RNU2-6P	ENSG00000223336	4512.4	1731.03	0.383617	-1.38226	0.0332051	1
RP11-545E17.3	ENSG00000223478	34.2421	13.0924	0.382349	-1.38704	0.0490675	1
C6orf226	ENSG00000221821	28.6367	10.9253	0.381513	-1.39019	0.03853	1
RNU1-136P	ENSG00000206908	138.043	52.477	0.380148	-1.39537	0.0278662	1
RNU4-1	ENSG00000200795	84.1777	31.8902	0.378844	-1.40032	0.00859435	1
SNAI3	ENSG00000185669	29.3234	11.045	0.376662	-1.40866	0.0231171	1
RN7SL494P	ENSG00000241175	191.951	71.7658	0.373876	-1.41937	0.000542421	1
SNORA84	ENSG00000239183	70.7046	26.2898	0.371826	-1.4273	0.00511615	1
RN7SKP180	ENSG00000200783	165.657	61.4865	0.371167	-1.42986	0.00134847	1
MKRN4P	ENSG00000238222	26.5632	9.85267	0.370915	-1.43084	0.0434956	1
RNU4-58P	ENSG00000200062	48.061	17.7614	0.36956	-1.43612	0.0185317	1
RN7SKP203	ENSG00000200488	4109.25	1516.84	0.369127	-1.43781	0.00334644	1
RNU2-36P	ENSG00000222293	250.814	92.2887	0.367956	-1.44239	0.012836	1
CTD-2587H24.5	ENSG00000267577	56.786	20.8806	0.367707	-1.44337	0.018612	1
RP11-420K14.6	ENSG00000269845	25.5596	9.37306	0.366714	-1.44727	0.0450629	1
TTC32	ENSG00000183891	45.4905	16.4946	0.362595	-1.46357	0.0228716	1
	ENSG00000256872	32.4527	11.7176	0.361067	-1.46966	0.0270658	1
SNORA23	ENSG00000201998	109.733	39.5073	0.360031	-1.47381	0.00119836	1
SREBF2	ENSG00000198911	1486.13	531.161	0.357411	-1.48434	7.19390973317758e-05	0.477575
RN7SKP230	ENSG00000202512	273.065	97.2073	0.355986	-1.49011	0.000289973	1
LINC00327	ENSG00000232977	20.2858	7.07729	0.348878	-1.5192	0.0418361	1
RN7SKP48	ENSG00000201901	1155.48	401.128	0.347154	-1.52635	0.00043121	1
RNF112	ENSG00000128482	25.323	8.61788	0.340318	-1.55504	0.028738	1
AMN1	ENSG00000151743	37.1347	12.6281	0.340061	-1.55614	0.0238078	1
SNORA37	ENSG00000207233	89.6079	30.3216	0.33838	-1.56328	0.00303223	1
KB-1732A1.1	ENSG00000253669	17.6441	5.93913	0.336607	-1.57086	0.0471703	1
PDE6A	ENSG00000132915	22.7334	7.62691	0.335493	-1.57564	0.038891	1
MTRNR2L9	ENSG00000255633	145.566	48.5811	0.333739	-1.58321	0.0216596	1
SNORA71C	ENSG00000201512	21.744	7.22539	0.332294	-1.58947	0.0464473	1
RNU4-2	ENSG00000202538	404.219	132.134	0.326887	-1.61314	0.00010188	0.56362
TM7SF2	ENSG00000149809	63.0874	20.6101	0.326692	-1.614	0.00867276	1
TRIM52-AS1	ENSG00000248275	31.8797	10.3907	0.325933	-1.61735	0.0328951	1
RN7SKP255	ENSG00000200312	721.11	234.496	0.325188	-1.62065	1.63293e-05	0.27101
RN7SKP71	ENSG00000201428	3784.87	1223.47	0.323253	-1.62926	2.8397e-05	0.305982
LIPG	ENSG00000101670	25.6638	8.06913	0.314417	-1.66925	0.0463155	1
DNAJC27-AS1	ENSG00000224165	19.4904	6.11806	0.313902	-1.67162	0.0394584	1
COX7BP2	ENSG00000234274	25.9621	8.14813	0.313847	-1.67187	0.0128546	1
OGN	ENSG00000106809	131.056	41.068	0.313363	-1.6741	0.0122786	1
RP11-122G18.7	ENSG00000215840	26.194	8.19599	0.312895	-1.67625	0.0172728	1
UBL7-AS1	ENSG00000247240	20.7357	6.48159	0.312582	-1.67769	0.0248605	1
RNU1-4	ENSG00000207389	151.341	47.0291	0.310749	-1.68618	0.00428929	1
RNU4-82P	ENSG00000199313	39.6579	11.9934	0.302422	-1.72536	0.00538479	1
PNPLA3	ENSG00000100344	29.3896	8.88628	0.302361	-1.72565	0.0201528	1
RNU1-89P	ENSG00000207322	53.529	16.0835	0.300463	-1.73474	0.00211695	1
RBMS3-AS3	ENSG00000235904	19.1449	5.66508	0.295905	-1.75679	0.0460564	1
DUX4L26	ENSG00000236138	16.6027	4.74951	0.286068	-1.80557	0.0487932	1
STAP2	ENSG00000178078	25.2376	7.20745	0.285584	-1.80801	0.0334276	1
RN7SL792P	ENSG00000239888	18.1271	5.13427	0.283237	-1.81992	0.0479908	1
DHCR24	ENSG00000116133	2606.85	732.05	0.280818	-1.83229	4.9619e-07	0.0164703
Y_RNA	ENSG00000207142	31.8938	8.74653	0.274239	-1.8665	0.0170153	1
SCARNA1	ENSG00000252947	28.1254	7.64906	0.271963	-1.87852	0.0138085	1
DHCR7	ENSG00000172893	927.389	252.195	0.271941	-1.87863	0.0127085	1
RPS4XP7	ENSG00000218265	24.1868	6.50999	0.269155	-1.89349	0.0158505	1
ATP5LP2	ENSG00000232362	16.6974	4.46586	0.267458	-1.90261	0.0420614	1
RN7SKP185	ENSG00000199683	41.4855	11.0671	0.26677	-1.90633	0.00453319	1
RP11-10G12.1	ENSG00000244538	27.7941	7.34505	0.264266	-1.91994	0.0145304	1
UBE2Q2P10	ENSG00000233915	18.6288	4.90451	0.263276	-1.92535	0.0355082	1
RP11-456J20.1	ENSG00000259358	18.9082	4.88775	0.258499	-1.95177	0.0236437	1
KB-1683C8.1	ENSG00000213750	63.144	16.2537	0.257408	-1.95787	0.0278576	1
	ENSG00000209804	38.2378	9.48468	0.248045	-2.01133	0.00261863	1
SHISA3	ENSG00000178343	21.0813	5.21209	0.247238	-2.01603	0.0238939	1
RP11-192C21.1	ENSG00000241411	20.5557	5.03763	0.245072	-2.02872	0.0308727	1
MIRLET7DHG	ENSG00000230262	21.2706	5.1582	0.242504	-2.04392	0.0227694	1
NPTX1	ENSG00000171246	14.1362	3.42255	0.242112	-2.04625	0.0281738	1
SNORD94	ENSG00000208772	15.9873	3.8196	0.238914	-2.06543	0.0288577	1
PLEKHB1	ENSG00000021300	20.6882	4.81504	0.232743	-2.10319	0.0151525	1
CPXM1	ENSG00000088882	15.2628	3.52878	0.231202	-2.11277	0.0420765	1
Y_RNA	ENSG00000202357	30.6772	6.91512	0.225416	-2.14934	0.00837337	1
	ENSG00000257479	13.3551	2.98633	0.22361	-2.16095	0.0410505	1
RN7SKP217	ENSG00000201510	21.2042	4.61127	0.217469	-2.20112	0.0277144	1
FASN	ENSG00000169710	1839.63	390.048	0.212025	-2.23769	0.00275041	1
MVD	ENSG00000167508	709.267	147.807	0.208394	-2.26262	0.0374948	1
AC018865.5	ENSG00000217289	21.6114	4.4907	0.207793	-2.26678	0.00635959	1
RNU4-13P	ENSG00000200889	54.8499	11.3002	0.20602	-2.27914	0.0002556	1
AC098828.3	ENSG00000213729	23.9216	4.82221	0.201584	-2.31055	0.00484554	1
HMGN3P1	ENSG00000183586	14.9883	2.96957	0.198126	-2.33551	0.019635	1
CDR1	ENSG00000184258	93.2153	18.2656	0.195951	-2.35144	0.0353691	1
IFITM9P	ENSG00000213275	18.6525	3.60866	0.193467	-2.36984	0.0153207	1
CA11	ENSG00000063180	20.5652	3.87463	0.188407	-2.40807	0.0340614	1
CACNA2D4	ENSG00000151062	17.772	3.29838	0.185595	-2.42977	0.016985	1
ZNF402P	ENSG00000220248	13.1799	2.39779	0.181929	-2.45855	0.0259197	1
RP11-367F23.2	ENSG00000260454	15.7932	2.75145	0.174217	-2.52104	0.0162745	1
RAMP2	ENSG00000131477	12.6922	2.209	0.174044	-2.52248	0.0283831	1
ZNF551	ENSG00000204519	12.304	2.13629	0.173626	-2.52595	0.0247728	1
SEPT7P9	ENSG00000120555	11.4614	1.97143	0.172007	-2.53946	0.040825	1
IL21R	ENSG00000103522	39.1278	6.62609	0.169345	-2.56196	0.00642727	1
RN7SKP118	ENSG00000201201	9.7003	1.52113	0.156813	-2.67288	0.0447642	1
LDLR	ENSG00000130164	2372.84	350.495	0.147711	-2.75915	0.0106159	1
PCBP2P1	ENSG00000235701	14.5859	2.09021	0.143304	-2.80285	0.0116068	1
INSIG1	ENSG00000186480	6012	859.921	0.143034	-2.80557	0.00563947	1
PCSK9	ENSG00000169174	433.436	58.861	0.135801	-2.88043	0.00774993	1
FADS2	ENSG00000134824	5618.58	750.021	0.133489	-2.9052	3.687311e-05	0.305982
Y_RNA	ENSG00000238490	8.46935	0.995443	0.117535	-3.08884	0.0452788	1
FAM213A	ENSG00000122378	49.1738	5.75454	0.117025	-3.09512	0.021387	1
LINC00957	ENSG00000235314	16.3375	1.89873	0.116219	-3.10509	0.00645769	1
PLXDC1	ENSG00000161381	20.8587	2.29846	0.110192	-3.18191	0.00160948	1
LINC00906	ENSG00000267339	10.9453	1.14085	0.104232	-3.26213	0.0332519	1
	ENSG00000201614	13.7526	1.42628	0.10371	-3.26937	0.0110078	1
RPL36AP40	ENSG00000240298	13.1655	1.32965	0.100995	-3.30765	0.0282067	1
LHX4	ENSG00000121454	11.3052	1.14085	0.100913	-3.30881	0.0306398	1
RP11-283C24.1	ENSG00000264215	112.46	9.14892	0.0813528	-3.61966	0.0126475	1
SCD	ENSG00000099194	10261.7	826.99	0.0805901	-3.63325	0.0176077	1
QRSL1P3	ENSG00000257957	8.01963	0.641784	0.0800266	-3.64338	0.0373168	1
SNORA74	ENSG00000252213	9.55351	0.760567	0.0796113	-3.65088	0.0141121	1
SCDP1	ENSG00000226549	724.317	57.0671	0.0787875	-3.66589	0.000427357	1
LGI4	ENSG00000153902	14.6854	1.14085	0.0776863	-3.6862	0.0401191	1
LCMT1-AS1	ENSG00000260448	8.26577	0.615159	0.0744225	-3.74812	0.0321015	1
MCTP1	ENSG00000175471	10.775	0.760567	0.0705865	-3.82446	0.0436158	1
Y_RNA	ENSG00000200332	17.5257	1.14085	0.065096	-3.94129	0.00376022	1
AC063976.7	ENSG00000224431	6.81246	0.380284	0.0558218	-4.16303	0.035454	1
RN7SKP86	ENSG00000222386	7.0586	0.380284	0.0538752	-4.21423	0.0298893	1
NRIP2	ENSG00000053702	7.7261	0.380284	0.0492207	-4.34459	0.0253931	1
ZEB2P1	ENSG00000249506	7.92968	0.380284	0.047957	-4.38212	0.0215786	1
RP11-307C12.11	ENSG00000232093	8.59246	0.380284	0.0442579	-4.49792	0.0146634	1
RNU1-117P	ENSG00000252850	10.0695	0.380284	0.037766	-4.72677	0.00526041	1
RP11-392O17.1	ENSG00000228536	8.17117	0.307579	0.0376421	-4.73151	0.030605	1
RP11-720L2.4	ENSG00000264514	13.5161	0.380284	0.0281356	-5.15146	0.0135796	1
RNU4-6P	ENSG00000222736	9.08957	0	0	-Inf	0.00294731	1
RNU1-28P	ENSG00000206588	7.15327	0	0	-Inf	0.0120501	1
PACRG	ENSG00000112530	5.51534	0	0	-Inf	0.0325597	1
PON3	ENSG00000105852	6.08817	0	0	-Inf	0.0340454	1
	ENSG00000260124	5.62414	0	0	-Inf	0.0353996	1
C5orf66	ENSG00000224186	5.27858	0	0	-Inf	0.0445797	1
RASL12	ENSG00000103710	8.11439	0	0	-Inf	0.0483627	1

## Sheet: 3) Free= Cyclopamine X DMSO
Article: Crosstalk between Hedgehog pathway and energy pathways in human adipose-derived stem cells: A deep sequencing analysis of polysome-associated RNA - Shigunov, P. et al.
Spreadsheets 3. List of mRNAs identify in the free fraction (p-value ≤ 0.05), when cells were treated with cyclopamine. Observations: Inf = transcript that was not detected in cells treated with DMSO (Expression DMSOFree = 0). –Inf = transcript that was not detected in cells treated with Cyclopamine (Expression CyclopFree = 0).
Gene name	ENSEMBL ID	Expression DMSOFree	Expression CyclopFree	Fold-change	Log2(Fold-change)	P-value	Adjusted(P-value)
TNRC6C	ENSG00000078687	0	18.6097	Inf	Inf	0.000851709	1
FBXO30	ENSG00000118496	0	16.1265	Inf	Inf	0.00265135	1
TNFSF9	ENSG00000125657	0	15.9162	Inf	Inf	0.00327496	1
DUSP16	ENSG00000111266	0	12.8982	Inf	Inf	0.00880666	1
SLF1	ENSG00000133302	0	11.996	Inf	Inf	0.0115271	1
BTF3L4P2	ENSG00000213189	0	11.6407	Inf	Inf	0.0134698	1
RALGAPA1P	ENSG00000229419	0	11.1419	Inf	Inf	0.0154171	1
CTD-2006C1.2	ENSG00000219665	0	10.089	Inf	Inf	0.0202284	1
C1GALT1C1	ENSG00000171155	0	9.82424	Inf	Inf	0.0281924	1
TRAPPC2B	ENSG00000256060	0	8.93404	Inf	Inf	0.0299879	1
ODF2L	ENSG00000122417	0	9.47673	Inf	Inf	0.030002	1
CAT	ENSG00000121691	0	8.77496	Inf	Inf	0.0365435	1
RP11-9L18.2	ENSG00000215835	0	8.96495	Inf	Inf	0.041992	1
DTWD2	ENSG00000169570	0	8.96287	Inf	Inf	0.0436104	1
GRK4	ENSG00000125388	0.502922	21.0154	41.7866	5.38497	0.0016059	1
RSPRY1	ENSG00000159579	0.502922	14.1055	28.0472	4.80978	0.027466	1
UNK	ENSG00000132478	0.502922	13.2572	26.3604	4.7203	0.0179411	1
EMG1	ENSG00000126749	0.502922	11.8961	23.6539	4.56401	0.0280979	1
GPR180	ENSG00000152749	0.502922	11.7945	23.452	4.55164	0.0304969	1
PTGFRN	ENSG00000134247	0.576293	13.4613	23.3584	4.54587	0.0315243	1
IFIT2	ENSG00000119922	1.50088	33.6902	22.447	4.48845	0.017897	1
C2orf76	ENSG00000186132	0.502922	11.0928	22.0567	4.46314	0.0337308	1
HERC2P9	ENSG00000206149	0.502922	10.931	21.7351	4.44195	0.0460185	1
BBS2	ENSG00000125124	0.502922	10.5297	20.937	4.38799	0.0483854	1
ALG13	ENSG00000101901	0.953451	16.6326	17.4446	4.12471	0.0218484	1
DHRSX	ENSG00000169084	1.00584	15.7335	15.6421	3.96736	0.0137555	1
DYNLL1P2	ENSG00000258605	1.29399	20.1838	15.5981	3.9633	0.00603299	1
PSMG1	ENSG00000183527	1.16823	15.138	12.9581	3.69578	0.0236776	1
ABCA8	ENSG00000141338	1.45637	17.9	12.2908	3.61951	0.0204097	1
RABGAP1L	ENSG00000152061	1.29399	14.4765	11.1875	3.48382	0.0308816	1
TMEM60	ENSG00000135211	1.29399	14.4262	11.1487	3.4788	0.0319578	1
TRAPPC13	ENSG00000113597	1.50876	16.6703	11.049	3.46584	0.0298849	1
RP11-446E9.1	ENSG00000236814	1.3385	13.3587	9.98039	3.3191	0.0486478	1
MRPL48	ENSG00000175581	1.79691	17.8425	9.92955	3.31173	0.0217099	1
C1D	ENSG00000197223	1.50876	14.1688	9.39101	3.23128	0.0339158	1
ABCF2	ENSG00000033050	1.95929	18.1596	9.26844	3.21233	0.0239597	1
UBXN8	ENSG00000104691	2.01169	17.3479	8.62358	3.10829	0.0209308	1
CEP85L	ENSG00000111860	2.6246	21.265	8.1022	3.01831	0.0276888	1
TTC9C	ENSG00000162222	2.16618	17.192	7.93654	2.98851	0.0480792	1
TMEM41A	ENSG00000163900	2.01169	15.8675	7.88767	2.9796	0.0415273	1
PPP1R7	ENSG00000115685	4.40574	32.5027	7.37736	2.8831	0.0140894	1
ARHGEF2	ENSG00000116584	5.89365	42.9015	7.27928	2.8638	0.00142797	1
ZNF562	ENSG00000171466	6.32854	42.9853	6.79229	2.7639	0.00404596	1
PERP	ENSG00000112378	2.51461	16.9952	6.75861	2.75673	0.0304285	1
LDHAP4	ENSG00000214110	3.74056	25.1098	6.71283	2.74692	0.0217058	1
RRP36	ENSG00000124541	3.45229	22.2436	6.44314	2.68776	0.0351888	1
PSMC3	ENSG00000165916	5.03455	32.1222	6.38035	2.67364	0.00997896	1
ZDBF2	ENSG00000204186	2.84726	17.9906	6.31857	2.6596	0.0409905	1
ZNF32	ENSG00000169740	4.08097	25.4913	6.24639	2.64302	0.0341263	1
DEDD	ENSG00000158796	3.0909	19.1466	6.19452	2.63099	0.043191	1
PRPF8	ENSG00000174231	4.51841	27.2329	6.02709	2.59146	0.0121978	1
FAM198B	ENSG00000164125	3.8086	22.6801	5.95496	2.57409	0.022954	1
COPB1	ENSG00000129083	3.99984	22.7925	5.69836	2.51055	0.0319611	1
BLMH	ENSG00000108578	4.01549	22.6822	5.64867	2.49791	0.0282493	1
RP11-288E14.2	ENSG00000234106	3.30568	18.2931	5.53384	2.46828	0.0491867	1
ASNSD1	ENSG00000138381	4.64951	25.3495	5.45208	2.44681	0.0445998	1
CCNDBP1	ENSG00000166946	3.52045	18.9996	5.39691	2.43213	0.0394976	1
SLC7A11	ENSG00000151012	5.10259	27.4866	5.38681	2.42943	0.0203337	1
USP24	ENSG00000162402	3.80071	20.3167	5.34551	2.41833	0.044586	1
ARL2BP	ENSG00000102931	4.8274	25.4169	5.26514	2.39647	0.0430479	1
KLF3	ENSG00000109787	4.5315	23.8564	5.26458	2.39632	0.0439068	1
SQLE	ENSG00000104549	4.57614	22.4948	4.91567	2.29739	0.0464572	1
IL6	ENSG00000136244	14.0978	65.1492	4.62123	2.20828	0.0330134	1
CGGBP1	ENSG00000163320	6.92048	30.615	4.42383	2.1453	0.0247937	1
LRP11	ENSG00000120256	5.36187	22.9458	4.27945	2.09743	0.0338808	1
RPSAP8	ENSG00000230592	11.6693	43.553	3.73228	1.90006	0.0150179	1
MSMO1	ENSG00000052802	22.6684	83.2067	3.6706	1.87602	0.0370153	1
MGP	ENSG00000111341	11.211	36.6322	3.26752	1.7082	0.0349557	1
FER	ENSG00000151422	28.8998	87.7749	3.03721	1.60275	0.0132617	1
RANBP9	ENSG00000010017	27.4666	81.3432	2.96153	1.56634	0.0204506	1
SPCS1	ENSG00000114902	28.1266	80.8099	2.87308	1.5226	0.0286894	1
TMEM30A	ENSG00000112697	15.6614	42.968	2.74356	1.45605	0.0367055	1
	ENSG00000108294	19.1869	50.7873	2.64698	1.40435	0.045065	1
GNG12	ENSG00000172380	21.2352	55.0277	2.59134	1.3737	0.0401376	1
PRNP	ENSG00000171867	33.0307	82.6825	2.5032	1.32378	0.0452232	1
LARP1B	ENSG00000138709	35.0814	87.4928	2.494	1.31846	0.0454909	1
PRDX1	ENSG00000117450	36.1452	84.8186	2.34661	1.23058	0.0396569	1
ASH2L	ENSG00000129691	64.0734	22.4796	0.350842	-1.51111	0.0245772	1
GALK2	ENSG00000156958	80.2868	27.932	0.347904	-1.52324	0.0305945	1
CLPX	ENSG00000166855	41.8087	13.0588	0.312348	-1.67877	0.0376339	1
AC079949.1	ENSG00000239776	54.4653	16.6797	0.306244	-1.70725	0.0389278	1
RPAP2	ENSG00000122484	41.2083	12.0965	0.293545	-1.76835	0.0376477	1
CHCHD7	ENSG00000170791	41.4839	10.6976	0.257874	-1.95526	0.0427687	1
RNA5SP304	ENSG00000223131	35.7415	8.77234	0.245439	-2.02656	0.0321813	1
PHLPP2	ENSG00000040199	36.2132	8.66406	0.239251	-2.0634	0.0213587	1
DOPEY2	ENSG00000142197	28.5776	6.8047	0.238113	-2.07028	0.0471855	1
ELP3	ENSG00000134014	35.6187	8.46833	0.237749	-2.07249	0.0261459	1
THSD4	ENSG00000187720	37.4889	8.4657	0.225819	-2.14676	0.0139598	1
CERS6	ENSG00000172292	16.4681	3.6219	0.219934	-2.18485	0.0465031	1
Y_RNA	ENSG00000202357	205.151	44.6316	0.217555	-2.20055	0.00228263	1
ZSWIM6	ENSG00000130449	25.1675	5.33941	0.212154	-2.23681	0.0297441	1
MON2	ENSG00000061987	33.4915	7.05798	0.21074	-2.24647	0.0226723	1
HTATSF1	ENSG00000102241	19.7556	4.13107	0.209109	-2.25767	0.0468898	1
SHPRH	ENSG00000146414	32.012	6.55664	0.204819	-2.28758	0.0298458	1
USP1	ENSG00000162607	30.9561	6.30127	0.203555	-2.29651	0.0263387	1
CLCN3	ENSG00000109572	33.7141	6.81515	0.202145	-2.30654	0.0394608	1
HNRNPAB	ENSG00000197451	25.2928	5.04217	0.199352	-2.32661	0.0493997	1
NCKAP5	ENSG00000176771	30.9825	5.54297	0.178907	-2.48272	0.0106528	1
Y_RNA	ENSG00000199751	64.9832	11.605	0.178585	-2.48532	0.0320621	1
RPL34P31	ENSG00000239223	32.1448	5.44772	0.169474	-2.56086	0.0244805	1
	ENSG00000196226	31.0246	5.19756	0.167531	-2.5775	0.0268146	1
	ENSG00000198366	60.0108	10.0289	0.167118	-2.58106	0.0368064	1
HDAC5	ENSG00000108840	20.7559	3.37801	0.162749	-2.61928	0.0395506	1
Y_RNA	ENSG00000206659	59.5347	9.57514	0.160833	-2.63636	0.0196165	1
WDR27	ENSG00000184465	16.6461	2.51821	0.151279	-2.72472	0.0400379	1
ZCCHC2	ENSG00000141664	27.1741	4.08084	0.150174	-2.7353	0.0236377	1
FBXL3	ENSG00000005812	15.9498	2.36801	0.148467	-2.75179	0.0477838	1
C11orf54	ENSG00000182919	19.4043	2.81703	0.145175	-2.78413	0.0171752	1
ATIC	ENSG00000138363	18.0634	2.4146	0.133673	-2.90322	0.0148763	1
ANAPC10	ENSG00000164162	24.3106	3.07397	0.126446	-2.98341	0.0123701	1
RP11-108M9.3	ENSG00000228549	15.2135	1.86197	0.122389	-3.03045	0.0350714	1
	ENSG00000252529	418.657	45.4525	0.108568	-3.20334	0.04586	1
BTF3P8	ENSG00000236813	18.9358	1.81643	0.0959262	-3.38193	0.0225665	1
C12orf4	ENSG00000047621	15.2111	1.41243	0.0928555	-3.42887	0.0405891	1
CCDC43	ENSG00000180329	14.2129	1.31091	0.0922338	-3.43856	0.0362319	1
AKR7A2	ENSG00000053371	13.0735	1.16071	0.0887835	-3.49356	0.0465519	1
ZNF281	ENSG00000162702	19.4809	1.71177	0.0878693	-3.5085	0.0184418	1
SLC35C2	ENSG00000080189	10.8288	0.804866	0.0743267	-3.74998	0.0432705	1
AC007562.1	ENSG00000235583	15.7108	1.01	0.0642869	-3.95933	0.0362782	1
ALDH1A3	ENSG00000184254	13.3432	0.856671	0.0642026	-3.96122	0.0322746	1
ZBTB18	ENSG00000179456	13.2151	0.804866	0.0609052	-4.03729	0.0169357	1
HIST1H2BN	ENSG00000233822	27.5795	1.66467	0.0603589	-4.05029	0.0217059	1
PPID	ENSG00000171497	13.5242	0.808001	0.0597449	-4.06504	0.0319954	1
CRY2	ENSG00000121671	10.5194	0.604433	0.0574591	-4.12132	0.0497756	1
ZBED3-AS1	ENSG00000250802	14.7211	0.804866	0.0546741	-4.193	0.0106153	1
PODXL	ENSG00000128567	238.699	12.0913	0.0506549	-4.30315	0.0245794	1
USP38	ENSG00000170185	20.2406	1.01	0.0498999	-4.32482	0.0465101	1
ING2	ENSG00000168556	10.4568	0.454238	0.0434394	-4.52485	0.0399815	1
RBAK	ENSG00000146587	9.46915	0.402433	0.0424993	-4.55642	0.0433201	1
CDADC1	ENSG00000102543	10.014	0.404001	0.0403434	-4.63152	0.048802	1
ABCC10	ENSG00000124574	10.7919	0.402433	0.0372904	-4.74505	0.0244723	1
MTRNR2L4	ENSG00000232196	12.7934	0.404001	0.0315788	-4.9849	0.0204967	1
SNORA75	ENSG00000206885	13.9039	0.404001	0.0290567	-5.10499	0.0162	1
AKAP17A	ENSG00000197976	22.0006	0.604433	0.0274735	-5.18582	0.00286442	1
PRTFDC1	ENSG00000099256	15.6668	0.402433	0.0256869	-5.28282	0.00507987	1
APITD1	ENSG00000175279	9.28324	0.202	0.0217597	-5.5222	0.0434984	1
MTUS1	ENSG00000129422	10.4958	0.202	0.0192457	-5.69932	0.0268386	1
PARP2	ENSG00000129484	13.8149	0.252238	0.0182584	-5.7753	0.00860988	1
POLR3B	ENSG00000013503	13.629	0.202	0.0148214	-6.07618	0.00844155	1
	ENSG00000196532	32.9598	0.404001	0.0122574	-6.35021	6.385241008e-05	0.996354
	ENSG00000226958	19393.8	228.406	0.0117773	-6.40785	0.00508597	1
PTPDC1	ENSG00000158079	21.4844	0	0	-Inf	0.00010318	0.996354
LINC01473	ENSG00000237877	14.4931	0	0	-Inf	0.00180494	1
ZNF428	ENSG00000131116	13.3328	0	0	-Inf	0.00302343	1
MCMDC2	ENSG00000178460	12.6151	0	0	-Inf	0.00381104	1
RNU5D-1	ENSG00000200169	10.3678	0	0	-Inf	0.0113978	1
ENO1-AS1	ENSG00000230679	10.2733	0	0	-Inf	0.0117248	1
RP11-247A12.2	ENSG00000204055	15.2374	0	0	-Inf	0.0127439	1
BCHE	ENSG00000114200	9.31439	0	0	-Inf	0.0204501	1
HMGA1P1	ENSG00000236683	9.03172	0	0	-Inf	0.0204883	1
RPS26P47	ENSG00000234354	8.7568	0	0	-Inf	0.0205966	1
MARK2	ENSG00000072518	9.14439	0	0	-Inf	0.0244151	1
METTL13	ENSG00000010165	8.43978	0	0	-Inf	0.0252821	1
PIGU	ENSG00000101464	10.6685	0	0	-Inf	0.0277597	1
SNORD116-24	ENSG00000207279	9.13116	0	0	-Inf	0.0283058	1
RP11-64D24.4	ENSG00000256195	8.2039	0	0	-Inf	0.0285788	1
CDC14A	ENSG00000079335	12.4661	0	0	-Inf	0.0293295	1
TJAP1	ENSG00000137221	7.98137	0	0	-Inf	0.030222	1
RP11-289K10.1	ENSG00000240052	8.62036	0	0	-Inf	0.0317179	1
EPHX1	ENSG00000143819	8.02601	0	0	-Inf	0.0318568	1
KREMEN1	ENSG00000183762	7.86349	0	0	-Inf	0.0331722	1
C12orf73	ENSG00000204954	7.81899	0	0	-Inf	0.0335446	1
MKS1	ENSG00000011143	7.35282	0	0	-Inf	0.0402195	1
ATP5LP2	ENSG00000232362	7.30831	0	0	-Inf	0.0406794	1
MUC16	ENSG00000181143	7.44971	0	0	-Inf	0.04186	1
CEP72	ENSG00000112877	6.84989	0	0	-Inf	0.0487384	1

## Sheet: 4) Free = Purmorphamine X DMSO
Article: Crosstalk between Hedgehog pathway and energy pathways in human adipose-derived stem cells: A deep sequencing analysis of polysome-associated RNA - Shigunov, P. et al.
Spreadsheets 4. List of mRNAs identify in the free fraction (p-value ≤ 0.05), when cells were treated with purmorphamine. Observations: Inf = transcript that was not detected in cells treated with DMSO (Expression DMSOFree = 0). –Inf = transcript that was not detected in cells treated with Purmorphamine (Expression PurmoFree = 0).
Gene name	ENSEMBL ID	Expression DMSOFree	Expression PurmoFree	Fold-change	Log2(Fold-change)	P-value	Adjusted(P-value)
C9orf72	ENSG00000147894	0	17.5977	Inf	Inf	0.00233996	1
RELN	ENSG00000189056	0	15.7706	Inf	Inf	0.00387465	1
FAT3	ENSG00000165323	0	14.6793	Inf	Inf	0.00470164	1
AAK1	ENSG00000115977	0	14.1404	Inf	Inf	0.00514373	1
DGKB	ENSG00000136267	0	14.3732	Inf	Inf	0.00535396	1
SLF1	ENSG00000133302	0	14.9013	Inf	Inf	0.00592884	1
PAX6	ENSG00000007372	0	13.8741	Inf	Inf	0.00593051	1
EYS	ENSG00000188107	0	14.0645	Inf	Inf	0.00600443	1
KIAA1551	ENSG00000174718	0	13.4542	Inf	Inf	0.00713721	1
LINS	ENSG00000140471	0	13.4341	Inf	Inf	0.00736518	1
PPM1L	ENSG00000163590	0	15.2897	Inf	Inf	0.00885028	1
TICRR	ENSG00000140534	0	12.8151	Inf	Inf	0.0093643	1
LRP1B	ENSG00000168702	0	14.2296	Inf	Inf	0.00939594	1
DNAH9	ENSG00000007174	0	14.2296	Inf	Inf	0.00939594	1
SMC2	ENSG00000136824	0	12.5306	Inf	Inf	0.0100807	1
HGF	ENSG00000019991	0	15.4747	Inf	Inf	0.0101685	1
ESRRG	ENSG00000196482	0	12.5902	Inf	Inf	0.0101991	1
DUSP16	ENSG00000111266	0	12.2192	Inf	Inf	0.0106675	1
HHIP	ENSG00000164161	0	12.6144	Inf	Inf	0.0109639	1
CSMD1	ENSG00000183117	0	13.1054	Inf	Inf	0.0111678	1
PDE7A	ENSG00000205268	0	13.4568	Inf	Inf	0.0113994	1
RTKN2	ENSG00000182010	0	17.1179	Inf	Inf	0.0114023	1
HFM1	ENSG00000162669	0	12.1222	Inf	Inf	0.0115231	1
TMEM132B	ENSG00000139364	0	12.3654	Inf	Inf	0.0118399	1
MIOS	ENSG00000164654	0	11.6899	Inf	Inf	0.0126182	1
KIF26B	ENSG00000162849	0	11.3612	Inf	Inf	0.0141482	1
SIMC1	ENSG00000170085	0	11.5871	Inf	Inf	0.0143832	1
CADPS2	ENSG00000081803	0	11.371	Inf	Inf	0.0148348	1
NPAS3	ENSG00000151322	0	11.5742	Inf	Inf	0.0148395	1
FREM2	ENSG00000150893	0	11.1702	Inf	Inf	0.0165055	1
MGAM	ENSG00000257335	0	11.1219	Inf	Inf	0.0167199	1
LINC01605	ENSG00000253161	0	11.0364	Inf	Inf	0.0175769	1
TGM2	ENSG00000198959	0	10.9256	Inf	Inf	0.0176256	1
FAM199X	ENSG00000123575	0	10.8658	Inf	Inf	0.0179131	1
DNAH8	ENSG00000124721	0	11.3552	Inf	Inf	0.0179146	1
ECHDC2	ENSG00000121310	0	10.8928	Inf	Inf	0.018263	1
NEBL	ENSG00000078114	0	10.9282	Inf	Inf	0.0185992	1
TMEM260	ENSG00000070269	0	10.6254	Inf	Inf	0.0191289	1
SLC5A12	ENSG00000148942	0	10.6722	Inf	Inf	0.0199093	1
PTPRB	ENSG00000127329	0	12.2336	Inf	Inf	0.0210917	1
PTPRZ1	ENSG00000106278	0	10.8712	Inf	Inf	0.0232036	1
IQGAP2	ENSG00000145703	0	13.9864	Inf	Inf	0.0237766	1
RIPK2	ENSG00000104312	0	10.2097	Inf	Inf	0.0238186	1
NRK	ENSG00000123572	0	15.0617	Inf	Inf	0.0241899	1
ACACB	ENSG00000076555	0	10.201	Inf	Inf	0.0245604	1
CDH19	ENSG00000071991	0	10.0531	Inf	Inf	0.0255479	1
PEAR1	ENSG00000187800	0	9.67518	Inf	Inf	0.0256106	1
ENPEP	ENSG00000138792	0	9.99611	Inf	Inf	0.0266971	1
HTR4	ENSG00000164270	0	9.99611	Inf	Inf	0.0266971	1
ETFDH	ENSG00000171503	0	9.66215	Inf	Inf	0.0269703	1
TNFSF15	ENSG00000181634	0	9.9321	Inf	Inf	0.0271547	1
ODF2L	ENSG00000122417	0	9.59389	Inf	Inf	0.0274951	1
PLEKHA3	ENSG00000116095	0	9.78003	Inf	Inf	0.0275032	1
PPFIA2	ENSG00000139220	0	9.86809	Inf	Inf	0.0276221	1
C15orf57	ENSG00000128891	0	9.66053	Inf	Inf	0.0284169	1
C9orf84	ENSG00000165181	0	9.75999	Inf	Inf	0.0284345	1
AC112198.1	ENSG00000232517	0	9.64487	Inf	Inf	0.0285394	1
TPRG1	ENSG00000188001	0	10.1671	Inf	Inf	0.0292518	1
NFXL1	ENSG00000170448	0	14.0501	Inf	Inf	0.029373	1
RFX3	ENSG00000080298	0	9.44156	Inf	Inf	0.0294273	1
SLC24A1	ENSG00000074621	0	9.31367	Inf	Inf	0.0297848	1
SCN2A	ENSG00000136531	0	9.54804	Inf	Inf	0.030115	1
MATN2	ENSG00000132561	0	9.52386	Inf	Inf	0.0303145	1
PDGFD	ENSG00000170962	0	9.36039	Inf	Inf	0.0308825	1
ADGRG2	ENSG00000173698	0	15.1897	Inf	Inf	0.0331985	1
TSPAN2	ENSG00000134198	0	9.37004	Inf	Inf	0.0334482	1
FAM19A2	ENSG00000198673	0	9.11563	Inf	Inf	0.0339434	1
DARS-AS1	ENSG00000231890	0	9.30603	Inf	Inf	0.0340287	1
SP4	ENSG00000105866	0	9.18665	Inf	Inf	0.0341776	1
GLRA3	ENSG00000145451	0	9.60504	Inf	Inf	0.0344916	1
KLHL31	ENSG00000124743	0	9.60504	Inf	Inf	0.0344916	1
C1GALT1C1	ENSG00000171155	0	8.88401	Inf	Inf	0.0345406	1
LINC00641	ENSG00000258441	0	9.24202	Inf	Inf	0.0346218	1
SNCAIP	ENSG00000064692	0	9.02744	Inf	Inf	0.0347969	1
PZP	ENSG00000126838	0	11.3123	Inf	Inf	0.0354482	1
LRRK2	ENSG00000188906	0	9.15383	Inf	Inf	0.0354602	1
ASXL3	ENSG00000141431	0	9.03871	Inf	Inf	0.0356069	1
TTF2	ENSG00000116830	0	9.114	Inf	Inf	0.0358472	1
FAM84A	ENSG00000162981	0	10.1241	Inf	Inf	0.0366064	1
KIAA1958	ENSG00000165185	0	9.02155	Inf	Inf	0.0367661	1
SGOL2	ENSG00000163535	0	9.07266	Inf	Inf	0.0373089	1
ZMYM3	ENSG00000147130	0	8.68597	Inf	Inf	0.039327	1
RASGRP3	ENSG00000152689	0	8.86497	Inf	Inf	0.039473	1
LRRC7	ENSG00000033122	0	8.86497	Inf	Inf	0.039473	1
SPRY1	ENSG00000164056	0	8.56647	Inf	Inf	0.0406959	1
PLCG1	ENSG00000124181	0	8.68008	Inf	Inf	0.0415339	1
TTC5	ENSG00000136319	0	8.62459	Inf	Inf	0.0421786	1
ABCB1	ENSG00000085563	0	8.67996	Inf	Inf	0.0427264	1
RP11-407B7.1	ENSG00000230102	0	8.67996	Inf	Inf	0.0427264	1
C1orf141	ENSG00000203963	0	8.54492	Inf	Inf	0.0431264	1
PGBD2	ENSG00000185220	0	8.4283	Inf	Inf	0.0445625	1
CTD-2027G2.1	ENSG00000259340	0	8.49507	Inf	Inf	0.0449514	1
FAM122C	ENSG00000156500	0	11.2198	Inf	Inf	0.045889	1
NUP210L	ENSG00000143552	0	10.0391	Inf	Inf	0.046627	1
SULT1C2	ENSG00000198203	0	8.1566	Inf	Inf	0.0482068	1
ANGPT2	ENSG00000091879	0	8.32283	Inf	Inf	0.0484961	1
DGKG	ENSG00000058866	0	8.30291	Inf	Inf	0.048763	1
SV2C	ENSG00000122012	0	9.31305	Inf	Inf	0.0490789	1
SNCA-AS1	ENSG00000247775	0	9.31305	Inf	Inf	0.0490789	1
ADAM22	ENSG00000008277	0	8.62183	Inf	Inf	0.0495596	1
TECRL	ENSG00000205678	0	8.2389	Inf	Inf	0.0496336	1
ST6GALNAC3	ENSG00000184005	0	11.1273	Inf	Inf	0.0499176	1
MCC	ENSG00000171444	0	7.94478	Inf	Inf	0.0499863	1
TTN	ENSG00000155657	1.12066	62.5629	55.827	5.80289	0.0207368	1
PRRG1	ENSG00000130962	0.365844	16.6943	45.6322	5.51198	0.00733458	1
CNKSR2	ENSG00000149970	0.365844	15.1715	41.47	5.374	0.0164137	1
ESR1	ENSG00000091831	0.365844	12.2303	33.4305	5.06309	0.0325226	1
EPC1	ENSG00000120616	0.365844	11.0794	30.2845	4.92051	0.0401538	1
BBS2	ENSG00000125124	0.560328	15.3211	27.3431	4.77311	0.010685	1
LANCL1	ENSG00000115365	0.681005	17.9894	26.4159	4.72333	0.0100895	1
NTRK2	ENSG00000148053	0.630323	14.7292	23.3678	4.54645	0.030945	1
GPR180	ENSG00000152749	0.560328	13.0927	23.3661	4.54634	0.0217525	1
PARP1	ENSG00000143799	0.560328	13.0846	23.3517	4.54546	0.0192282	1
TTLL7	ENSG00000137941	0.560328	12.9663	23.1405	4.53235	0.0212276	1
FSIP2	ENSG00000188738	0.560328	12.7811	22.8101	4.5116	0.023262	1
C17orf80	ENSG00000141219	0.875489	19.7691	22.5807	4.49702	0.0065262	1
GALNT5	ENSG00000136542	0.560328	12.4457	22.2114	4.47323	0.0238349	1
TRIM32	ENSG00000119401	0.630323	13.7473	21.8099	4.44691	0.034967	1
UBE3B	ENSG00000151148	0.560328	12.1116	21.6152	4.43397	0.0469926	1
ETV1	ENSG00000006468	0.560328	11.7679	21.0017	4.39244	0.0330826	1
ARL4A	ENSG00000122644	0.630323	12.841	20.3721	4.34852	0.0435982	1
AK5	ENSG00000154027	0.875489	17.4993	19.9881	4.32107	0.0301234	1
EMG1	ENSG00000126749	0.560328	11.1989	19.9863	4.32094	0.0374433	1
OARD1	ENSG00000124596	0.560328	10.9514	19.5446	4.2887	0.0395604	1
HOXC8	ENSG00000037965	0.560328	10.937	19.5189	4.2868	0.0417989	1
THRA	ENSG00000126351	0.560328	10.9256	19.4985	4.28529	0.041903	1
DNAAF2	ENSG00000165506	0.560328	10.6723	19.0465	4.25146	0.0454862	1
MTMR6	ENSG00000139505	0.560328	10.6244	18.9611	4.24497	0.0406394	1
TRMT13	ENSG00000122435	0.560328	10.5684	18.8612	4.23735	0.0465309	1
FAM92A1	ENSG00000188343	0.560328	10.5044	18.7469	4.22858	0.0471897	1
MRPL9	ENSG00000143436	0.560328	10.3556	18.4814	4.208	0.0432858	1
RPL7AP4	ENSG00000213641	0.560328	10.1819	18.1713	4.18359	0.0471539	1
SRPK1	ENSG00000096063	1.12066	19.3955	17.3072	4.1133	0.00607688	1
YTHDF3	ENSG00000185728	0.731688	12.5812	17.1948	4.1039	0.0401232	1
PAPD5	ENSG00000121274	0.731688	12.3289	16.85	4.07467	0.0471677	1
BAZ2B	ENSG00000123636	1.4865	24.7996	16.6832	4.06033	0.00298954	1
PTPN2	ENSG00000175354	0.945484	15.6373	16.5389	4.04779	0.031777	1
ASCC1	ENSG00000138303	1.12066	18.51	16.5171	4.04589	0.00844513	1
TCF20	ENSG00000100207	0.875489	14.374	16.4182	4.03723	0.0244669	1
SERGEF	ENSG00000129158	0.875489	13.858	15.8289	3.98449	0.0484354	1
TUBGCP4	ENSG00000137822	1.12066	16.7285	14.9274	3.89989	0.0174439	1
RABGAP1L	ENSG00000152061	1.43582	20.579	14.3326	3.84123	0.0269193	1
C5orf22	ENSG00000082213	0.875489	12.3289	14.0823	3.81581	0.0458784	1
CRYBB2P1	ENSG00000100058	1.41269	19.3073	13.667	3.77262	0.0187321	1
USP12	ENSG00000152484	1.75098	23.8548	13.6237	3.76804	0.00655382	1
IFIT2	ENSG00000119922	1.65786	22.1476	13.3592	3.73976	0.00899032	1
BZW2	ENSG00000136261	1.12066	14.8247	13.2286	3.72559	0.0224437	1
PIK3CA	ENSG00000121879	1.4865	19.5083	13.1237	3.7141	0.00960015	1
CTD-2073O6.1	ENSG00000254170	1.12066	14.51	12.9478	3.69463	0.0256715	1
MMS22L	ENSG00000146263	1.12066	14.5018	12.9404	3.69381	0.0238512	1
TENM4	ENSG00000149256	1.26065	16.1041	12.7745	3.6752	0.040951	1
NADK2	ENSG00000152620	1.43582	18.3224	12.761	3.67367	0.014764	1
AFF2	ENSG00000155966	1.12066	14.1345	12.6127	3.6568	0.0275184	1
ABCA8	ENSG00000141338	1.60718	19.8122	12.3273	3.62379	0.0168307	1
KALRN	ENSG00000160145	1.12066	13.6675	12.196	3.60833	0.0380469	1
ZNHIT6	ENSG00000117174	1.43582	17.2336	12.0027	3.58528	0.0203903	1
CBWD1	ENSG00000172785	1.12066	13.0916	11.6821	3.54623	0.035192	1
BRD8	ENSG00000112983	1.43582	16.67	11.6101	3.53731	0.0246884	1
MFAP1	ENSG00000140259	1.12066	12.686	11.3202	3.50083	0.0399167	1
XPO4	ENSG00000132953	1.68098	18.1958	10.8245	3.43623	0.0144749	1
FBXO28	ENSG00000143756	1.43582	15.2501	10.6212	3.40887	0.0335395	1
FUT10	ENSG00000172728	2.1675	22.7662	10.5034	3.39279	0.0127427	1
MYLK	ENSG00000065534	1.50581	15.4013	10.2279	3.35444	0.0459352	1
DYNLL1P2	ENSG00000258605	1.43582	14.6682	10.2159	3.35275	0.0378395	1
RP11-620J15.3	ENSG00000257698	1.43582	14.2427	9.91958	3.31028	0.0426289	1
MCM9	ENSG00000111877	2.38955	23.5142	9.84043	3.29872	0.0419334	1
FEM1B	ENSG00000169018	1.68098	15.697	9.338	3.22311	0.0278047	1
TPBG	ENSG00000146242	1.75098	15.8941	9.07725	3.18225	0.0359847	1
ASPM	ENSG00000066279	1.68098	15.2015	9.04321	3.17683	0.0341803	1
DUT	ENSG00000128951	3.1168	26.8915	8.62793	3.10902	0.00692998	1
MAT2A	ENSG00000168906	2.36199	20.2957	8.59265	3.1031	0.022347	1
TAB3	ENSG00000157625	1.99614	15.99	8.01045	3.00188	0.039969	1
ATG2B	ENSG00000066739	2.80164	22.2868	7.95492	2.99185	0.0124762	1
MRAS	ENSG00000158186	1.99614	15.8456	7.93809	2.98879	0.0356233	1
AGPAT3	ENSG00000160216	1.68098	13.2928	7.90776	2.98327	0.0448655	1
HELZ	ENSG00000198265	3.1168	24.334	7.80737	2.96484	0.0137921	1
CEP85L	ENSG00000111860	2.89919	22.3439	7.70695	2.94616	0.0249278	1
SLC39A8	ENSG00000138821	2.60715	19.8675	7.62036	2.92986	0.0234533	1
C1orf101	ENSG00000179397	2.80164	21.2278	7.57694	2.92161	0.0169224	1
SREK1	ENSG00000153914	2.24131	16.8582	7.52159	2.91104	0.0300603	1
PLD1	ENSG00000075651	2.55647	18.8843	7.38684	2.88496	0.0289236	1
HADHA	ENSG00000084754	3.72781	27.1799	7.29112	2.86614	0.00755663	1
PRKD1	ENSG00000184304	2.80164	20.0596	7.15996	2.83995	0.02175	1
FOXN3	ENSG00000053254	2.60715	18.4422	7.07369	2.82246	0.0284639	1
NSL1	ENSG00000117697	2.24131	15.8455	7.06973	2.82165	0.0350462	1
SPRED1	ENSG00000166068	2.99231	21.1547	7.06968	2.82164	0.0290762	1
ABCA5	ENSG00000154265	2.55647	17.9951	7.03905	2.81538	0.042884	1
PCID2	ENSG00000126226	3.36197	23.367	6.95039	2.79709	0.0136008	1
TBC1D9	ENSG00000109436	2.55647	17.6962	6.92214	2.79122	0.0364202	1
COPB1	ENSG00000129083	4.42813	30.3943	6.86392	2.77903	0.0107883	1
LGR4	ENSG00000205213	3.1868	21.5905	6.77498	2.76022	0.0243594	1
HSCB	ENSG00000100209	2.94163	19.6853	6.69198	2.74243	0.0470743	1
TNKS	ENSG00000173273	2.80164	18.6456	6.65526	2.73449	0.0269433	1
SREK1IP1	ENSG00000153006	2.80164	18.5542	6.62262	2.7274	0.0299658	1
ZRANB3	ENSG00000121988	2.24131	14.576	6.50335	2.70118	0.0487187	1
PERP	ENSG00000112378	2.80164	18.011	6.42875	2.68454	0.0307624	1
METTL25	ENSG00000127720	3.33884	20.7418	6.21227	2.63512	0.031841	1
FAM198B	ENSG00000164125	4.23746	26.0816	6.15501	2.62176	0.0122695	1
SAR1B	ENSG00000152700	4.79778	28.1934	5.87634	2.55492	0.0103942	1
DHRS3	ENSG00000162496	4.77466	27.3268	5.7233	2.51685	0.0162885	1
SLC44A2	ENSG00000129353	5.79395	32.2009	5.55767	2.47448	0.0136013	1
ANK2	ENSG00000145362	4.23746	23.1508	5.46337	2.44979	0.0250832	1
FEZ1	ENSG00000149557	5.99287	32.4389	5.41291	2.43641	0.0360622	1
PSMD11	ENSG00000108671	3.67713	19.6429	5.3419	2.41735	0.0415533	1
GTF3C3	ENSG00000119041	4.4595	22.9753	5.15199	2.36513	0.0371125	1
KLF3	ENSG00000109787	4.99289	25.519	5.11107	2.35363	0.0492863	1
PRKAA1	ENSG00000132356	7.00391	35.6686	5.09266	2.34842	0.0188406	1
ARHGEF2	ENSG00000116584	6.54876	32.1704	4.91245	2.29644	0.0141665	1
CPQ	ENSG00000104324	5.77464	25.9439	4.49274	2.16759	0.0306147	1
KIDINS220	ENSG00000134313	8.53065	36.1976	4.24324	2.08517	0.0481251	1
RN7SL181P	ENSG00000243738	486.08	2061	4.24004	2.08408	0.0181445	1
CGGBP1	ENSG00000163320	7.66561	32.2521	4.20738	2.07292	0.0348664	1
SLC7A11	ENSG00000151012	5.67327	23.8015	4.19538	2.0688	0.0391843	1
PTAR1	ENSG00000188647	6.57632	27.4149	4.16873	2.05961	0.0472781	1
EEF1A1P14	ENSG00000233057	9.85686	41.0865	4.16832	2.05947	0.03315	1
ARHGAP18	ENSG00000146376	7.18733	29.7047	4.13293	2.04717	0.0371885	1
RASSF8	ENSG00000123094	7.49425	30.9277	4.12686	2.04504	0.0327815	1
TMEM131	ENSG00000075568	7.98901	31.7242	3.97098	1.9895	0.0430279	1
RNF41	ENSG00000181852	6.7708	26.8041	3.95878	1.98505	0.0417467	1
MID1	ENSG00000101871	9.75267	37.766	3.87238	1.95322	0.0471218	1
UBAP2L	ENSG00000143569	9.64687	35.0355	3.6318	1.86068	0.0482542	1
CREB3L2	ENSG00000182158	8.88763	31.5125	3.54567	1.82606	0.0469016	1
SPECC1	ENSG00000128487	15.7604	54.9343	3.48558	1.8014	0.0250344	1
CCT5	ENSG00000150753	9.54932	32.5759	3.41133	1.77034	0.0429156	1
MGP	ENSG00000111341	12.4672	41.7921	3.35217	1.74509	0.0232759	1
ARFGEF1	ENSG00000066777	19.3317	54.1291	2.80001	1.48543	0.046466	1
COL12A1	ENSG00000111799	118.639	255.324	2.15211	1.10575	0.0470209	1
SNORA53	ENSG00000212443	3130.65	1448.96	0.462831	-1.11144	0.0431069	1
RPL36AL	ENSG00000165502	201.282	89.4365	0.444334	-1.17029	0.0449796	1
RN7SK	ENSG00000202198	178695	75214.7	0.420911	-1.24841	0.0225085	1
USMG5	ENSG00000173915	201.345	80.0561	0.397606	-1.33059	0.0280007	1
RN7SKP80	ENSG00000202058	741569	286295	0.386066	-1.37308	0.00961603	1
VAMP3	ENSG00000049245	98.6035	36.7804	0.373013	-1.4227	0.0318353	1
RNU2-3P	ENSG00000222076	208.365	72.8481	0.349617	-1.51615	0.0475821	1
Y_RNA	ENSG00000200291	223.846	76.8087	0.343132	-1.54316	0.0395776	1
	ENSG00000223255	6582.12	2227.11	0.338357	-1.56338	0.00820438	1
ANP32B	ENSG00000136938	62.0593	20.604	0.332005	-1.59072	0.0448026	1
WDR37	ENSG00000047056	52.9873	17.4048	0.328471	-1.60616	0.0329502	1
QRICH1	ENSG00000198218	102.249	32.9927	0.322671	-1.63186	0.0167521	1
DNM3OS	ENSG00000230630	107.904	32.8457	0.304397	-1.71597	0.0115257	1
ASH2L	ENSG00000129691	70.4337	21.0687	0.299129	-1.74116	0.0141105	1
SLC20A2	ENSG00000168575	47.2188	13.2713	0.281059	-1.83105	0.0417296	1
VTRNA1-1	ENSG00000199990	51.0657	13.9823	0.27381	-1.86875	0.0281002	1
INSIG1	ENSG00000186480	45.2768	12.2381	0.270295	-1.88739	0.0290428	1
PMP22	ENSG00000109099	61.8099	16.673	0.269745	-1.89033	0.0246494	1
Y_RNA	ENSG00000199751	71.534	19.0934	0.266914	-1.90555	0.0396865	1
RN7SL308P	ENSG00000243951	95.3792	24.7708	0.259709	-1.94503	0.0114776	1
RN7SKP227	ENSG00000201315	1872.08	452.546	0.241734	-2.04851	0.00880115	1
	ENSG00000252310	52.3828	12.6517	0.241524	-2.04976	0.0217365	1
PPP2R3C	ENSG00000092020	50.3418	11.6329	0.231079	-2.11354	0.0116071	1
AC079949.1	ENSG00000239776	60.2286	12.9507	0.215026	-2.21742	0.0151687	1
RN7SKP55	ENSG00000201758	395.08	82.1252	0.20787	-2.26625	0.0405456	1
TYW3	ENSG00000162623	28.524	5.83144	0.20444	-2.29025	0.0438772	1
STK40	ENSG00000196182	23.8504	4.6988	0.197011	-2.34365	0.0471565	1
RP11-131O15.2	ENSG00000228523	18.7562	3.3482	0.178512	-2.48591	0.0469921	1
PTPDC1	ENSG00000158079	23.5856	3.95335	0.167617	-2.57676	0.0296839	1
MRPL35	ENSG00000132313	19.4913	2.88459	0.147994	-2.75639	0.0347385	1
PRTFDC1	ENSG00000099256	17.18	2.35798	0.137251	-2.86511	0.0457587	1
AKAP17A	ENSG00000197976	24.1339	3.12071	0.129309	-2.95111	0.024481	1
BTF3P8	ENSG00000236813	20.8147	2.26979	0.109048	-3.19697	0.0167188	1
ZBED3-AS1	ENSG00000250802	16.1414	1.74318	0.107994	-3.21097	0.0358029	1
HNRNPUL2	ENSG00000214753	12.0047	1.06011	0.0883084	-3.50131	0.0335496	1
LINC01473	ENSG00000237877	15.9083	1.37315	0.0863166	-3.53422	0.014891	1
MVD	ENSG00000167508	14.0157	1.06876	0.0762542	-3.71304	0.0303817	1
RP1-258N20.3	ENSG00000214111	12.4719	0.907917	0.072797	-3.77998	0.0301279	1
SNORA38B	ENSG00000200394	12.133	0.863824	0.0711963	-3.81205	0.0424098	1
ABCC10	ENSG00000124574	11.8768	0.658891	0.0554774	-4.17196	0.0334881	1
METTL13	ENSG00000010165	9.26135	0.409865	0.0442554	-4.498	0.0471093	1
ENO1-AS1	ENSG00000230679	11.2851	0.498052	0.0441338	-4.50197	0.0233429	1
PLXDC2	ENSG00000120594	8.49104	0.249026	0.0293281	-5.09157	0.044578	1
ATP5LP2	ENSG00000232362	8.01177	0.204933	0.0255789	-5.2889	0.0482797	1
Y_RNA	ENSG00000207123	9.24585	0.204933	0.0221648	-5.49558	0.036225	1
CDADC1	ENSG00000102543	10.9892	0.204933	0.0186485	-5.74479	0.0137705	1
RP11-108M9.4	ENSG00000238142	9.12862	0	0	-Inf	0.0300663	1
HIST2H3DP1	ENSG00000213244	8.72451	0	0	-Inf	0.0375066	1
