# Supplementary material for: Crosstalk between Hedgehog pathway and energy pathways in human adipose-derived stem cells: A deep sequencing analysis of polysome-associated RNA
Source: Sci Rep. 2018 May 30;8:8411. doi: 10.1038/s41598-018-26533-y (PMC5976649; doi:10.1038/s41598-018-26533-y)
Supplement: Supplementary file 3 — Table Supplementary S2 [file 41598_2018_26533_MOESM3_ESM.xlsx]

## Sheet: 1) Ciclop_UP
Article: Crosstalk between Hedgehog pathway and energy pathways in human adipose-derived stem cells: A deep sequencing analysis of polysome-associated RNA - Shigunov, P. et al.
Spreadsheets 1. List of miRNAs targeting mRNAs polissomal of cells treated with cyclopamine (mRNAs Up-represented in polyssome)
Observations: Inf = transcript that was not detected in cells treated with DMSO or Cyclopamine.
Gene name	miRNA	Log2(Fold - change)	References (PMID)
MT1F	hsa-miR-215-5p	4.23967	19074876
MT1F	hsa-miR-192-5p	4.23967	19074876
MT1F	hsa-miR-219a-5p	4.23967	24974767
SLCO4C1	hsa-miR-335-5p	3.43116	18185580
SLCO4C1	hsa-miR-148b-3p	3.43116	17612493
SLCO4C1	hsa-miR-615-3p	3.43116	23622248
SLCO4C1	hsa-miR-578	3.43116	22100165
SLCO4C1	hsa-miR-1273e	3.43116	22100165
SLCO4C1	hsa-miR-6858-5p	3.43116	22100165
SLCO4C1	hsa-miR-4689	3.43116	22100165
SLCO4C1	hsa-miR-3915	3.43116	22100165
SLCO4C1	hsa-miR-1224-5p	3.43116	22100165
SLCO4C1	hsa-miR-137	3.43116	22100165
SLCO4C1	hsa-miR-3605-5p	3.43116	22100165
SLCO4C1	hsa-miR-3679-5p	3.43116	22100165
SLCO4C1	hsa-miR-1185-5p	3.43116	22100165
SLCO4C1	hsa-miR-3692-3p	3.43116	23824327
SLCO4C1	hsa-miR-670-5p	3.43116	23824327
SLCO4C1	hsa-miR-7162-5p	3.43116	23824327
SLCO4C1	hsa-miR-516b-3p	3.43116	23824327
SLCO4C1	hsa-miR-516a-3p	3.43116	23824327
SLCO4C1	hsa-miR-2115-5p	3.43116	23824327
SLCO4C1	hsa-miR-676-5p	3.43116	23824327
SLCO4C1	hsa-miR-6752-3p	3.43116	23824327
SLCO4C1	hsa-miR-3938	3.43116	23824327
SLCO4C1	hsa-miR-1264	3.43116	23824327
SLCO4C1	hsa-miR-574-5p	3.43116	21572407
SLCO4C1	hsa-miR-4455	3.43116	21572407
SLCO4C1	hsa-miR-124-5p	3.43116	21572407
AKNAD1	hsa-miR-218-5p	3.3318	23212916
ADRA1B	hsa-miR-10b-5p	2.42959	23622248
OLR1	hsa-miR-155-5p	2.25728	21030878
OLR1	hsa-miR-98-5p	2.25728	19088304
OLR1	hsa-miR-21-5p	2.25728	18591254
OLR1	hsa-miR-651-5p	2.25728	23592263
OLR1	hsa-miR-6734-5p	2.25728	23592263
OLR1	hsa-miR-4266	2.25728	23592263
OLR1	hsa-miR-1294	2.25728	23592263
OLR1	hsa-miR-4316	2.25728	23592263
OLR1	hsa-miR-6780b-5p	2.25728	23592263
OLR1	hsa-miR-4725-3p	2.25728	23592263
OLR1	hsa-miR-4271	2.25728	23592263
OLR1	hsa-miR-4747-5p	2.25728	23592263
OLR1	hsa-miR-5196-5p	2.25728	23592263
OLR1	hsa-miR-122-5p	2.25728	23592263
OLR1	hsa-miR-574-5p	2.25728	22012620
OLR1	hsa-miR-574-5p	2.25728	23592263
OLR1	hsa-miR-574-5p	2.25728	23824327
OLR1	hsa-miR-5194	2.25728	23592263
OLR1	hsa-miR-6738-5p	2.25728	23592263
OLR1	hsa-miR-1914-3p	2.25728	23592263
OLR1	hsa-miR-3184-5p	2.25728	23592263
OLR1	hsa-miR-423-5p	2.25728	23592263
OLR1	hsa-miR-6783-5p	2.25728	23592263
OLR1	hsa-miR-4433b-3p	2.25728	23592263
OLR1	hsa-miR-590-3p	2.25728	23592263
OLR1	hsa-miR-6888-3p	2.25728	22012620
OLR1	hsa-miR-6888-3p	2.25728	23824327
OLR1	hsa-miR-6867-5p	2.25728	22012620
OLR1	hsa-miR-6867-5p	2.25728	23824327
OLR1	hsa-miR-4711-3p	2.25728	22012620
OLR1	hsa-miR-4711-3p	2.25728	23824327
OLR1	hsa-miR-3120-5p	2.25728	22012620
OLR1	hsa-miR-3120-5p	2.25728	23824327
OLR1	hsa-miR-4698	2.25728	22012620
OLR1	hsa-miR-4698	2.25728	23824327
OLR1	hsa-miR-186-3p	2.25728	22012620
OLR1	hsa-miR-3942-3p	2.25728	23824327
OLR1	hsa-miR-7977	2.25728	23824327
OLR1	hsa-miR-24-3p	2.25728	23824327
OLR1	hsa-miR-4284	2.25728	23824327
OLR1	hsa-miR-383-3p	2.25728	23824327
OLR1	hsa-miR-6514-3p	2.25728	23824327
OLR1	hsa-miR-6894-3p	2.25728	23824327
OLR1	hsa-miR-6816-5p	2.25728	23824327
OLR1	hsa-miR-3196	2.25728	23824327
OLR1	hsa-miR-3180-3p	2.25728	23824327
OLR1	hsa-miR-3180	2.25728	23824327
OLR1	hsa-miR-661	2.25728	23824327
OLR1	hsa-miR-3116	2.25728	23824327
OLR1	hsa-miR-1254	2.25728	23824327
OLR1	hsa-miR-6852-5p	2.25728	23824327
OLR1	hsa-miR-493-5p	2.25728	23706177
OLR1	hsa-let-7g-3p	2.25728	23706177
OLR1	hsa-let-7a-2-3p	2.25728	23706177
OLR1	hsa-let-7c-3p	2.25728	23706177
OLR1	hsa-miR-2054	2.25728	23706177
OLR1	hsa-miR-27b-3p	2.25728	23706177
OLR1	hsa-miR-27a-3p	2.25728	23706177
OLR1	hsa-miR-513a-5p	2.25728	23706177
OLR1	hsa-miR-889-3p	2.25728	23706177
OLR1	hsa-miR-4719	2.25728	23706177
OLR1	hsa-miR-4733-5p	2.25728	23706177
OLR1	hsa-miR-646	2.25728	23706177
OLR1	hsa-miR-4801	2.25728	23706177
OLR1	hsa-miR-4731-3p	2.25728	23706177
OLR1	hsa-miR-6864-3p	2.25728	19536157
OLR1	hsa-miR-3672	2.25728	19536157
OLR1	hsa-miR-642a-5p	2.25728	19536157
OLR1	hsa-miR-196a-3p	2.25728	19536157
OLR1	hsa-miR-873-3p	2.25728	19536157
OLR1	hsa-miR-6860	2.25728	19536157
OLR1	hsa-miR-612	2.25728	19536157
OLR1	hsa-miR-5189-5p	2.25728	19536157
OLR1	hsa-miR-3187-5p	2.25728	19536157
OLR1	hsa-miR-1285-3p	2.25728	19536157
OLR1	hsa-miR-4469	2.25728	19536157
OLR1	hsa-miR-372-5p	2.25728	19536157
OLR1	hsa-miR-371a-5p	2.25728	19536157
OLR1	hsa-miR-616-5p	2.25728	19536157
OLR1	hsa-miR-373-5p	2.25728	19536157
OLR1	hsa-miR-371b-5p	2.25728	19536157
OLR1	hsa-miR-2276-5p	2.25728	19536157
OLR1	hsa-miR-6892-3p	2.25728	19536157
OLR1	hsa-miR-759	2.25728	19536157
OLR1	hsa-miR-3613-3p	2.25728	19536157
OLR1	hsa-miR-5586-3p	2.25728	19536157
OLR1	hsa-miR-4797-5p	2.25728	19536157
LIPG	hsa-miR-335-5p	2.06291	18185580
LIPG	hsa-miR-2909	2.06291	20371350
LIPG	hsa-miR-4278	2.06291	20371350
LIPG	hsa-miR-6789-5p	2.06291	20371350
LIPG	hsa-miR-6824-5p	2.06291	20371350
LIPG	hsa-miR-6813-5p	2.06291	20371350
LIPG	hsa-miR-6085	2.06291	20371350
LIPG	hsa-miR-4688	2.06291	20371350
LIPG	hsa-miR-6743-5p	2.06291	20371350
LIPG	hsa-miR-5197-3p	2.06291	20371350
LIPG	hsa-miR-4446-5p	2.06291	23824327
LIPG	hsa-miR-5006-3p	2.06291	23824327
LIPG	hsa-miR-4755-5p	2.06291	23824327
LIPG	hsa-miR-623	2.06291	23824327
LIPG	hsa-miR-31-5p	2.06291	23824327
LIPG	hsa-miR-6832-3p	2.06291	23824327
LIPG	hsa-miR-4436b-5p	2.06291	23824327
LIPG	hsa-miR-6509-3p	2.06291	23824327
LIPG	hsa-miR-6777-3p	2.06291	23824327
LIPG	hsa-miR-4495	2.06291	23824327
LIPG	hsa-miR-548f-3p	2.06291	23824327
LIPG	hsa-miR-548e-3p	2.06291	23824327
LIPG	hsa-miR-548az-3p	2.06291	23824327
LIPG	hsa-miR-548ar-3p	2.06291	23824327
LIPG	hsa-miR-548a-3p	2.06291	23824327
LIPG	hsa-miR-5096	2.06291	23824327
LIPG	hsa-miR-3187-3p	2.06291	23824327
LIPG	hsa-miR-4435	2.06291	23824327
LIPG	hsa-miR-588	2.06291	23824327
LIPG	hsa-miR-4701-5p	2.06291	23824327
LIPG	hsa-miR-548s	2.06291	23824327
LIPG	hsa-miR-197-3p	2.06291	23824327
LIPG	hsa-miR-411-5p	2.06291	23824327
LIPG	hsa-miR-6832-5p	2.06291	23824327
LIPG	hsa-miR-4524a-3p	2.06291	23824327
LIPG	hsa-miR-6823-5p	2.06291	23824327
LIPG	hsa-miR-4524b-3p	2.06291	23824327
LIPG	hsa-miR-640	2.06291	23824327
LIPG	hsa-miR-378a-5p	2.06291	23824327
LIPG	hsa-miR-6778-3p	2.06291	23824327
LIPG	hsa-miR-6821-3p	2.06291	23824327
LIPG	hsa-miR-6790-3p	2.06291	23824327
LIPG	hsa-miR-3653-5p	2.06291	23824327
LIPG	hsa-miR-150-5p	2.06291	23824327
LIPG	hsa-miR-372-5p	2.06291	23824327
LIPG	hsa-miR-371a-5p	2.06291	23824327
LIPG	hsa-miR-616-5p	2.06291	23824327
LIPG	hsa-miR-373-5p	2.06291	23824327
LIPG	hsa-miR-371b-5p	2.06291	23824327
LIPG	hsa-miR-7107-5p	2.06291	23824327
LIPG	hsa-miR-1234-3p	2.06291	23824327
LIPG	hsa-miR-1224-3p	2.06291	23824327
LIPG	hsa-miR-3934-5p	2.06291	23824327
LIPG	hsa-miR-764	2.06291	23824327
LIPG	hsa-miR-125a-3p	2.06291	23824327
LIPG	hsa-miR-6848-3p	2.06291	23824327
LIPG	hsa-miR-6843-3p	2.06291	23824327
LIPG	hsa-miR-6131	2.06291	23824327
LIPG	hsa-miR-3663-5p	2.06291	23824327
LIPG	hsa-miR-24-3p	2.06291	19536157
LIPG	hsa-miR-4284	2.06291	19536157
LIPG	hsa-miR-564	2.06291	19536157
LIPG	hsa-miR-4330	2.06291	19536157
LIPG	hsa-miR-342-3p	2.06291	19536157
LIPG	hsa-miR-589-3p	2.06291	19536157
LIPG	hsa-miR-1228-3p	2.06291	19536157
LIPG	hsa-miR-216b-5p	2.06291	19536157
LIPG	hsa-miR-216a-5p	2.06291	19536157
TM7SF2	hsa-miR-193b-3p	1.78243	21512034
TM7SF2	hsa-miR-335-5p	1.78243	18185580
HES6	hsa-miR-215-5p	1.66669	19074876
HES6	hsa-miR-192-5p	1.66669	19074876
HES6	hsa-miR-320a	1.66669	23622248
HES6	hsa-miR-6780a-5p	1.66669	20371350
HES6	hsa-miR-6779-5p	1.66669	20371350
HES6	hsa-miR-3689c	1.66669	20371350
HES6	hsa-miR-3689b-3p	1.66669	20371350
HES6	hsa-miR-3689a-3p	1.66669	20371350
HES6	hsa-miR-30b-3p	1.66669	20371350
HES6	hsa-miR-6799-5p	1.66669	20371350
HES6	hsa-miR-1273h-5p	1.66669	20371350
HES6	hsa-miR-6883-5p	1.66669	20371350
HES6	hsa-miR-6785-5p	1.66669	20371350
HES6	hsa-miR-4728-5p	1.66669	20371350
HES6	hsa-miR-149-3p	1.66669	20371350
HES6	hsa-miR-7106-5p	1.66669	20371350
HES6	hsa-miR-6797-5p	1.66669	20371350
HES6	hsa-miR-1249-5p	1.66669	20371350
HES6	hsa-miR-765	1.66669	20371350
HES6	hsa-miR-4683	1.66669	20371350
HES6	hsa-miR-6133	1.66669	20371350
HES6	hsa-miR-6130	1.66669	20371350
HES6	hsa-miR-6129	1.66669	20371350
HES6	hsa-miR-6127	1.66669	20371350
HES6	hsa-miR-4510	1.66669	20371350
HES6	hsa-miR-4419a	1.66669	20371350
HES6	hsa-miR-4784	1.66669	20371350
HES6	hsa-miR-3150b-3p	1.66669	20371350
HES6	hsa-miR-6791-5p	1.66669	20371350
HES6	hsa-miR-3192-5p	1.66669	20371350
HES6	hsa-miR-4292	1.66669	20371350
HES6	hsa-miR-331-3p	1.66669	20371350
HES6	hsa-miR-6837-5p	1.66669	20371350
HES6	hsa-miR-4685-5p	1.66669	20371350
HES6	hsa-miR-7113-5p	1.66669	20371350
HES6	hsa-miR-4739	1.66669	20371350
HES6	hsa-miR-4756-5p	1.66669	20371350
HES6	hsa-miR-1321	1.66669	20371350
HES6	hsa-miR-4779	1.66669	20371350
HES6	hsa-miR-6888-5p	1.66669	20371350
PCSK9	hsa-miR-335-5p	1.64662	18185580
PCSK9	hsa-miR-124-3p	1.64662	18668037
PCSK9	hsa-miR-215-5p	1.64662	19074876
PCSK9	hsa-miR-192-5p	1.64662	19074876
PCSK9	hsa-miR-6864-5p	1.64662	23592263
PCSK9	hsa-miR-6515-5p	1.64662	23592263
PCSK9	hsa-miR-4656	1.64662	23592263
PCSK9	hsa-miR-6797-5p	1.64662	23592263
PCSK9	hsa-miR-1249-5p	1.64662	23592263
PCSK9	hsa-miR-6875-5p	1.64662	23592263
PCSK9	hsa-miR-4721	1.64662	23592263
PCSK9	hsa-miR-6761-5p	1.64662	23592263
PCSK9	hsa-miR-3126-5p	1.64662	23592263
PCSK9	hsa-miR-4802-5p	1.64662	23592263
PCSK9	hsa-miR-4446-3p	1.64662	23592263
PCSK9	hsa-miR-6873-5p	1.64662	23592263
PCSK9	hsa-miR-7845-5p	1.64662	23592263
PCSK9	hsa-miR-6856-5p	1.64662	23592263
PCSK9	hsa-miR-6758-5p	1.64662	23592263
PCSK9	hsa-miR-6882-5p	1.64662	23592263
PCSK9	hsa-miR-1303	1.64662	20371350
PCSK9	hsa-miR-1303	1.64662	21572407
PCSK9	hsa-miR-1303	1.64662	23446348
PCSK9	hsa-miR-1303	1.64662	24398324
PCSK9	hsa-miR-744-3p	1.64662	20371350
PCSK9	hsa-miR-744-3p	1.64662	21572407
PCSK9	hsa-miR-744-3p	1.64662	23446348
PCSK9	hsa-miR-744-3p	1.64662	24398324
PCSK9	hsa-miR-6501-5p	1.64662	20371350
PCSK9	hsa-miR-6501-5p	1.64662	21572407
PCSK9	hsa-miR-6501-5p	1.64662	23446348
PCSK9	hsa-miR-6501-5p	1.64662	24398324
PCSK9	hsa-miR-4423-5p	1.64662	20371350
PCSK9	hsa-miR-4423-5p	1.64662	21572407
PCSK9	hsa-miR-4423-5p	1.64662	23446348
PCSK9	hsa-miR-4423-5p	1.64662	24398324
PCSK9	hsa-miR-193a-5p	1.64662	21572407
PCSK9	hsa-miR-193a-5p	1.64662	23446348
PCSK9	hsa-miR-193a-5p	1.64662	24398324
PCSK9	hsa-miR-367-5p	1.64662	20371350
PCSK9	hsa-miR-367-5p	1.64662	21572407
PCSK9	hsa-miR-367-5p	1.64662	23446348
PCSK9	hsa-miR-367-5p	1.64662	24398324
PCSK9	hsa-miR-6764-5p	1.64662	20371350
PCSK9	hsa-miR-6764-5p	1.64662	21572407
PCSK9	hsa-miR-6764-5p	1.64662	23446348
PCSK9	hsa-miR-6764-5p	1.64662	24398324
PCSK9	hsa-miR-1304-3p	1.64662	20371350
PCSK9	hsa-miR-1304-3p	1.64662	21572407
PCSK9	hsa-miR-1304-3p	1.64662	23446348
PCSK9	hsa-miR-1304-3p	1.64662	24398324
PCSK9	hsa-miR-1915-3p	1.64662	20371350
PCSK9	hsa-miR-1915-3p	1.64662	21572407
PCSK9	hsa-miR-1915-3p	1.64662	23446348
PCSK9	hsa-miR-1915-3p	1.64662	24398324
PCSK9	hsa-miR-1208	1.64662	20371350
PCSK9	hsa-miR-1208	1.64662	21572407
PCSK9	hsa-miR-1208	1.64662	23446348
PCSK9	hsa-miR-1208	1.64662	24398324
PCSK9	hsa-miR-3976	1.64662	20371350
PCSK9	hsa-miR-3976	1.64662	21572407
PCSK9	hsa-miR-3976	1.64662	23446348
PCSK9	hsa-miR-3976	1.64662	24398324
PCSK9	hsa-miR-6760-3p	1.64662	20371350
PCSK9	hsa-miR-6760-3p	1.64662	21572407
PCSK9	hsa-miR-6760-3p	1.64662	23446348
PCSK9	hsa-miR-6760-3p	1.64662	24398324
PCSK9	hsa-miR-1182	1.64662	21572407
PCSK9	hsa-miR-1182	1.64662	23446348
PCSK9	hsa-miR-1182	1.64662	24398324
PCSK9	hsa-miR-483-5p	1.64662	20371350
PCSK9	hsa-miR-483-5p	1.64662	21572407
PCSK9	hsa-miR-483-5p	1.64662	23446348
PCSK9	hsa-miR-483-5p	1.64662	24398324
PCSK9	hsa-miR-7107-5p	1.64662	20371350
PCSK9	hsa-miR-6763-5p	1.64662	20371350
PCSK9	hsa-miR-3150a-3p	1.64662	20371350
PCSK9	hsa-miR-6825-5p	1.64662	20371350
PCSK9	hsa-miR-939-5p	1.64662	20371350
PCSK9	hsa-miR-1343-5p	1.64662	20371350
PCSK9	hsa-miR-3175	1.64662	20371350
PCSK9	hsa-miR-7106-5p	1.64662	20371350
PCSK9	hsa-miR-650	1.64662	20371350
PCSK9	hsa-miR-3612	1.64662	20371350
PCSK9	hsa-miR-765	1.64662	20371350
PCSK9	hsa-miR-4700-5p	1.64662	20371350
PCSK9	hsa-miR-8089	1.64662	20371350
PCSK9	hsa-miR-4667-5p	1.64662	20371350
PCSK9	hsa-miR-6852-5p	1.64662	20371350
PCSK9	hsa-miR-759	1.64662	20371350
PCSK9	hsa-miR-500b-3p	1.64662	20371350
PCSK9	hsa-miR-3174	1.64662	20371350
PCSK9	hsa-miR-4695-5p	1.64662	20371350
PCSK9	hsa-miR-5586-3p	1.64662	20371350
PCSK9	hsa-miR-7851-3p	1.64662	20371350
PCSK9	hsa-miR-1912	1.64662	20371350
PCSK9	hsa-miR-1295b-5p	1.64662	20371350
ACAT2	hsa-miR-124-3p	1.59549	18668037
ACAT2	hsa-miR-92a-3p	1.59549	23622248
IL21R	hsa-miR-335-5p	1.56681	18185580
IL21R	hsa-miR-148b-3p	1.56681	17612493
IL21R	hsa-miR-7-5p	1.56681	17612493
IL21R	hsa-miR-7-5p	1.56681	20371350
IL21R	hsa-miR-30a-5p	1.56681	22473208
IL21R	hsa-miR-30a-5p	1.56681	23824327
IL21R	hsa-miR-30c-5p	1.56681	22473208
IL21R	hsa-miR-30c-5p	1.56681	23824327
IL21R	hsa-miR-30d-5p	1.56681	22473208
IL21R	hsa-miR-30d-5p	1.56681	23824327
IL21R	hsa-miR-30b-5p	1.56681	22473208
IL21R	hsa-miR-30b-5p	1.56681	23824327
IL21R	hsa-miR-30e-5p	1.56681	22473208
IL21R	hsa-miR-30e-5p	1.56681	23824327
IL21R	hsa-miR-448	1.56681	23824327
IL21R	hsa-miR-3607-3p	1.56681	23824327
IL21R	hsa-miR-4643	1.56681	23824327
IL21R	hsa-miR-4789-3p	1.56681	23824327
IL21R	hsa-miR-5580-3p	1.56681	23824327
IL21R	hsa-miR-8485	1.56681	23824327
IL21R	hsa-miR-7106-5p	1.56681	20371350
IL21R	hsa-miR-4748	1.56681	20371350
IL21R	hsa-miR-5572	1.56681	20371350
IL21R	hsa-miR-4260	1.56681	20371350
IL21R	hsa-miR-450a-2-3p	1.56681	20371350
IL21R	hsa-miR-6763-5p	1.56681	20371350
IL21R	hsa-miR-6857-5p	1.56681	20371350
IL21R	hsa-miR-3150a-3p	1.56681	20371350
IL21R	hsa-miR-6810-5p	1.56681	20371350
IL21R	hsa-miR-2110	1.56681	20371350
IL21R	hsa-miR-128-2-5p	1.56681	20371350
IL21R	hsa-miR-128-1-5p	1.56681	20371350
IL21R	hsa-miR-6825-5p	1.56681	20371350
IL21R	hsa-miR-939-5p	1.56681	20371350
IL21R	hsa-miR-1343-5p	1.56681	20371350
IL21R	hsa-miR-3175	1.56681	20371350
IL21R	hsa-miR-6781-5p	1.56681	20371350
IL21R	hsa-miR-766-5p	1.56681	20371350
IL21R	hsa-miR-483-5p	1.56681	20371350
IL21R	hsa-miR-6782-3p	1.56681	20371350
IL21R	hsa-miR-8064	1.56681	23824327
IL21R	hsa-miR-502-3p	1.56681	23824327
IL21R	hsa-miR-501-3p	1.56681	23824327
MSMO1	hsa-miR-19a-3p	1.56669	23451058
MSMO1	hsa-miR-19a-3p	1.56669	21572407
MSMO1	hsa-miR-19a-3p	1.56669	22473208
MSMO1	hsa-miR-335-5p	1.56669	18185580
MSMO1	hsa-miR-335-5p	1.56669	21572407
MSMO1	hsa-miR-26b-5p	1.56669	19088304
MSMO1	hsa-let-7e-5p	1.56669	23622248
MSMO1	hsa-miR-223-3p	1.56669	21572407
MSMO1	hsa-miR-223-3p	1.56669	22815788
MSMO1	hsa-miR-520g-3p	1.56669	21572407
MSMO1	hsa-miR-520h	1.56669	21572407
MSMO1	hsa-miR-561-3p	1.56669	21572407
MSMO1	hsa-miR-582-5p	1.56669	23592263
MSMO1	hsa-miR-4328	1.56669	23592263
MSMO1	hsa-miR-3973	1.56669	21572407
MSMO1	hsa-let-7a-3p	1.56669	23592263
MSMO1	hsa-let-7b-3p	1.56669	23592263
MSMO1	hsa-let-7f-1-3p	1.56669	23592263
MSMO1	hsa-miR-17-5p	1.56669	21572407
MSMO1	hsa-miR-17-5p	1.56669	22473208
MSMO1	hsa-miR-19b-3p	1.56669	21572407
MSMO1	hsa-miR-19b-3p	1.56669	22473208
MSMO1	hsa-miR-20a-5p	1.56669	21572407
MSMO1	hsa-miR-20a-5p	1.56669	22473208
MSMO1	hsa-miR-93-5p	1.56669	21572407
MSMO1	hsa-miR-93-5p	1.56669	22473208
MSMO1	hsa-miR-93-5p	1.56669	22815788
MSMO1	hsa-miR-98-3p	1.56669	23592263
MSMO1	hsa-miR-106a-5p	1.56669	21572407
MSMO1	hsa-miR-130a-3p	1.56669	21572407
MSMO1	hsa-miR-106b-5p	1.56669	21572407
MSMO1	hsa-miR-106b-5p	1.56669	22473208
MSMO1	hsa-miR-301a-3p	1.56669	21572407
MSMO1	hsa-miR-130b-3p	1.56669	21572407
MSMO1	hsa-miR-20b-5p	1.56669	21572407
MSMO1	hsa-miR-20b-5p	1.56669	22473208
MSMO1	hsa-miR-519c-3p	1.56669	21572407
MSMO1	hsa-miR-526b-3p	1.56669	21572407
MSMO1	hsa-miR-519b-3p	1.56669	21572407
MSMO1	hsa-miR-519d-3p	1.56669	21572407
MSMO1	hsa-miR-519d-3p	1.56669	22473208
MSMO1	hsa-miR-519a-3p	1.56669	21572407
MSMO1	hsa-miR-454-3p	1.56669	21572407
MSMO1	hsa-miR-301b-3p	1.56669	21572407
MSMO1	hsa-miR-3120-3p	1.56669	21572407
MSMO1	hsa-miR-4295	1.56669	21572407
MSMO1	hsa-miR-3666	1.56669	21572407
MSMO1	hsa-miR-3670	1.56669	21572407
MSMO1	hsa-miR-3688-3p	1.56669	23592263
MSMO1	hsa-miR-5093	1.56669	23592263
MSMO1	hsa-miR-498	1.56669	21572407
MSMO1	hsa-miR-548s	1.56669	19536157
MSMO1	hsa-miR-548s	1.56669	23592263
MSMO1	hsa-miR-548s	1.56669	23824327
MSMO1	hsa-miR-3672	1.56669	23592263
MSMO1	hsa-miR-3672	1.56669	23824327
MSMO1	hsa-miR-6864-3p	1.56669	23592263
MSMO1	hsa-miR-6864-3p	1.56669	23824327
MSMO1	hsa-miR-6801-5p	1.56669	23592263
MSMO1	hsa-miR-3926	1.56669	19536157
MSMO1	hsa-miR-3926	1.56669	23592263
MSMO1	hsa-miR-3926	1.56669	23824327
MSMO1	hsa-miR-769-5p	1.56669	23592263
MSMO1	hsa-miR-769-5p	1.56669	23824327
MSMO1	hsa-miR-4786-5p	1.56669	19536157
MSMO1	hsa-miR-4786-5p	1.56669	23592263
MSMO1	hsa-miR-4786-5p	1.56669	23824327
MSMO1	hsa-miR-3190-5p	1.56669	19536157
MSMO1	hsa-miR-3190-5p	1.56669	23592263
MSMO1	hsa-miR-3190-5p	1.56669	23824327
MSMO1	hsa-miR-6849-3p	1.56669	19536157
MSMO1	hsa-miR-6849-3p	1.56669	23592263
MSMO1	hsa-miR-6500-3p	1.56669	23592263
MSMO1	hsa-miR-3614-5p	1.56669	23592263
MSMO1	hsa-miR-599	1.56669	23592263
MSMO1	hsa-miR-4666a-3p	1.56669	23592263
MSMO1	hsa-miR-381-3p	1.56669	23592263
MSMO1	hsa-miR-300	1.56669	23592263
MSMO1	hsa-miR-513b-5p	1.56669	21572407
MSMO1	hsa-miR-4277	1.56669	21572407
MSMO1	hsa-miR-584-3p	1.56669	21572407
MSMO1	hsa-miR-4719	1.56669	21572407
MSMO1	hsa-miR-6771-3p	1.56669	23824327
MSMO1	hsa-miR-4650-5p	1.56669	19536157
MSMO1	hsa-miR-1972	1.56669	19536157
MSMO1	hsa-miR-8066	1.56669	19536157
MSMO1	hsa-miR-3667-5p	1.56669	19536157
SNAI3	hsa-miR-29b-3p	1.55875	22402125
MT1M	hsa-miR-26b-5p	1.54492	19088304
IQCA1	hsa-miR-193b-3p	1.53187	23622248
GDPD1	hsa-miR-335-5p	1.47666	18185580
GDPD1	hsa-miR-3149	1.47666	23446348
GDPD1	hsa-miR-4776-3p	1.47666	23446348
GDPD1	hsa-miR-6855-5p	1.47666	23446348
GDPD1	hsa-miR-3170	1.47666	23446348
GDPD1	hsa-miR-4659b-5p	1.47666	23446348
GDPD1	hsa-miR-4659a-5p	1.47666	23446348
GDPD1	hsa-miR-5590-5p	1.47666	23446348
GDPD1	hsa-miR-19b-2-5p	1.47666	23446348
GDPD1	hsa-miR-19b-1-5p	1.47666	23446348
GDPD1	hsa-miR-19a-5p	1.47666	23446348
GDPD1	hsa-miR-6832-5p	1.47666	23446348
GDPD1	hsa-miR-4451	1.47666	23446348
GDPD1	hsa-miR-379-5p	1.47666	23446348
GDPD1	hsa-miR-3529-5p	1.47666	23446348
GDPD1	hsa-miR-4650-3p	1.47666	23446348
GDPD1	hsa-miR-193b-5p	1.47666	23446348
GDPD1	hsa-miR-1273f	1.47666	23446348
GDPD1	hsa-miR-6890-5p	1.47666	23446348
GDPD1	hsa-miR-3658	1.47666	22012620
GDPD1	hsa-miR-4477a	1.47666	22012620
GDPD1	hsa-miR-3653-3p	1.47666	22012620
GDPD1	hsa-miR-4307	1.47666	22012620
GDPD1	hsa-miR-8084	1.47666	22012620
GDPD1	hsa-miR-3613-3p	1.47666	23824327
GDPD1	hsa-miR-548c-3p	1.47666	23824327
GDPD1	hsa-miR-4666a-5p	1.47666	23824327
GDPD1	hsa-miR-6778-3p	1.47666	23824327
GDPD1	hsa-miR-4707-3p	1.47666	23824327
GDPD1	hsa-miR-4454	1.47666	23824327
GDPD1	hsa-miR-2116-3p	1.47666	23824327
GDPD1	hsa-miR-7107-5p	1.47666	23824327
GDPD1	hsa-miR-1234-3p	1.47666	23824327
SQLE	hsa-miR-335-5p	1.45081	18185580
SQLE	hsa-let-7e-5p	1.45081	23622248
SQLE	hsa-miR-205-5p	1.45081	22473208
DHCR7	hsa-miR-425-5p	1.42701	20371350
DHCR7	hsa-miR-335-5p	1.42701	18185580
DHCR7	hsa-miR-34a-5p	1.42701	21566225
DHCR7	hsa-miR-1260b	1.42701	23622248
DHCR7	hsa-miR-218-5p	1.42701	23212916
DHCR7	hsa-miR-374b-3p	1.42701	21572407
DHCR7	hsa-miR-7156-3p	1.42701	21572407
DHCR7	hsa-miR-4766-3p	1.42701	21572407
DHCR7	hsa-miR-1268b	1.42701	21572407
DHCR7	hsa-miR-1268a	1.42701	21572407
DHCR7	hsa-miR-5196-5p	1.42701	21572407
DHCR7	hsa-miR-4747-5p	1.42701	21572407
DHCR7	hsa-miR-7-5p	1.42701	21572407
DHCR7	hsa-miR-6853-5p	1.42701	21572407
DHCR7	hsa-miR-451b	1.42701	21572407
HMGCS1	hsa-miR-335-5p	1.42531	18185580
HMGCS1	hsa-miR-186-5p	1.42531	20371350
HMGCS1	hsa-miR-192-5p	1.42531	19074876
HMGCS1	hsa-miR-96-5p	1.42531	20371350
HMGCS1	hsa-miR-19b-3p	1.42531	20371350
HMGCS1	hsa-miR-18a-5p	1.42531	20371350
HMGCS1	hsa-miR-1301-3p	1.42531	23622248
HMGCS1	hsa-miR-769-3p	1.42531	23622248
HMGCS1	hsa-miR-92a-3p	1.42531	23622248
HMGCS1	hsa-let-7b-5p	1.42531	23622248
HMGCS1	hsa-miR-3176	1.42531	23622248
HMGCS1	hsa-miR-210-3p	1.42531	22473208
HMGCS1	hsa-miR-210-3p	1.42531	23592263
HMGCS1	hsa-miR-155-5p	1.42531	22473208
HMGCS1	hsa-miR-2113	1.42531	23592263
HMGCS1	hsa-miR-1305	1.42531	23592263
HMGCS1	hsa-miR-607	1.42531	23592263
HMGCS1	hsa-miR-147b	1.42531	23592263
HMGCS1	hsa-miR-23c	1.42531	23592263
HMGCS1	hsa-miR-23b-3p	1.42531	23592263
HMGCS1	hsa-miR-23a-3p	1.42531	23592263
HMGCS1	hsa-miR-130a-5p	1.42531	23592263
HMGCS1	hsa-miR-5087	1.42531	23592263
HMGCS1	hsa-miR-6506-3p	1.42531	23592263
HMGCS1	hsa-miR-548s	1.42531	20371350
HMGCS1	hsa-miR-3926	1.42531	20371350
HMGCS1	hsa-miR-202-3p	1.42531	20371350
HMGCS1	hsa-miR-4670-3p	1.42531	20371350
HMGCS1	hsa-miR-4797-5p	1.42531	20371350
HMGCS1	hsa-miR-583	1.42531	20371350
HMGCS1	hsa-miR-8055	1.42531	23824327
HMGCS1	hsa-miR-1304-5p	1.42531	23824327
HMGCS1	hsa-miR-6858-5p	1.42531	23824327
HMGCS1	hsa-miR-4689	1.42531	23824327
HMGCS1	hsa-miR-3915	1.42531	23824327
HMGCS1	hsa-miR-1224-5p	1.42531	23824327
HMGCS1	hsa-miR-4279	1.42531	23824327
HMGCS1	hsa-miR-6881-3p	1.42531	23824327
HMGCS1	hsa-miR-4784	1.42531	23824327
HMGCS1	hsa-miR-3150b-3p	1.42531	23824327
HMGCS1	hsa-miR-877-3p	1.42531	23824327
HMGCS1	hsa-miR-660-3p	1.42531	23824327
HMGCS1	hsa-miR-5193	1.42531	23824327
HMGCS1	hsa-miR-3184-3p	1.42531	23824327
P2RX7	hsa-miR-186-5p	1.42154	18682393
P2RX7	hsa-miR-150-5p	1.42154	18682393
P2RX7	hsa-miR-150-5p	1.42154	24312495
P2RX7	hsa-miR-150-5p	1.42154	23824327
P2RX7	hsa-miR-218-1-3p	1.42154	22100165
P2RX7	hsa-miR-1200	1.42154	22100165
P2RX7	hsa-miR-378a-5p	1.42154	22100165
P2RX7	hsa-miR-378a-5p	1.42154	23824327
P2RX7	hsa-miR-9-3p	1.42154	22100165
P2RX7	hsa-miR-4682	1.42154	22100165
P2RX7	hsa-miR-544b	1.42154	22100165
P2RX7	hsa-miR-4324	1.42154	22100165
P2RX7	hsa-miR-876-5p	1.42154	22012620
P2RX7	hsa-miR-3167	1.42154	22012620
P2RX7	hsa-miR-6880-3p	1.42154	22012620
P2RX7	hsa-miR-4312	1.42154	22012620
P2RX7	hsa-miR-1324	1.42154	22012620
P2RX7	hsa-miR-4524b-3p	1.42154	22012620
P2RX7	hsa-miR-6809-3p	1.42154	23824327
P2RX7	hsa-miR-6833-3p	1.42154	23824327
P2RX7	hsa-miR-4768-5p	1.42154	23824327
P2RX7	hsa-miR-4753-3p	1.42154	23824327
P2RX7	hsa-miR-3191-5p	1.42154	23824327
P2RX7	hsa-miR-627-3p	1.42154	23824327
P2RX7	hsa-miR-130b-5p	1.42154	23824327
P2RX7	hsa-miR-3921	1.42154	23824327
P2RX7	hsa-miR-4653-5p	1.42154	23824327
P2RX7	hsa-miR-301b-5p	1.42154	23824327
P2RX7	hsa-miR-301a-5p	1.42154	23824327
P2RX7	hsa-miR-146a-3p	1.42154	23824327
P2RX7	hsa-miR-216b-5p	1.42154	23824327
P2RX7	hsa-miR-640	1.42154	23824327
P2RX7	hsa-miR-6821-3p	1.42154	23824327
P2RX7	hsa-miR-6790-3p	1.42154	23824327
P2RX7	hsa-miR-186-3p	1.42154	23824327
P2RX7	hsa-miR-3934-5p	1.42154	23824327
P2RX7	hsa-miR-764	1.42154	23824327
P2RX7	hsa-miR-125a-3p	1.42154	23824327
P2RX7	hsa-miR-6778-3p	1.42154	23824327
P2RX7	hsa-miR-3653-5p	1.42154	23824327
P2RX7	hsa-miR-520h	1.42154	23824327
P2RX7	hsa-miR-520g-3p	1.42154	23824327
HMGCR	hsa-miR-193b-3p	1.39476	20304954
HMGCR	hsa-miR-335-5p	1.39476	18185580
HMGCR	hsa-miR-29c-3p	1.39476	20371350
HMGCR	hsa-miR-32-5p	1.39476	20371350
HMGCR	hsa-miR-32-5p	1.39476	22473208
HMGCR	hsa-miR-615-3p	1.39476	23622248
HMGCR	hsa-miR-92a-3p	1.39476	22473208
HMGCR	hsa-miR-92a-3p	1.39476	23622248
HMGCR	hsa-miR-92b-3p	1.39476	22473208
HMGCR	hsa-miR-362-3p	1.39476	19536157
HMGCR	hsa-miR-362-3p	1.39476	23824327
HMGCR	hsa-miR-362-3p	1.39476	24906430
HMGCR	hsa-miR-329-3p	1.39476	19536157
HMGCR	hsa-miR-329-3p	1.39476	23824327
HMGCR	hsa-miR-329-3p	1.39476	24906430
HMGCR	hsa-miR-8485	1.39476	19536157
HMGCR	hsa-miR-8485	1.39476	23824327
HMGCR	hsa-miR-8485	1.39476	24906430
HMGCR	hsa-miR-6868-3p	1.39476	19536157
HMGCR	hsa-miR-3682-5p	1.39476	19536157
HMGCR	hsa-miR-3160-5p	1.39476	19536157
HMGCR	hsa-miR-3124-3p	1.39476	19536157
HMGCR	hsa-miR-3667-3p	1.39476	19536157
HMGCR	hsa-miR-6734-3p	1.39476	19536157
MVD	hsa-miR-124-3p	1.39198	18668037
MVD	hsa-miR-26b-5p	1.39198	19088304
PNPLA3	hsa-miR-335-5p	1.39011	18185580
PNPLA3	hsa-miR-4701-5p	1.39011	23446348
PNPLA3	hsa-miR-5010-3p	1.39011	23446348
PNPLA3	hsa-miR-2113	1.39011	23446348
PNPLA3	hsa-miR-5096	1.39011	23446348
PNPLA3	hsa-miR-197-3p	1.39011	23446348
PNPLA3	hsa-miR-411-5p	1.39011	23446348
PNPLA3	hsa-miR-4775	1.39011	23446348
PNPLA3	hsa-miR-6832-5p	1.39011	23446348
PNPLA3	hsa-miR-4524a-3p	1.39011	23446348
PNPLA3	hsa-miR-664a-5p	1.39011	23446348
PNPLA3	hsa-miR-4794	1.39011	23446348
PNPLA3	hsa-miR-4735-5p	1.39011	23446348
PNPLA3	hsa-miR-6823-5p	1.39011	23446348
PNPLA3	hsa-miR-6765-3p	1.39011	23446348
PNPLA3	hsa-miR-1228-3p	1.39011	23446348
PNPLA3	hsa-miR-4524b-3p	1.39011	23446348
PNPLA3	hsa-miR-590-3p	1.39011	23446348
PNPLA3	hsa-miR-4279	1.39011	23824327
PNPLA3	hsa-miR-656-5p	1.39011	23824327
PNPLA3	hsa-miR-6778-3p	1.39011	23824327
PNPLA3	hsa-miR-1976	1.39011	23824327
PNPLA3	hsa-miR-3653-5p	1.39011	23824327
PNPLA3	hsa-miR-7113-3p	1.39011	23824327
PNPLA3	hsa-miR-6747-3p	1.39011	23824327
PNPLA3	hsa-miR-6727-3p	1.39011	23824327
PNPLA3	hsa-miR-4722-3p	1.39011	23824327
PNPLA3	hsa-miR-6791-5p	1.39011	23824327
PNPLA3	hsa-miR-4292	1.39011	23824327
PNPLA3	hsa-miR-4308	1.39011	23824327
PNPLA3	hsa-miR-8062	1.39011	23824327
PNPLA3	hsa-miR-6878-3p	1.39011	23824327
PNPLA3	hsa-miR-4727-5p	1.39011	23824327
PNPLA3	hsa-miR-6744-3p	1.39011	23824327
PNPLA3	hsa-miR-4757-5p	1.39011	23824327
PNPLA3	hsa-miR-5189-3p	1.39011	23824327
PNPLA3	hsa-miR-6817-5p	1.39011	23824327
PNPLA3	hsa-miR-4769-3p	1.39011	23824327
PNPLA3	hsa-miR-150-5p	1.39011	23824327
PNPLA3	hsa-miR-212-5p	1.39011	23824327
PNPLA3	hsa-miR-186-3p	1.39011	23824327
PNPLA3	hsa-miR-520h	1.39011	23824327
PNPLA3	hsa-miR-520g-3p	1.39011	23824327
PNPLA3	hsa-miR-6813-3p	1.39011	23824327
PNPLA3	hsa-miR-5589-5p	1.39011	23824327
PNPLA3	hsa-miR-4731-5p	1.39011	23824327
PNPLA3	hsa-miR-6513-3p	1.39011	23824327
PNPLA3	hsa-miR-6783-3p	1.39011	23824327
PNPLA3	hsa-miR-1343-3p	1.39011	23824327
PNPLA3	hsa-miR-4465	1.39011	23824327
PNPLA3	hsa-miR-26b-5p	1.39011	23824327
PNPLA3	hsa-miR-26a-5p	1.39011	23824327
PNPLA3	hsa-miR-1297	1.39011	23824327
PNPLA3	hsa-miR-23b-5p	1.39011	23824327
PNPLA3	hsa-miR-23a-5p	1.39011	23824327
PNPLA3	hsa-miR-6742-3p	1.39011	23824327
PNPLA3	hsa-miR-6852-5p	1.39011	23824327
PNPLA3	hsa-miR-939-3p	1.39011	23824327
PNPLA3	hsa-miR-4763-5p	1.39011	23313552
PNPLA3	hsa-miR-30e-3p	1.39011	23313552
PNPLA3	hsa-miR-30d-3p	1.39011	23313552
PNPLA3	hsa-miR-30a-3p	1.39011	23313552
PNPLA3	hsa-miR-6807-5p	1.39011	23313552
PNPLA3	hsa-miR-7151-3p	1.39011	23313552
PNPLA3	hsa-miR-5095	1.39011	23313552
PNPLA3	hsa-miR-130b-5p	1.39011	23313552
PNPLA3	hsa-miR-6504-3p	1.39011	23313552
PNPLA3	hsa-miR-4687-5p	1.39011	23313552
PNPLA3	hsa-miR-4438	1.39011	23313552
CYP51A1	hsa-miR-155-5p	1.38271	18668040
CYP51A1	hsa-miR-335-5p	1.38271	18185580
CYP51A1	hsa-miR-34a-5p	1.38271	21566225
CYP51A1	hsa-miR-15b-5p	1.38271	23622248
CYP51A1	hsa-miR-1273e	1.38271	23592263
CYP51A1	hsa-miR-650	1.38271	23592263
CYP51A1	hsa-miR-3612	1.38271	23592263
CYP51A1	hsa-miR-6499-3p	1.38271	23592263
CYP51A1	hsa-miR-2467-3p	1.38271	23592263
CYP51A1	hsa-miR-1827	1.38271	23592263
CYP51A1	hsa-miR-3605-5p	1.38271	23592263
CYP51A1	hsa-miR-219b-3p	1.38271	23592263
CYP51A1	hsa-miR-4649-3p	1.38271	23592263
CYP51A1	hsa-miR-1247-3p	1.38271	23592263
CYP51A1	hsa-miR-6847-5p	1.38271	23592263
CYP51A1	hsa-miR-3919	1.38271	23592263
CYP51A1	hsa-miR-6511a-5p	1.38271	23592263
CYP51A1	hsa-miR-1910-3p	1.38271	23592263
CYP51A1	hsa-miR-3123	1.38271	23592263
CYP51A1	hsa-miR-302f	1.38271	23592263
CYP51A1	hsa-miR-6514-3p	1.38271	23824327
CYP51A1	hsa-miR-7977	1.38271	23824327
CYP51A1	hsa-miR-675-5p	1.38271	23824327
CYP51A1	hsa-miR-4466	1.38271	23824327
CYP51A1	hsa-miR-5196-5p	1.38271	23824327
CYP51A1	hsa-miR-4747-5p	1.38271	23824327
CYP51A1	hsa-miR-24-3p	1.38271	23824327
CYP51A1	hsa-miR-4284	1.38271	23824327
CYP51A1	hsa-miR-6847-3p	1.38271	23824327
CYP51A1	hsa-miR-4746-3p	1.38271	23824327
CYP51A1	hsa-miR-6811-3p	1.38271	23824327
CYP51A1	hsa-miR-214-5p	1.38271	23824327
CYP51A1	hsa-miR-4493	1.38271	23824327
CYP51A1	hsa-miR-764	1.38271	23824327
CYP51A1	hsa-miR-383-3p	1.38271	23824327
CYP51A1	hsa-miR-9500	1.38271	23824327
CYP51A1	hsa-miR-4753-5p	1.38271	23824327
FADS1	hsa-miR-155-5p	1.29567	18668040
FADS1	hsa-miR-335-5p	1.29567	18185580
FADS1	hsa-miR-1-3p	1.29567	18668040
FADS1	hsa-miR-215-5p	1.29567	19074876
FADS1	hsa-miR-192-5p	1.29567	19074876
FADS1	hsa-miR-544a	1.29567	24374217
FADS1	hsa-miR-218-5p	1.29567	23212916
FADS1	hsa-miR-4535	1.29567	20371350
FADS1	hsa-miR-4535	1.29567	21572407
FADS1	hsa-miR-4535	1.29567	23446348
FADS1	hsa-miR-4535	1.29567	23592263
FADS1	hsa-miR-4776-5p	1.29567	20371350
FADS1	hsa-miR-4776-5p	1.29567	21572407
FADS1	hsa-miR-4776-5p	1.29567	23446348
FADS1	hsa-miR-4776-5p	1.29567	23592263
FADS1	hsa-miR-1273e	1.29567	20371350
FADS1	hsa-miR-1273e	1.29567	21572407
FADS1	hsa-miR-1273e	1.29567	23446348
FADS1	hsa-miR-1273e	1.29567	23592263
FADS1	hsa-miR-25-5p	1.29567	20371350
FADS1	hsa-miR-25-5p	1.29567	21572407
FADS1	hsa-miR-25-5p	1.29567	23446348
FADS1	hsa-miR-25-5p	1.29567	23592263
FADS1	hsa-miR-711	1.29567	20371350
FADS1	hsa-miR-711	1.29567	21572407
FADS1	hsa-miR-711	1.29567	23446348
FADS1	hsa-miR-711	1.29567	23592263
FADS1	hsa-miR-658	1.29567	20371350
FADS1	hsa-miR-658	1.29567	21572407
FADS1	hsa-miR-658	1.29567	23446348
FADS1	hsa-miR-658	1.29567	23592263
FADS1	hsa-miR-4722-5p	1.29567	20371350
FADS1	hsa-miR-4722-5p	1.29567	21572407
FADS1	hsa-miR-4722-5p	1.29567	23446348
FADS1	hsa-miR-4722-5p	1.29567	23592263
FADS1	hsa-miR-6087	1.29567	20371350
FADS1	hsa-miR-6087	1.29567	21572407
FADS1	hsa-miR-6087	1.29567	23446348
FADS1	hsa-miR-6087	1.29567	23592263
FADS1	hsa-miR-6840-3p	1.29567	20371350
FADS1	hsa-miR-6840-3p	1.29567	21572407
FADS1	hsa-miR-6840-3p	1.29567	23446348
FADS1	hsa-miR-6840-3p	1.29567	23592263
FADS1	hsa-miR-219b-3p	1.29567	20371350
FADS1	hsa-miR-219b-3p	1.29567	21572407
FADS1	hsa-miR-219b-3p	1.29567	23446348
FADS1	hsa-miR-219b-3p	1.29567	23592263
FADS1	hsa-miR-665	1.29567	20371350
FADS1	hsa-miR-665	1.29567	21572407
FADS1	hsa-miR-665	1.29567	23446348
FADS1	hsa-miR-665	1.29567	23592263
FADS1	hsa-miR-4459	1.29567	20371350
FADS1	hsa-miR-4459	1.29567	21572407
FADS1	hsa-miR-4459	1.29567	23446348
FADS1	hsa-miR-4459	1.29567	23592263
FADS1	hsa-miR-4768-3p	1.29567	20371350
FADS1	hsa-miR-4768-3p	1.29567	21572407
FADS1	hsa-miR-4768-3p	1.29567	23446348
FADS1	hsa-miR-4768-3p	1.29567	23592263
FADS1	hsa-miR-4695-5p	1.29567	20371350
FADS1	hsa-miR-4695-5p	1.29567	21572407
FADS1	hsa-miR-4695-5p	1.29567	23446348
FADS1	hsa-miR-4695-5p	1.29567	23592263
FADS1	hsa-miR-6165	1.29567	20371350
FADS1	hsa-miR-6165	1.29567	21572407
FADS1	hsa-miR-6165	1.29567	23446348
FADS1	hsa-miR-6165	1.29567	23592263
FADS1	hsa-miR-302f	1.29567	20371350
FADS1	hsa-miR-302f	1.29567	21572407
FADS1	hsa-miR-302f	1.29567	23446348
FADS1	hsa-miR-302f	1.29567	23592263
FADS1	hsa-miR-6763-3p	1.29567	23824327
FADS1	hsa-miR-4772-3p	1.29567	23824327
FADS1	hsa-miR-671-3p	1.29567	23824327
FADS1	hsa-miR-5587-3p	1.29567	23824327
FADS1	hsa-miR-4707-5p	1.29567	23824327
FADS1	hsa-miR-1306-5p	1.29567	23824327
FADS1	hsa-miR-6875-3p	1.29567	23824327
FADS1	hsa-miR-3180-5p	1.29567	23824327
FADS1	hsa-miR-8057	1.29567	23824327
FADS1	hsa-miR-4691-5p	1.29567	23824327
FADS1	hsa-miR-6792-3p	1.29567	23824327
FADS1	hsa-miR-525-5p	1.29567	23824327
FADS1	hsa-miR-520a-5p	1.29567	23824327
FADS1	hsa-miR-924	1.29567	23824327
FADS1	hsa-miR-4778-3p	1.29567	23824327
FADS1	hsa-miR-212-5p	1.29567	23824327
FADS1	hsa-miR-660-3p	1.29567	23824327
FADS1	hsa-miR-4695-3p	1.29567	23824327
FADS1	hsa-miR-6787-3p	1.29567	23824327
FADS1	hsa-miR-6736-3p	1.29567	19536157
FADS1	hsa-miR-6736-3p	1.29567	23824327
FADS1	hsa-miR-6890-3p	1.29567	23824327
FADS1	hsa-miR-642a-5p	1.29567	19536157
FADS1	hsa-miR-4448	1.29567	19536157
FADS1	hsa-miR-3189-5p	1.29567	19536157
FADS1	hsa-miR-4758-3p	1.29567	19536157
FADS1	hsa-miR-5699-5p	1.29567	19536157
FADS1	hsa-miR-324-3p	1.29567	19536157
FADS1	hsa-miR-1913	1.29567	19536157
FADS1	hsa-miR-3667-3p	1.29567	19536157
FADS1	hsa-miR-6734-3p	1.29567	19536157
FADS1	hsa-miR-6752-3p	1.29567	19536157
FADS1	hsa-miR-4667-3p	1.29567	19536157
FADS1	hsa-miR-1470	1.29567	19536157
FADS1	hsa-miR-6810-3p	1.29567	19536157
FADS1	hsa-miR-6801-3p	1.29567	19536157
FADS1	hsa-miR-6793-3p	1.29567	19536157
SCD	hsa-miR-335-5p	1.2578	18185580
SCD	hsa-miR-155-5p	1.2578	18668040
SCD	hsa-miR-215-5p	1.2578	19074876
SCD	hsa-miR-181a-5p	1.2578	20371350
SCD	hsa-miR-181a-5p	1.2578	21572407
SCD	hsa-miR-181a-5p	1.2578	23446348
SCD	hsa-miR-192-5p	1.2578	19074876
SCD	hsa-miR-30a-5p	1.2578	18668040
SCD	hsa-let-7b-5p	1.2578	18668040
SCD	hsa-let-7b-5p	1.2578	23622248
SCD	hsa-miR-1229-3p	1.2578	23622248
SCD	hsa-miR-455-3p	1.2578	23622248
SCD	hsa-miR-484	1.2578	23622248
SCD	hsa-miR-324-5p	1.2578	23622248
SCD	hsa-miR-331-3p	1.2578	23622248
SCD	hsa-miR-328-3p	1.2578	23622248
SCD	hsa-miR-185-5p	1.2578	23592263
SCD	hsa-miR-185-5p	1.2578	23622248
SCD	hsa-miR-149-5p	1.2578	23622248
SCD	hsa-miR-10a-5p	1.2578	23622248
SCD	hsa-miR-197-3p	1.2578	23622248
SCD	hsa-miR-92a-3p	1.2578	23622248
SCD	hsa-let-7e-5p	1.2578	23622248
SCD	hsa-miR-6758-5p	1.2578	23592263
SCD	hsa-miR-6856-5p	1.2578	23592263
SCD	hsa-miR-631	1.2578	23592263
SCD	hsa-miR-3190-3p	1.2578	23592263
SCD	hsa-miR-3661	1.2578	23592263
SCD	hsa-miR-4502	1.2578	23592263
SCD	hsa-miR-6833-5p	1.2578	23592263
SCD	hsa-miR-7114-5p	1.2578	23592263
SCD	hsa-miR-105-5p	1.2578	21572407
SCD	hsa-miR-105-5p	1.2578	23446348
SCD	hsa-miR-181b-5p	1.2578	21572407
SCD	hsa-miR-181b-5p	1.2578	23446348
SCD	hsa-miR-181c-5p	1.2578	21572407
SCD	hsa-miR-181c-5p	1.2578	23446348
SCD	hsa-miR-181d-5p	1.2578	21572407
SCD	hsa-miR-181d-5p	1.2578	23446348
SCD	hsa-miR-607	1.2578	21572407
SCD	hsa-miR-607	1.2578	23446348
SCD	hsa-miR-944	1.2578	21572407
SCD	hsa-miR-944	1.2578	23446348
SCD	hsa-miR-4262	1.2578	21572407
SCD	hsa-miR-4262	1.2578	23446348
SCD	hsa-miR-3671	1.2578	21572407
SCD	hsa-miR-3671	1.2578	23446348
SCD	hsa-miR-6865-3p	1.2578	21572407
SCD	hsa-miR-6865-3p	1.2578	23446348
SCD	hsa-miR-7853-5p	1.2578	21572407
SCD	hsa-miR-7853-5p	1.2578	23446348
SCD	hsa-miR-188-3p	1.2578	20371350
SCD	hsa-miR-605-5p	1.2578	20371350
SCD	hsa-miR-548c-3p	1.2578	20371350
SCD	hsa-miR-1260a	1.2578	20371350
SCD	hsa-miR-3148	1.2578	20371350
SCD	hsa-miR-1260b	1.2578	20371350
SCD	hsa-miR-4668-5p	1.2578	20371350
SCD	hsa-miR-4668-3p	1.2578	20371350
SCD	hsa-miR-5584-5p	1.2578	20371350
SCD	hsa-miR-5680	1.2578	23592263
SCD	hsa-miR-22-3p	1.2578	23313552
SCD	hsa-miR-6882-3p	1.2578	23313552
SCD	hsa-miR-6882-3p	1.2578	23592263
SCD	hsa-miR-19a-3p	1.2578	22473208
SCD	hsa-miR-19b-3p	1.2578	22473208
SCD	hsa-miR-544a	1.2578	24374217
SCD	hsa-miR-1321	1.2578	23592263
SCD	hsa-miR-4426	1.2578	23592263
SCD	hsa-miR-4647	1.2578	23592263
SCD	hsa-miR-4662b	1.2578	23592263
SCD	hsa-miR-4739	1.2578	23592263
SCD	hsa-miR-4756-5p	1.2578	23592263
SCD	hsa-miR-6760-5p	1.2578	23592263
SCD	hsa-miR-142-3p	1.2578	23592263
SCD	hsa-miR-493-5p	1.2578	23592263
SCD	hsa-miR-574-5p	1.2578	23592263
SCD	hsa-miR-3177-5p	1.2578	23592263
SCD	hsa-miR-3659	1.2578	23592263
SCD	hsa-miR-4658	1.2578	23592263
SCD	hsa-miR-6740-5p	1.2578	23592263
SCD	hsa-miR-6790-5p	1.2578	23592263
SCD	hsa-miR-95-5p	1.2578	21572407
SCD	hsa-miR-142-5p	1.2578	21572407
SCD	hsa-miR-3173-3p	1.2578	21572407
SCD	hsa-miR-3609	1.2578	21572407
SCD	hsa-miR-548ah-5p	1.2578	21572407
SCD	hsa-miR-5004-5p	1.2578	21572407
SCD	hsa-miR-5590-3p	1.2578	21572407
SCD	hsa-miR-6891-5p	1.2578	21572407
SCD	hsa-miR-7154-3p	1.2578	21572407
SCD	hsa-miR-548v	1.2578	20371350
SCD	hsa-miR-548v	1.2578	22012620
SCD	hsa-miR-548v	1.2578	23313552
SCD	hsa-miR-6730-5p	1.2578	23313552
SCD	hsa-miR-583	1.2578	23592263
SCD	hsa-miR-646	1.2578	23592263
SCD	hsa-miR-3133	1.2578	23592263
SCD	hsa-miR-4468	1.2578	23592263
SCD	hsa-miR-4511	1.2578	23592263
SCD	hsa-miR-4660	1.2578	23592263
SCD	hsa-miR-6501-3p	1.2578	23592263
SCD	hsa-miR-6785-5p	1.2578	23592263
SCD	hsa-miR-6883-5p	1.2578	23592263
SCD	hsa-miR-4728-5p	1.2578	23592263
SCD	hsa-miR-149-3p	1.2578	23592263
SCD	hsa-miR-8085	1.2578	23592263
SCD	hsa-miR-6731-5p	1.2578	23592263
SCD	hsa-miR-6797-5p	1.2578	23592263
SCD	hsa-miR-1249-5p	1.2578	23592263
SCD	hsa-miR-4644	1.2578	23592263
SCD	hsa-miR-4306	1.2578	23592263
SCD	hsa-miR-3188	1.2578	23592263
SCD	hsa-miR-3160-5p	1.2578	23592263
SCD	hsa-miR-4712-3p	1.2578	23592263
SCD	hsa-miR-198	1.2578	23592263
SCD	hsa-miR-6811-3p	1.2578	23592263
SCD	hsa-miR-214-5p	1.2578	23592263
SCD	hsa-miR-6748-3p	1.2578	23592263
SCD	hsa-miR-6837-5p	1.2578	23592263
SCD	hsa-miR-4685-5p	1.2578	23592263
SCD	hsa-miR-7113-5p	1.2578	23592263
SCD	hsa-miR-424-3p	1.2578	23592263
SCD	hsa-miR-4699-5p	1.2578	23592263
SCD	hsa-miR-3140-5p	1.2578	23592263
SCD	hsa-miR-634	1.2578	23592263
SCD	hsa-miR-1269b	1.2578	23592263
SCD	hsa-miR-1269a	1.2578	23592263
SCD	hsa-miR-4515	1.2578	23592263
SCD	hsa-miR-4740-5p	1.2578	23592263
SCD	hsa-miR-1288-3p	1.2578	23592263
SCD	hsa-miR-6857-3p	1.2578	20371350
SCD	hsa-miR-6857-3p	1.2578	22012620
SCD	hsa-miR-6857-3p	1.2578	23592263
SCD	hsa-miR-4280	1.2578	23592263
SCD	hsa-miR-3692-3p	1.2578	21572407
SCD	hsa-miR-3692-3p	1.2578	23446348
SCD	hsa-miR-6884-3p	1.2578	21572407
SCD	hsa-miR-6884-3p	1.2578	23446348
SCD	hsa-miR-551b-5p	1.2578	21572407
SCD	hsa-miR-551b-5p	1.2578	23446348
SCD	hsa-miR-4439	1.2578	20371350
SCD	hsa-miR-4439	1.2578	22012620
SCD	hsa-miR-3136-5p	1.2578	20371350
SCD	hsa-miR-3136-5p	1.2578	22012620
SCD	hsa-miR-610	1.2578	20371350
SCD	hsa-miR-610	1.2578	22012620
SCD	hsa-miR-6855-3p	1.2578	20371350
SCD	hsa-miR-6855-3p	1.2578	22012620
SCD	hsa-miR-4513	1.2578	20371350
SCD	hsa-miR-4513	1.2578	22012620
SCD	hsa-miR-211-3p	1.2578	20371350
SCD	hsa-miR-211-3p	1.2578	22012620
SCD	hsa-miR-4433a-3p	1.2578	20371350
SCD	hsa-miR-4433a-3p	1.2578	22012620
SCD	hsa-miR-7845-5p	1.2578	20371350
SCD	hsa-miR-7845-5p	1.2578	22012620
SCD	hsa-miR-4766-3p	1.2578	21572407
SCD	hsa-miR-2861	1.2578	21572407
SCD	hsa-miR-3908	1.2578	21572407
SCD	hsa-miR-4703-5p	1.2578	21572407
SCD	hsa-miR-3942-5p	1.2578	21572407
SCD	hsa-miR-4796-3p	1.2578	21572407
SCD	hsa-miR-93-5p	1.2578	21572407
SCD	hsa-miR-526b-3p	1.2578	21572407
SCD	hsa-miR-519d-3p	1.2578	21572407
SCD	hsa-miR-20b-5p	1.2578	21572407
SCD	hsa-miR-20a-5p	1.2578	21572407
SCD	hsa-miR-17-5p	1.2578	21572407
SCD	hsa-miR-106b-5p	1.2578	21572407
SCD	hsa-miR-106a-5p	1.2578	21572407
SCD	hsa-miR-1224-3p	1.2578	20371350
SCD	hsa-miR-4733-5p	1.2578	20371350
SCD	hsa-miR-625-3p	1.2578	20371350
SCD	hsa-miR-606	1.2578	20371350
SCD	hsa-miR-4520-3p	1.2578	23313552
SCD	hsa-miR-143-5p	1.2578	23313552
SCD	hsa-miR-3944-5p	1.2578	23313552
SCD	hsa-miR-920	1.2578	23313552
SCD	hsa-miR-6726-5p	1.2578	23313552
SCD	hsa-miR-5591-5p	1.2578	23313552
SCD	hsa-miR-4300	1.2578	23313552
SCD	hsa-miR-4722-5p	1.2578	23313552
SCD	hsa-miR-1286	1.2578	23313552
SCD	hsa-miR-873-5p	1.2578	23313552
SCD	hsa-miR-558	1.2578	23313552
SCD	hsa-miR-4638-3p	1.2578	23313552
SCD	hsa-miR-3690	1.2578	23313552
SCD	hsa-miR-4459	1.2578	23313552
SCD	hsa-miR-3120-3p	1.2578	23313552
SCD	hsa-miR-6079	1.2578	23313552
SCD	hsa-miR-8078	1.2578	23313552
SCD	hsa-miR-494-5p	1.2578	23313552
SCD	hsa-miR-410-5p	1.2578	23313552
SCD	hsa-miR-323b-5p	1.2578	23313552
SCD	hsa-miR-1254	1.2578	23313552
SCD	hsa-miR-645	1.2578	23313552
PODXL	hsa-miR-155-5p	1.25526	18668040
PODXL	hsa-miR-124-3p	1.25526	15685193
PODXL	hsa-miR-124-3p	1.25526	18668037
PODXL	hsa-miR-199b-5p	1.25526	22374871
PODXL	hsa-miR-199b-5p	1.25526	23313552
PODXL	hsa-miR-145-5p	1.25526	21351259
PODXL	hsa-miR-145-5p	1.25526	23312222
PODXL	hsa-miR-145-5p	1.25526	23313552
PODXL	hsa-miR-215-5p	1.25526	19074876
PODXL	hsa-miR-192-5p	1.25526	19074876
PODXL	hsa-miR-26b-5p	1.25526	19088304
PODXL	hsa-miR-5787	1.25526	22012620
PODXL	hsa-miR-5787	1.25526	23592263
PODXL	hsa-miR-6842-3p	1.25526	23592263
PODXL	hsa-miR-4505	1.25526	22012620
PODXL	hsa-miR-4505	1.25526	23592263
PODXL	hsa-miR-4430	1.25526	23592263
PODXL	hsa-miR-3652	1.25526	23592263
PODXL	hsa-miR-6876-3p	1.25526	23592263
PODXL	hsa-miR-6504-5p	1.25526	23592263
PODXL	hsa-miR-626	1.25526	23592263
PODXL	hsa-miR-3064-5p	1.25526	23592263
PODXL	hsa-miR-3605-3p	1.25526	23592263
PODXL	hsa-miR-6779-3p	1.25526	23592263
PODXL	hsa-miR-96-5p	1.25526	22012620
PODXL	hsa-miR-1271-5p	1.25526	22012620
PODXL	hsa-miR-182-5p	1.25526	22012620
PODXL	hsa-miR-6515-5p	1.25526	22012620
PODXL	hsa-miR-7847-3p	1.25526	22012620
PODXL	hsa-miR-762	1.25526	22012620
PODXL	hsa-miR-5001-5p	1.25526	22012620
PODXL	hsa-miR-4498	1.25526	22012620
PODXL	hsa-miR-4492	1.25526	22012620
PODXL	hsa-miR-548au-3p	1.25526	22012620
PODXL	hsa-miR-6797-5p	1.25526	22012620
PODXL	hsa-miR-1249-5p	1.25526	22012620
PODXL	hsa-miR-5589-5p	1.25526	22012620
PODXL	hsa-miR-4721	1.25526	22012620
PODXL	hsa-miR-570-3p	1.25526	22012620
PODXL	hsa-miR-4446-3p	1.25526	22012620
PODXL	hsa-miR-34a-5p	1.25526	22012620
PODXL	hsa-miR-449a	1.25526	22012620
PODXL	hsa-miR-34c-5p	1.25526	22012620
PODXL	hsa-miR-449b-5p	1.25526	22012620
PODXL	hsa-miR-6079	1.25526	20371350
PODXL	hsa-miR-3677-3p	1.25526	20371350
PODXL	hsa-miR-3165	1.25526	20371350
PODXL	hsa-miR-6880-5p	1.25526	20371350
PODXL	hsa-miR-8071	1.25526	20371350
PODXL	hsa-miR-671-5p	1.25526	20371350
PODXL	hsa-miR-6828-5p	1.25526	20371350
PODXL	hsa-miR-5093	1.25526	20371350
PODXL	hsa-miR-4456	1.25526	20371350
PODXL	hsa-miR-6791-5p	1.25526	20371350
PODXL	hsa-miR-4292	1.25526	20371350
PODXL	hsa-miR-4308	1.25526	20371350
PODXL	hsa-miR-186-3p	1.25526	20371350
PODXL	hsa-miR-2114-5p	1.25526	20371350
PODXL	hsa-miR-4694-3p	1.25526	20371350
PODXL	hsa-miR-524-5p	1.25526	23313552
PODXL	hsa-miR-520d-5p	1.25526	23313552
PODXL	hsa-miR-4264	1.25526	23313552
PODXL	hsa-miR-4797-3p	1.25526	23313552
PODXL	hsa-miR-1825	1.25526	23313552
PODXL	hsa-miR-545-5p	1.25526	23313552
PODXL	hsa-miR-10a-3p	1.25526	23313552
PODXL	hsa-miR-5195-3p	1.25526	23313552
PODXL	hsa-miR-199a-5p	1.25526	23313552
PODXL	hsa-miR-3686	1.25526	19536157
PODXL	hsa-miR-4778-5p	1.25526	19536157
PODXL	hsa-miR-6507-5p	1.25526	19536157
PODXL	hsa-miR-186-5p	1.25526	19536157
TDRKH	hsa-miR-744-5p	1.23396	23622248
TDRKH	hsa-miR-423-5p	1.23396	23622248
TDRKH	hsa-miR-887-3p	1.23396	23592263
TDRKH	hsa-miR-4451	1.23396	20371350
TDRKH	hsa-miR-4451	1.23396	21572407
TDRKH	hsa-miR-4451	1.23396	22012620
TDRKH	hsa-miR-4451	1.23396	23446348
TDRKH	hsa-miR-4451	1.23396	23592263
TDRKH	hsa-miR-4451	1.23396	24398324
TDRKH	hsa-miR-379-5p	1.23396	20371350
TDRKH	hsa-miR-379-5p	1.23396	21572407
TDRKH	hsa-miR-379-5p	1.23396	22012620
TDRKH	hsa-miR-379-5p	1.23396	23446348
TDRKH	hsa-miR-379-5p	1.23396	23592263
TDRKH	hsa-miR-379-5p	1.23396	24398324
TDRKH	hsa-miR-3529-5p	1.23396	20371350
TDRKH	hsa-miR-3529-5p	1.23396	21572407
TDRKH	hsa-miR-3529-5p	1.23396	22012620
TDRKH	hsa-miR-3529-5p	1.23396	23446348
TDRKH	hsa-miR-3529-5p	1.23396	23592263
TDRKH	hsa-miR-3529-5p	1.23396	24398324
TDRKH	hsa-miR-4652-5p	1.23396	20371350
TDRKH	hsa-miR-4652-5p	1.23396	21572407
TDRKH	hsa-miR-4652-5p	1.23396	22012620
TDRKH	hsa-miR-4652-5p	1.23396	23446348
TDRKH	hsa-miR-4652-5p	1.23396	23592263
TDRKH	hsa-miR-4652-5p	1.23396	24398324
TDRKH	hsa-miR-4650-3p	1.23396	20371350
TDRKH	hsa-miR-4650-3p	1.23396	21572407
TDRKH	hsa-miR-4650-3p	1.23396	22012620
TDRKH	hsa-miR-4650-3p	1.23396	23446348
TDRKH	hsa-miR-4650-3p	1.23396	23592263
TDRKH	hsa-miR-4650-3p	1.23396	24398324
TDRKH	hsa-miR-8052	1.23396	20371350
TDRKH	hsa-miR-8052	1.23396	21572407
TDRKH	hsa-miR-8052	1.23396	22012620
TDRKH	hsa-miR-8052	1.23396	23446348
TDRKH	hsa-miR-8052	1.23396	23592263
TDRKH	hsa-miR-8052	1.23396	24398324
TDRKH	hsa-miR-3199	1.23396	20371350
TDRKH	hsa-miR-3199	1.23396	21572407
TDRKH	hsa-miR-3199	1.23396	22012620
TDRKH	hsa-miR-3199	1.23396	23446348
TDRKH	hsa-miR-3199	1.23396	23592263
TDRKH	hsa-miR-3199	1.23396	24398324
TDRKH	hsa-miR-4740-5p	1.23396	20371350
TDRKH	hsa-miR-4740-5p	1.23396	21572407
TDRKH	hsa-miR-4740-5p	1.23396	22012620
TDRKH	hsa-miR-4740-5p	1.23396	23446348
TDRKH	hsa-miR-4740-5p	1.23396	23592263
TDRKH	hsa-miR-4740-5p	1.23396	24398324
TDRKH	hsa-miR-6823-3p	1.23396	20371350
TDRKH	hsa-miR-6823-3p	1.23396	21572407
TDRKH	hsa-miR-6823-3p	1.23396	22012620
TDRKH	hsa-miR-6823-3p	1.23396	23446348
TDRKH	hsa-miR-6823-3p	1.23396	23592263
TDRKH	hsa-miR-6823-3p	1.23396	24398324
TDRKH	hsa-miR-2114-3p	1.23396	20371350
TDRKH	hsa-miR-2114-3p	1.23396	21572407
TDRKH	hsa-miR-2114-3p	1.23396	22012620
TDRKH	hsa-miR-2114-3p	1.23396	23446348
TDRKH	hsa-miR-2114-3p	1.23396	23592263
TDRKH	hsa-miR-2114-3p	1.23396	24398324
TDRKH	hsa-miR-6857-3p	1.23396	20371350
TDRKH	hsa-miR-6857-3p	1.23396	21572407
TDRKH	hsa-miR-6857-3p	1.23396	22012620
TDRKH	hsa-miR-6857-3p	1.23396	23446348
TDRKH	hsa-miR-6857-3p	1.23396	23592263
TDRKH	hsa-miR-6857-3p	1.23396	24398324
TDRKH	hsa-miR-6751-3p	1.23396	20371350
TDRKH	hsa-miR-6751-3p	1.23396	21572407
TDRKH	hsa-miR-6751-3p	1.23396	22012620
TDRKH	hsa-miR-6751-3p	1.23396	23446348
TDRKH	hsa-miR-6751-3p	1.23396	23592263
TDRKH	hsa-miR-6751-3p	1.23396	24398324
TDRKH	hsa-miR-4293	1.23396	20371350
TDRKH	hsa-miR-4293	1.23396	21572407
TDRKH	hsa-miR-4293	1.23396	22012620
TDRKH	hsa-miR-4293	1.23396	23446348
TDRKH	hsa-miR-4293	1.23396	23592263
TDRKH	hsa-miR-4293	1.23396	24398324
TDRKH	hsa-miR-1199-5p	1.23396	20371350
TDRKH	hsa-miR-1199-5p	1.23396	21572407
TDRKH	hsa-miR-1199-5p	1.23396	22012620
TDRKH	hsa-miR-1199-5p	1.23396	23446348
TDRKH	hsa-miR-1199-5p	1.23396	23592263
TDRKH	hsa-miR-1199-5p	1.23396	24398324
TDRKH	hsa-miR-6873-5p	1.23396	20371350
TDRKH	hsa-miR-6873-5p	1.23396	21572407
TDRKH	hsa-miR-6873-5p	1.23396	22012620
TDRKH	hsa-miR-6873-5p	1.23396	23446348
TDRKH	hsa-miR-6873-5p	1.23396	23592263
TDRKH	hsa-miR-6873-5p	1.23396	24398324
TDRKH	hsa-miR-7107-5p	1.23396	23592263
TDRKH	hsa-miR-1234-3p	1.23396	23592263
TDRKH	hsa-miR-4485-3p	1.23396	23592263
EBP	hsa-miR-218-5p	1.22286	17998940
EBP	hsa-miR-615-3p	1.22286	23622248
EBP	hsa-miR-324-3p	1.22286	23622248
EBP	hsa-miR-92a-3p	1.22286	23622248
DHCR24	hsa-miR-124-3p	1.21221	15685193
DHCR24	hsa-miR-335-5p	1.21221	18185580
DHCR24	hsa-miR-155-5p	1.21221	18668040
DHCR24	hsa-miR-215-5p	1.21221	19074876
DHCR24	hsa-miR-192-5p	1.21221	19074876
DHCR24	hsa-miR-24-3p	1.21221	19748357
DHCR24	hsa-miR-18a-3p	1.21221	23622248
DHCR24	hsa-miR-484	1.21221	23622248
DHCR24	hsa-miR-99a-5p	1.21221	23622248
DHCR24	hsa-miR-92a-3p	1.21221	23622248
DHCR24	hsa-miR-1299	1.21221	23592263
DHCR24	hsa-miR-642a-5p	1.21221	23592263
DHCR24	hsa-miR-5093	1.21221	23592263
DHCR24	hsa-miR-6128	1.21221	23592263
DHCR24	hsa-miR-875-3p	1.21221	23592263
DHCR24	hsa-miR-2276-5p	1.21221	23592263
DHCR24	hsa-miR-6892-3p	1.21221	23592263
DHCR24	hsa-miR-191-5p	1.21221	23592263
DHCR24	hsa-miR-4694-3p	1.21221	23592263
DHCR24	hsa-miR-7156-3p	1.21221	22291592
DHCR24	hsa-miR-205-5p	1.21221	22291592
DHCR24	hsa-miR-510-3p	1.21221	23313552
DHCR24	hsa-miR-6833-3p	1.21221	23313552
DHCR24	hsa-miR-4768-5p	1.21221	23313552
DHCR24	hsa-miR-6790-5p	1.21221	23313552
DHCR24	hsa-miR-4658	1.21221	23313552
DHCR24	hsa-miR-488-3p	1.21221	23313552
DHCR24	hsa-miR-4753-3p	1.21221	23313552
DHCR24	hsa-miR-3911	1.21221	23313552
DHCR24	hsa-miR-130b-5p	1.21221	23313552
DHCR24	hsa-miR-4496	1.21221	23313552
DHCR24	hsa-miR-595	1.21221	23313552
DHCR24	hsa-miR-100-3p	1.21221	23313552
DHCR24	hsa-miR-1260b	1.21221	19536157
DHCR24	hsa-miR-1260a	1.21221	19536157
DHCR24	hsa-miR-711	1.21221	19536157
DHCR24	hsa-miR-7114-3p	1.21221	19536157
DHCR24	hsa-miR-1180-5p	1.21221	19536157
DHCR24	hsa-miR-532-3p	1.21221	19536157
DHCR24	hsa-miR-1224-3p	1.21221	19536157
DHCR24	hsa-miR-520h	1.21221	19536157
DHCR24	hsa-miR-520g-3p	1.21221	19536157
DHCR24	hsa-miR-4796-3p	1.21221	19536157
INSIG1	hsa-miR-335-5p	1.21144	18185580
INSIG1	hsa-miR-215-5p	1.21144	19074876
INSIG1	hsa-miR-192-5p	1.21144	19074876
INSIG1	hsa-miR-107	1.21144	20489155
INSIG1	hsa-miR-103a-3p	1.21144	20371350
INSIG1	hsa-miR-32-5p	1.21144	20371350
INSIG1	hsa-miR-32-5p	1.21144	22473208
INSIG1	hsa-miR-32-5p	1.21144	23592263
INSIG1	hsa-miR-193b-3p	1.21144	23622248
INSIG1	hsa-miR-106b-5p	1.21144	23622248
INSIG1	hsa-miR-183-5p	1.21144	23622248
INSIG1	hsa-miR-100-5p	1.21144	23622248
INSIG1	hsa-miR-92a-3p	1.21144	22473208
INSIG1	hsa-miR-92a-3p	1.21144	23592263
INSIG1	hsa-miR-92a-3p	1.21144	23622248
INSIG1	hsa-miR-20a-5p	1.21144	23622248
INSIG1	hsa-miR-24-3p	1.21144	24677249
INSIG1	hsa-miR-24-3p	1.21144	20371350
INSIG1	hsa-miR-24-3p	1.21144	23592263
INSIG1	hsa-miR-24-3p	1.21144	24398324
INSIG1	hsa-miR-29a-3p	1.21144	23313552
INSIG1	hsa-miR-29b-3p	1.21144	23313552
INSIG1	hsa-miR-1-5p	1.21144	23313552
INSIG1	hsa-miR-29c-3p	1.21144	23313552
INSIG1	hsa-miR-767-5p	1.21144	23313552
INSIG1	hsa-miR-4503	1.21144	23313552
INSIG1	hsa-miR-4714-3p	1.21144	23313552
INSIG1	hsa-miR-6516-3p	1.21144	23313552
INSIG1	hsa-miR-8068	1.21144	23313552
INSIG1	hsa-miR-25-3p	1.21144	23592263
INSIG1	hsa-miR-29b-2-5p	1.21144	20371350
INSIG1	hsa-miR-29b-2-5p	1.21144	23592263
INSIG1	hsa-miR-29b-2-5p	1.21144	24398324
INSIG1	hsa-miR-363-3p	1.21144	23592263
INSIG1	hsa-miR-367-3p	1.21144	23592263
INSIG1	hsa-miR-335-3p	1.21144	20371350
INSIG1	hsa-miR-335-3p	1.21144	23592263
INSIG1	hsa-miR-335-3p	1.21144	24398324
INSIG1	hsa-miR-509-3p	1.21144	20371350
INSIG1	hsa-miR-509-3p	1.21144	23592263
INSIG1	hsa-miR-509-3p	1.21144	24398324
INSIG1	hsa-miR-92b-3p	1.21144	22473208
INSIG1	hsa-miR-92b-3p	1.21144	23592263
INSIG1	hsa-miR-4325	1.21144	23592263
INSIG1	hsa-miR-4330	1.21144	20371350
INSIG1	hsa-miR-4330	1.21144	23592263
INSIG1	hsa-miR-4330	1.21144	24398324
INSIG1	hsa-miR-7703	1.21144	23592263
INSIG1	hsa-miR-381-3p	1.21144	20371350
INSIG1	hsa-miR-381-3p	1.21144	21572407
INSIG1	hsa-miR-381-3p	1.21144	23592263
INSIG1	hsa-miR-381-3p	1.21144	24398324
INSIG1	hsa-miR-342-3p	1.21144	20371350
INSIG1	hsa-miR-342-3p	1.21144	21572407
INSIG1	hsa-miR-300	1.21144	20371350
INSIG1	hsa-miR-300	1.21144	21572407
INSIG1	hsa-miR-300	1.21144	23592263
INSIG1	hsa-miR-300	1.21144	24398324
INSIG1	hsa-miR-210-3p	1.21144	22473208
INSIG1	hsa-miR-22-3p	1.21144	19536157
INSIG1	hsa-miR-379-3p	1.21144	24374217
INSIG1	hsa-miR-5007-3p	1.21144	20371350
INSIG1	hsa-miR-5007-3p	1.21144	23592263
INSIG1	hsa-miR-5007-3p	1.21144	24398324
INSIG1	hsa-miR-10b-3p	1.21144	20371350
INSIG1	hsa-miR-10b-3p	1.21144	23592263
INSIG1	hsa-miR-10b-3p	1.21144	24398324
INSIG1	hsa-miR-624-3p	1.21144	20371350
INSIG1	hsa-miR-624-3p	1.21144	21572407
INSIG1	hsa-miR-624-3p	1.21144	23592263
INSIG1	hsa-miR-624-3p	1.21144	24398324
INSIG1	hsa-miR-3658	1.21144	20371350
INSIG1	hsa-miR-3658	1.21144	21572407
INSIG1	hsa-miR-6759-5p	1.21144	20371350
INSIG1	hsa-miR-6793-5p	1.21144	20371350
INSIG1	hsa-miR-6748-5p	1.21144	20371350
INSIG1	hsa-miR-4725-5p	1.21144	20371350
INSIG1	hsa-miR-302a-5p	1.21144	20371350
INSIG1	hsa-miR-1267	1.21144	20371350
INSIG1	hsa-miR-134-3p	1.21144	20371350
INSIG1	hsa-miR-6823-5p	1.21144	20371350
INSIG1	hsa-miR-6768-5p	1.21144	20371350
INSIG1	hsa-miR-649	1.21144	20371350
INSIG1	hsa-miR-8081	1.21144	23313552
INSIG1	hsa-miR-2053	1.21144	23313552
INSIG1	hsa-miR-627-5p	1.21144	23313552
INSIG1	hsa-miR-937-5p	1.21144	23313552
INSIG1	hsa-miR-6792-5p	1.21144	23313552
INSIG1	hsa-miR-3656	1.21144	23313552
INSIG1	hsa-miR-3621	1.21144	23313552
INSIG1	hsa-miR-642b-3p	1.21144	23313552
INSIG1	hsa-miR-642a-3p	1.21144	23313552
INSIG1	hsa-miR-4734	1.21144	23313552
INSIG1	hsa-miR-6730-3p	1.21144	23313552
INSIG1	hsa-miR-3121-5p	1.21144	23313552
INSIG1	hsa-miR-548o-3p	1.21144	23313552
INSIG1	hsa-miR-1323	1.21144	23313552
INSIG1	hsa-miR-888-3p	1.21144	23313552
INSIG1	hsa-miR-548av-3p	1.21144	23313552
INSIG1	hsa-miR-548f-3p	1.21144	23313552
INSIG1	hsa-miR-548e-3p	1.21144	23313552
INSIG1	hsa-miR-548az-3p	1.21144	23313552
INSIG1	hsa-miR-548ar-3p	1.21144	23313552
INSIG1	hsa-miR-548a-3p	1.21144	23313552
INSIG1	hsa-miR-8073	1.21144	19536157
INSIG1	hsa-miR-542-3p	1.21144	19536157
INSIG1	hsa-miR-4504	1.21144	19536157
INSIG1	hsa-miR-210-5p	1.21144	19536157
INSIG1	hsa-miR-4749-3p	1.21144	19536157
INSIG1	hsa-miR-324-3p	1.21144	19536157
INSIG1	hsa-miR-1913	1.21144	19536157
INSIG1	hsa-miR-761	1.21144	19536157
INSIG1	hsa-miR-3619-5p	1.21144	19536157
INSIG1	hsa-miR-214-3p	1.21144	19536157
INSIG1	hsa-miR-9500	1.21144	19536157
INSIG1	hsa-miR-6510-5p	1.21144	19536157
HSD17B8	hsa-miR-1-3p	1.18118	18668040
HSD17B8	hsa-miR-16-5p	1.18118	18668040
IDI1	hsa-miR-193b-3p	1.14306	21512034
IDI1	hsa-miR-215-5p	1.14306	19074876
IDI1	hsa-miR-192-5p	1.14306	19074876
IDI1	hsa-miR-26b-5p	1.14306	19088304
IDI1	hsa-let-7b-5p	1.14306	18668040
ALDOC	hsa-miR-335-5p	1.11485	18185580
ALDOC	hsa-miR-615-3p	1.11485	23622248
ALDOC	hsa-miR-133a-3p	1.11485	23824327
ALDOC	hsa-miR-6734-5p	1.11485	23824327
ALDOC	hsa-miR-6749-3p	1.11485	23824327
ALDOC	hsa-miR-202-5p	1.11485	23824327
ALDOC	hsa-miR-6883-3p	1.11485	23824327
ALDOC	hsa-miR-4281	1.11485	23824327
ALDOC	hsa-miR-4283	1.11485	23824327
ALDOC	hsa-miR-7106-3p	1.11485	23824327
ALDOC	hsa-miR-6738-5p	1.11485	23824327
ALDOC	hsa-miR-5194	1.11485	23824327
ALDOC	hsa-miR-1914-3p	1.11485	23824327
ALDOC	hsa-miR-423-5p	1.11485	23824327
ALDOC	hsa-miR-3184-5p	1.11485	23824327
ALDOC	hsa-miR-2116-3p	1.11485	23824327
ALDOC	hsa-miR-454-5p	1.11485	23824327
ALDOC	hsa-miR-6813-5p	1.11485	23824327
ALDOC	hsa-miR-6085	1.11485	23824327
UNC13A	hsa-miR-26b-5p	1.11437	19088304
UNC13A	hsa-miR-541-5p	1.11437	24374217
UNC13A	hsa-miR-432-5p	1.11437	24374217
UNC13A	hsa-miR-409-3p	1.11437	24374217
UNC13A	hsa-miR-1260b	1.11437	20371350
UNC13A	hsa-miR-1260b	1.11437	23446348
UNC13A	hsa-miR-1260b	1.11437	23592263
UNC13A	hsa-miR-1260a	1.11437	20371350
UNC13A	hsa-miR-1260a	1.11437	23446348
UNC13A	hsa-miR-1260a	1.11437	23592263
UNC13A	hsa-miR-4433a-5p	1.11437	20371350
UNC13A	hsa-miR-4433a-5p	1.11437	23446348
UNC13A	hsa-miR-4433a-5p	1.11437	23592263
UNC13A	hsa-miR-939-5p	1.11437	20371350
UNC13A	hsa-miR-939-5p	1.11437	23446348
UNC13A	hsa-miR-939-5p	1.11437	23592263
UNC13A	hsa-miR-1343-5p	1.11437	20371350
UNC13A	hsa-miR-1343-5p	1.11437	23446348
UNC13A	hsa-miR-1343-5p	1.11437	23592263
UNC13A	hsa-miR-3175	1.11437	20371350
UNC13A	hsa-miR-3175	1.11437	23446348
UNC13A	hsa-miR-3175	1.11437	23592263
UNC13A	hsa-miR-8089	1.11437	20371350
UNC13A	hsa-miR-8089	1.11437	23446348
UNC13A	hsa-miR-8089	1.11437	23592263
UNC13A	hsa-miR-6799-5p	1.11437	20371350
UNC13A	hsa-miR-6799-5p	1.11437	23446348
UNC13A	hsa-miR-6799-5p	1.11437	23592263
UNC13A	hsa-miR-4700-5p	1.11437	20371350
UNC13A	hsa-miR-4700-5p	1.11437	23446348
UNC13A	hsa-miR-4700-5p	1.11437	23592263
UNC13A	hsa-miR-4667-5p	1.11437	20371350
UNC13A	hsa-miR-4667-5p	1.11437	23446348
UNC13A	hsa-miR-4667-5p	1.11437	23592263
UNC13A	hsa-miR-6852-5p	1.11437	20371350
UNC13A	hsa-miR-6852-5p	1.11437	23446348
UNC13A	hsa-miR-6852-5p	1.11437	23592263
UNC13A	hsa-miR-6791-5p	1.11437	20371350
UNC13A	hsa-miR-6791-5p	1.11437	23446348
UNC13A	hsa-miR-6791-5p	1.11437	23592263
UNC13A	hsa-miR-4292	1.11437	20371350
UNC13A	hsa-miR-4292	1.11437	23446348
UNC13A	hsa-miR-4292	1.11437	23592263
UNC13A	hsa-miR-331-3p	1.11437	23446348
UNC13A	hsa-miR-331-3p	1.11437	23592263
UNC13A	hsa-miR-1224-3p	1.11437	20371350
UNC13A	hsa-miR-1224-3p	1.11437	23446348
UNC13A	hsa-miR-1224-3p	1.11437	23592263
UNC13A	hsa-miR-525-3p	1.11437	20371350
UNC13A	hsa-miR-525-3p	1.11437	23446348
UNC13A	hsa-miR-525-3p	1.11437	23592263
UNC13A	hsa-miR-524-3p	1.11437	20371350
UNC13A	hsa-miR-524-3p	1.11437	23446348
UNC13A	hsa-miR-524-3p	1.11437	23592263
UNC13A	hsa-miR-6763-5p	1.11437	20371350
UNC13A	hsa-miR-6763-5p	1.11437	23446348
UNC13A	hsa-miR-6763-5p	1.11437	23592263
UNC13A	hsa-miR-3150a-3p	1.11437	20371350
UNC13A	hsa-miR-3150a-3p	1.11437	23446348
UNC13A	hsa-miR-3150a-3p	1.11437	23592263
UNC13A	hsa-miR-6825-5p	1.11437	20371350
UNC13A	hsa-miR-6825-5p	1.11437	23446348
UNC13A	hsa-miR-6825-5p	1.11437	23592263
UNC13A	hsa-miR-4652-3p	1.11437	23824327
UNC13A	hsa-miR-744-3p	1.11437	23824327
UNC13A	hsa-miR-147a	1.11437	23824327
UNC13A	hsa-miR-6818-5p	1.11437	23824327
UNC13A	hsa-miR-4423-5p	1.11437	23824327
UNC13A	hsa-miR-6501-5p	1.11437	23824327
UNC13A	hsa-miR-143-5p	1.11437	23824327
UNC13A	hsa-miR-3652	1.11437	23824327
UNC13A	hsa-miR-4430	1.11437	23824327
UNC13A	hsa-miR-122-5p	1.11437	23824327
UNC13A	hsa-miR-504-3p	1.11437	23824327
UNC13A	hsa-miR-3135b	1.11437	23824327
UNC13A	hsa-miR-367-5p	1.11437	23824327
UNC13A	hsa-miR-1267	1.11437	23824327
UNC13A	hsa-miR-6792-3p	1.11437	19536157
UNC13A	hsa-miR-4691-5p	1.11437	19536157
UNC13A	hsa-miR-6787-5p	1.11437	19536157
UNC13A	hsa-miR-663a	1.11437	19536157
UNC13A	hsa-miR-1908-5p	1.11437	19536157
UNC13A	hsa-miR-136-5p	1.11437	19536157
UNC13A	hsa-miR-6775-5p	1.11437	19536157
UNC13A	hsa-miR-5090	1.11437	19536157
UNC13A	hsa-miR-5196-3p	1.11437	19536157
UNC13A	hsa-miR-3141	1.11437	19536157
UNC13A	hsa-miR-744-5p	1.11437	19536157
UNC13A	hsa-miR-3679-3p	1.11437	19536157
UNC13A	hsa-miR-6826-3p	1.11437	19536157
UNC13A	hsa-miR-4539	1.11437	19536157
UNC13A	hsa-miR-3974	1.11437	19536157
UNC13A	hsa-miR-505-5p	1.11437	19536157
UNC13A	hsa-miR-1225-3p	1.11437	19536157
UNC13A	hsa-miR-212-5p	1.11437	19536157
UNC13A	hsa-miR-615-3p	1.11437	19536157
UNC13A	hsa-miR-3943	1.11437	19536157
ACSS2	hsa-miR-335-5p	1.10914	18185580
FADS2	hsa-let-7b-5p	1.10596	18668040
FADS2	hsa-let-7b-5p	1.10596	23622248
FADS2	hsa-miR-335-5p	1.10596	18185580
FADS2	hsa-miR-26b-5p	1.10596	19088304
FADS2	hsa-miR-18a-3p	1.10596	23622248
FADS2	hsa-miR-500a-3p	1.10596	23622248
FADS2	hsa-miR-423-3p	1.10596	23622248
FADS2	hsa-miR-324-3p	1.10596	23622248
FADS2	hsa-miR-218-5p	1.10596	23212916
ACLY	hsa-miR-320b	1.1054	23622248
ACLY	hsa-miR-1229-3p	1.1054	23622248
ACLY	hsa-miR-877-3p	1.1054	23622248
ACLY	hsa-miR-10a-3p	1.1054	23622248
ACLY	hsa-miR-93-3p	1.1054	23622248
ACLY	hsa-miR-769-3p	1.1054	23622248
ACLY	hsa-miR-18a-3p	1.1054	23622248
ACLY	hsa-miR-484	1.1054	23622248
ACLY	hsa-miR-324-3p	1.1054	23622248
ACLY	hsa-miR-361-5p	1.1054	23622248
ACLY	hsa-miR-149-5p	1.1054	23622248
ACLY	hsa-miR-125b-5p	1.1054	23622248
ACLY	hsa-miR-10b-5p	1.1054	23622248
ACLY	hsa-miR-92a-3p	1.1054	23622248
NCR3LG1	hsa-miR-6834-5p	1.1013	23592263
NCR3LG1	hsa-miR-6887-5p	1.1013	23592263
NCR3LG1	hsa-miR-6795-5p	1.1013	23592263
NCR3LG1	hsa-miR-5010-5p	1.1013	23592263
NCR3LG1	hsa-miR-4525	1.1013	23592263
NCR3LG1	hsa-miR-5187-5p	1.1013	23592263
NCR3LG1	hsa-miR-4763-3p	1.1013	23592263
NCR3LG1	hsa-miR-1207-5p	1.1013	23592263
NCR3LG1	hsa-miR-1255b-5p	1.1013	23592263
NCR3LG1	hsa-miR-1255a	1.1013	23592263
NCR3LG1	hsa-miR-7-5p	1.1013	23592263
NCR3LG1	hsa-miR-6722-3p	1.1013	23592263
NCR3LG1	hsa-miR-1909-3p	1.1013	23592263
NCR3LG1	hsa-miR-6875-5p	1.1013	23592263
NCR3LG1	hsa-miR-3126-5p	1.1013	23592263
NCR3LG1	hsa-miR-6823-3p	1.1013	23592263
NCR3LG1	hsa-miR-2114-3p	1.1013	23592263
NCR3LG1	hsa-miR-9500	1.1013	23592263
NCR3LG1	hsa-miR-6798-5p	1.1013	23592263
NCR3LG1	hsa-miR-940	1.1013	23592263
NCR3LG1	hsa-miR-6893-5p	1.1013	23592263
NCR3LG1	hsa-miR-6808-5p	1.1013	23592263
NCR3LG1	hsa-miR-3714	1.1013	23592263
NCR3LG1	hsa-miR-548an	1.1013	23592263
NCR3LG1	hsa-miR-455-3p	1.1013	21572407
NCR3LG1	hsa-miR-6516-5p	1.1013	21572407
NCR3LG1	hsa-miR-7847-3p	1.1013	21572407
NCR3LG1	hsa-miR-6880-5p	1.1013	21572407
NCR3LG1	hsa-miR-6851-5p	1.1013	21572407
NCR3LG1	hsa-miR-3689d	1.1013	21572407
NCR3LG1	hsa-miR-6086	1.1013	21572407
NCR3LG1	hsa-miR-377-5p	1.1013	21572407
NCR3LG1	hsa-miR-4459	1.1013	21572407
NCR3LG1	hsa-miR-6134	1.1013	21572407
NCR3LG1	hsa-miR-203b-3p	1.1013	23824327
NCR3LG1	hsa-miR-7158-3p	1.1013	23824327
NCR3LG1	hsa-miR-378a-5p	1.1013	23824327
NCR3LG1	hsa-miR-6821-3p	1.1013	23824327
NCR3LG1	hsa-miR-6790-3p	1.1013	23824327
NCR3LG1	hsa-miR-4680-5p	1.1013	23824327
NCR3LG1	hsa-miR-4635	1.1013	23824327
NCR3LG1	hsa-miR-6891-3p	1.1013	23824327
NCR3LG1	hsa-miR-6072	1.1013	23824327
NCR3LG1	hsa-miR-6749-3p	1.1013	23313552
NCR3LG1	hsa-miR-513b-5p	1.1013	23313552
NCR3LG1	hsa-miR-3613-5p	1.1013	23313552
NCR3LG1	hsa-miR-26b-3p	1.1013	23313552
NCR3LG1	hsa-miR-139-5p	1.1013	23313552
NCR3LG1	hsa-miR-622	1.1013	23313552
NCR3LG1	hsa-miR-587	1.1013	19536157
NCR3LG1	hsa-miR-8068	1.1013	19536157
NCR3LG1	hsa-miR-5087	1.1013	19536157
HSD17B7	hsa-miR-335-5p	1.09829	18185580
HSD17B7	hsa-miR-155-5p	1.09829	18668040
FASN	hsa-miR-2110	1.08481	23622248
FASN	hsa-miR-1268a	1.08481	23622248
FASN	hsa-miR-1303	1.08481	23622248
FASN	hsa-miR-942-5p	1.08481	23622248
FASN	hsa-miR-877-3p	1.08481	23622248
FASN	hsa-miR-744-5p	1.08481	23622248
FASN	hsa-miR-130b-5p	1.08481	23622248
FASN	hsa-miR-615-3p	1.08481	23622248
FASN	hsa-miR-92b-3p	1.08481	23622248
FASN	hsa-miR-193b-3p	1.08481	23622248
FASN	hsa-miR-484	1.08481	23622248
FASN	hsa-miR-423-3p	1.08481	23622248
FASN	hsa-miR-324-3p	1.08481	23622248
FASN	hsa-miR-331-3p	1.08481	23622248
FASN	hsa-miR-326	1.08481	23622248
FASN	hsa-miR-186-5p	1.08481	23622248
FASN	hsa-miR-27b-3p	1.08481	23622248
FASN	hsa-miR-222-3p	1.08481	23622248
FASN	hsa-miR-10b-5p	1.08481	23622248
FASN	hsa-miR-10a-5p	1.08481	23622248
FASN	hsa-miR-197-3p	1.08481	23622248
FASN	hsa-miR-93-5p	1.08481	23622248
FASN	hsa-miR-92a-3p	1.08481	23622248
FASN	hsa-miR-26a-5p	1.08481	23622248
FASN	hsa-miR-17-5p	1.08481	23622248
FASN	hsa-miR-15a-5p	1.08481	20371350
FASN	hsa-miR-15a-5p	1.08481	21572407
FASN	hsa-miR-15a-5p	1.08481	23622248
FASN	hsa-miR-424-5p	1.08481	23599729
FASN	hsa-miR-424-5p	1.08481	20371350
FASN	hsa-miR-424-5p	1.08481	21572407
FASN	hsa-miR-195-5p	1.08481	23162665
FASN	hsa-miR-195-5p	1.08481	20371350
FASN	hsa-miR-195-5p	1.08481	21572407
FASN	hsa-miR-1-3p	1.08481	24310399
FASN	hsa-miR-15b-3p	1.08481	20371350
FASN	hsa-miR-15b-3p	1.08481	21572407
FASN	hsa-miR-4668-3p	1.08481	20371350
FASN	hsa-miR-4668-3p	1.08481	21572407
FASN	hsa-miR-15b-5p	1.08481	20371350
FASN	hsa-miR-15b-5p	1.08481	21572407
FASN	hsa-miR-16-5p	1.08481	20371350
FASN	hsa-miR-16-5p	1.08481	21572407
FASN	hsa-miR-6838-5p	1.08481	20371350
FASN	hsa-miR-6838-5p	1.08481	21572407
FASN	hsa-miR-497-5p	1.08481	20371350
FASN	hsa-miR-497-5p	1.08481	21572407
FASN	hsa-miR-4774-3p	1.08481	23824327
FASN	hsa-miR-4314	1.08481	23824327
FASN	hsa-miR-6740-3p	1.08481	23824327
FASN	hsa-miR-3182	1.08481	23824327
FASN	hsa-miR-6776-5p	1.08481	23824327
FASN	hsa-miR-6861-5p	1.08481	23824327
FASN	hsa-miR-1264	1.08481	23824327
FASN	hsa-miR-6771-3p	1.08481	23824327
FDPS	hsa-miR-30c-2-3p	1.08336	23622248
FDPS	hsa-let-7e-5p	1.08336	23622248
RIMS3	hsa-miR-375	1.04908	20215506
RIMS3	hsa-miR-186-5p	1.04908	20371350
RIMS3	hsa-miR-186-5p	1.04908	21572407
RIMS3	hsa-miR-186-5p	1.04908	23446348
RIMS3	hsa-miR-103a-3p	1.04908	20371350
RIMS3	hsa-miR-103a-3p	1.04908	21572407
RIMS3	hsa-miR-103a-3p	1.04908	23446348
RIMS3	hsa-miR-16-5p	1.04908	20371350
RIMS3	hsa-miR-16-5p	1.04908	21572407
RIMS3	hsa-miR-16-5p	1.04908	23446348
RIMS3	hsa-miR-3185	1.04908	20371350
RIMS3	hsa-miR-3185	1.04908	21572407
RIMS3	hsa-miR-3185	1.04908	23446348
RIMS3	hsa-miR-4753-3p	1.04908	20371350
RIMS3	hsa-miR-4753-3p	1.04908	21572407
RIMS3	hsa-miR-4753-3p	1.04908	23446348
RIMS3	hsa-miR-130b-5p	1.04908	20371350
RIMS3	hsa-miR-130b-5p	1.04908	21572407
RIMS3	hsa-miR-130b-5p	1.04908	23446348
RIMS3	hsa-miR-770-5p	1.04908	20371350
RIMS3	hsa-miR-770-5p	1.04908	21572407
RIMS3	hsa-miR-770-5p	1.04908	23446348
RIMS3	hsa-miR-4712-5p	1.04908	20371350
RIMS3	hsa-miR-4712-5p	1.04908	21572407
RIMS3	hsa-miR-4712-5p	1.04908	23446348
RIMS3	hsa-miR-455-3p	1.04908	21572407
RIMS3	hsa-miR-455-3p	1.04908	23446348
RIMS3	hsa-miR-936	1.04908	20371350
RIMS3	hsa-miR-936	1.04908	21572407
RIMS3	hsa-miR-936	1.04908	23446348
RIMS3	hsa-miR-4310	1.04908	20371350
RIMS3	hsa-miR-4310	1.04908	21572407
RIMS3	hsa-miR-4310	1.04908	23446348
RIMS3	hsa-miR-7157-5p	1.04908	20371350
RIMS3	hsa-miR-7157-5p	1.04908	21572407
RIMS3	hsa-miR-7157-5p	1.04908	23446348
RIMS3	hsa-miR-5197-3p	1.04908	20371350
RIMS3	hsa-miR-5197-3p	1.04908	21572407
RIMS3	hsa-miR-5197-3p	1.04908	23446348
RIMS3	hsa-miR-216b-5p	1.04908	20371350
RIMS3	hsa-miR-216b-5p	1.04908	21572407
RIMS3	hsa-miR-216b-5p	1.04908	23446348
RIMS3	hsa-miR-3133	1.04908	20371350
RIMS3	hsa-miR-3133	1.04908	21572407
RIMS3	hsa-miR-3133	1.04908	23446348
RIMS3	hsa-miR-6838-5p	1.04908	20371350
RIMS3	hsa-miR-6838-5p	1.04908	21572407
RIMS3	hsa-miR-6838-5p	1.04908	23446348
RIMS3	hsa-miR-497-5p	1.04908	20371350
RIMS3	hsa-miR-497-5p	1.04908	21572407
RIMS3	hsa-miR-497-5p	1.04908	23446348
RIMS3	hsa-miR-424-5p	1.04908	20371350
RIMS3	hsa-miR-424-5p	1.04908	21572407
RIMS3	hsa-miR-424-5p	1.04908	23446348
RIMS3	hsa-miR-195-5p	1.04908	20371350
RIMS3	hsa-miR-195-5p	1.04908	21572407
RIMS3	hsa-miR-195-5p	1.04908	23446348
RIMS3	hsa-miR-15b-5p	1.04908	20371350
RIMS3	hsa-miR-15b-5p	1.04908	21572407
RIMS3	hsa-miR-15b-5p	1.04908	23446348
RIMS3	hsa-miR-15a-5p	1.04908	20371350
RIMS3	hsa-miR-15a-5p	1.04908	21572407
RIMS3	hsa-miR-15a-5p	1.04908	23446348
RIMS3	hsa-miR-107	1.04908	20371350
RIMS3	hsa-miR-107	1.04908	21572407
RIMS3	hsa-miR-107	1.04908	23446348
RIMS3	hsa-miR-3941	1.04908	23824327
RIMS3	hsa-miR-603	1.04908	23824327
RIMS3	hsa-miR-362-3p	1.04908	23824327
RIMS3	hsa-miR-8485	1.04908	23824327
RIMS3	hsa-miR-329-3p	1.04908	23824327
RIMS3	hsa-miR-6868-3p	1.04908	19536157
RIMS3	hsa-miR-2355-5p	1.04908	19536157
RIMS3	hsa-miR-3667-3p	1.04908	19536157
RIMS3	hsa-miR-6734-3p	1.04908	19536157
RIMS3	hsa-miR-1247-5p	1.04908	19536157
RIMS3	hsa-miR-4286	1.04908	19536157
HYAL1	hsa-miR-25-3p	1.02607	23622248
LDLR	hsa-miR-130a-3p	1.01954	20371350
LDLR	hsa-miR-130a-3p	1.01954	21572407
LDLR	hsa-miR-130a-3p	1.01954	22012620
LDLR	hsa-miR-130a-3p	1.01954	23418453
LDLR	hsa-miR-335-5p	1.01954	18185580
LDLR	hsa-miR-130b-3p	1.01954	20371350
LDLR	hsa-miR-130b-3p	1.01954	21572407
LDLR	hsa-miR-130b-3p	1.01954	22012620
LDLR	hsa-miR-128-3p	1.01954	17612493
LDLR	hsa-miR-128-3p	1.01954	23313552
LDLR	hsa-miR-124-3p	1.01954	18668037
LDLR	hsa-miR-93-5p	1.01954	20371350
LDLR	hsa-miR-93-5p	1.01954	21572407
LDLR	hsa-miR-93-5p	1.01954	22012620
LDLR	hsa-miR-93-5p	1.01954	22473208
LDLR	hsa-miR-93-5p	1.01954	23592263
LDLR	hsa-miR-30a-5p	1.01954	18668040
LDLR	hsa-miR-30a-5p	1.01954	22473208
LDLR	hsa-miR-19b-3p	1.01954	20371350
LDLR	hsa-miR-19b-3p	1.01954	21572407
LDLR	hsa-miR-19b-3p	1.01954	22012620
LDLR	hsa-miR-19b-3p	1.01954	22473208
LDLR	hsa-let-7b-5p	1.01954	18668040
LDLR	hsa-miR-744-5p	1.01954	23622248
LDLR	hsa-miR-26b-3p	1.01954	23622248
LDLR	hsa-miR-92b-3p	1.01954	23622248
LDLR	hsa-miR-149-5p	1.01954	23622248
LDLR	hsa-miR-92a-3p	1.01954	23622248
LDLR	hsa-miR-27a-3p	1.01954	24824429
LDLR	hsa-miR-27a-3p	1.01954	23313552
LDLR	hsa-miR-30c-5p	1.01954	22473208
LDLR	hsa-miR-30d-5p	1.01954	22473208
LDLR	hsa-miR-30b-5p	1.01954	22473208
LDLR	hsa-miR-30e-5p	1.01954	22473208
LDLR	hsa-miR-17-5p	1.01954	23285084
LDLR	hsa-miR-17-5p	1.01954	20371350
LDLR	hsa-miR-17-5p	1.01954	21572407
LDLR	hsa-miR-17-5p	1.01954	22012620
LDLR	hsa-miR-17-5p	1.01954	22473208
LDLR	hsa-miR-17-5p	1.01954	23592263
LDLR	hsa-miR-19a-3p	1.01954	20371350
LDLR	hsa-miR-19a-3p	1.01954	21572407
LDLR	hsa-miR-19a-3p	1.01954	22012620
LDLR	hsa-miR-19a-3p	1.01954	22473208
LDLR	hsa-miR-20a-5p	1.01954	20371350
LDLR	hsa-miR-20a-5p	1.01954	21572407
LDLR	hsa-miR-20a-5p	1.01954	22012620
LDLR	hsa-miR-20a-5p	1.01954	22473208
LDLR	hsa-miR-20a-5p	1.01954	23592263
LDLR	hsa-miR-106a-5p	1.01954	20371350
LDLR	hsa-miR-106a-5p	1.01954	21572407
LDLR	hsa-miR-106a-5p	1.01954	22012620
LDLR	hsa-miR-106a-5p	1.01954	23592263
LDLR	hsa-miR-106b-5p	1.01954	20371350
LDLR	hsa-miR-106b-5p	1.01954	21572407
LDLR	hsa-miR-106b-5p	1.01954	22012620
LDLR	hsa-miR-106b-5p	1.01954	22473208
LDLR	hsa-miR-106b-5p	1.01954	23592263
LDLR	hsa-miR-301a-3p	1.01954	20371350
LDLR	hsa-miR-301a-3p	1.01954	21572407
LDLR	hsa-miR-301a-3p	1.01954	22012620
LDLR	hsa-miR-20b-5p	1.01954	20371350
LDLR	hsa-miR-20b-5p	1.01954	21572407
LDLR	hsa-miR-20b-5p	1.01954	22012620
LDLR	hsa-miR-20b-5p	1.01954	22473208
LDLR	hsa-miR-20b-5p	1.01954	23592263
LDLR	hsa-miR-519c-3p	1.01954	20371350
LDLR	hsa-miR-519c-3p	1.01954	21572407
LDLR	hsa-miR-519c-3p	1.01954	22012620
LDLR	hsa-miR-519c-3p	1.01954	23592263
LDLR	hsa-miR-526b-3p	1.01954	20371350
LDLR	hsa-miR-526b-3p	1.01954	21572407
LDLR	hsa-miR-526b-3p	1.01954	22012620
LDLR	hsa-miR-526b-3p	1.01954	23592263
LDLR	hsa-miR-519b-3p	1.01954	20371350
LDLR	hsa-miR-519b-3p	1.01954	21572407
LDLR	hsa-miR-519b-3p	1.01954	22012620
LDLR	hsa-miR-519b-3p	1.01954	23592263
LDLR	hsa-miR-519d-3p	1.01954	20371350
LDLR	hsa-miR-519d-3p	1.01954	21572407
LDLR	hsa-miR-519d-3p	1.01954	22012620
LDLR	hsa-miR-519d-3p	1.01954	22473208
LDLR	hsa-miR-519d-3p	1.01954	23592263
LDLR	hsa-miR-520g-3p	1.01954	20371350
LDLR	hsa-miR-520g-3p	1.01954	21572407
LDLR	hsa-miR-520g-3p	1.01954	22012620
LDLR	hsa-miR-520h	1.01954	20371350
LDLR	hsa-miR-520h	1.01954	21572407
LDLR	hsa-miR-520h	1.01954	22012620
LDLR	hsa-miR-519a-3p	1.01954	20371350
LDLR	hsa-miR-519a-3p	1.01954	21572407
LDLR	hsa-miR-519a-3p	1.01954	22012620
LDLR	hsa-miR-519a-3p	1.01954	23592263
LDLR	hsa-miR-605-5p	1.01954	20371350
LDLR	hsa-miR-605-5p	1.01954	21572407
LDLR	hsa-miR-605-5p	1.01954	22012620
LDLR	hsa-miR-548c-3p	1.01954	20371350
LDLR	hsa-miR-548c-3p	1.01954	21572407
LDLR	hsa-miR-548c-3p	1.01954	22012620
LDLR	hsa-miR-454-3p	1.01954	20371350
LDLR	hsa-miR-454-3p	1.01954	21572407
LDLR	hsa-miR-454-3p	1.01954	22012620
LDLR	hsa-miR-301b-3p	1.01954	20371350
LDLR	hsa-miR-301b-3p	1.01954	21572407
LDLR	hsa-miR-301b-3p	1.01954	22012620
LDLR	hsa-miR-4295	1.01954	20371350
LDLR	hsa-miR-4295	1.01954	21572407
LDLR	hsa-miR-4295	1.01954	22012620
LDLR	hsa-miR-4301	1.01954	21572407
LDLR	hsa-miR-4301	1.01954	22012620
LDLR	hsa-miR-4286	1.01954	20371350
LDLR	hsa-miR-4286	1.01954	21572407
LDLR	hsa-miR-4286	1.01954	22012620
LDLR	hsa-miR-3613-3p	1.01954	20371350
LDLR	hsa-miR-3613-3p	1.01954	21572407
LDLR	hsa-miR-3613-3p	1.01954	22012620
LDLR	hsa-miR-3666	1.01954	20371350
LDLR	hsa-miR-3666	1.01954	21572407
LDLR	hsa-miR-3666	1.01954	22012620
LDLR	hsa-miR-4668-3p	1.01954	20371350
LDLR	hsa-miR-4668-3p	1.01954	21572407
LDLR	hsa-miR-4668-3p	1.01954	22012620
LDLR	hsa-miR-4803	1.01954	20371350
LDLR	hsa-miR-4803	1.01954	21572407
LDLR	hsa-miR-4803	1.01954	22012620
LDLR	hsa-miR-181a-5p	1.01954	23313552
LDLR	hsa-miR-181b-5p	1.01954	23313552
LDLR	hsa-miR-181c-5p	1.01954	23313552
LDLR	hsa-miR-27b-3p	1.01954	23313552
LDLR	hsa-miR-181d-5p	1.01954	23313552
LDLR	hsa-miR-506-5p	1.01954	23313552
LDLR	hsa-miR-641	1.01954	23313552
LDLR	hsa-miR-4262	1.01954	23313552
LDLR	hsa-miR-3617-5p	1.01954	23313552
LDLR	hsa-miR-4708-3p	1.01954	20371350
LDLR	hsa-miR-4708-3p	1.01954	23592263
LDLR	hsa-miR-4708-3p	1.01954	24398324
LDLR	hsa-miR-6867-5p	1.01954	20371350
LDLR	hsa-miR-6867-5p	1.01954	21572407
LDLR	hsa-miR-6867-5p	1.01954	23446348
LDLR	hsa-miR-216a-3p	1.01954	23313552
LDLR	hsa-miR-1468-3p	1.01954	23446348
LDLR	hsa-miR-548f-5p	1.01954	23446348
LDLR	hsa-miR-548g-5p	1.01954	23446348
LDLR	hsa-miR-548x-5p	1.01954	23446348
LDLR	hsa-miR-4251	1.01954	20371350
LDLR	hsa-miR-4251	1.01954	23592263
LDLR	hsa-miR-4251	1.01954	24398324
LDLR	hsa-miR-3681-3p	1.01954	23313552
LDLR	hsa-miR-4428	1.01954	20371350
LDLR	hsa-miR-4428	1.01954	23592263
LDLR	hsa-miR-4428	1.01954	24398324
LDLR	hsa-miR-548aj-5p	1.01954	23446348
LDLR	hsa-miR-4539	1.01954	20371350
LDLR	hsa-miR-4539	1.01954	23592263
LDLR	hsa-miR-4539	1.01954	24398324
LDLR	hsa-miR-4681	1.01954	23592263
LDLR	hsa-miR-203b-3p	1.01954	20371350
LDLR	hsa-miR-203b-3p	1.01954	23592263
LDLR	hsa-miR-203b-3p	1.01954	24398324
LDLR	hsa-miR-4786-5p	1.01954	20371350
LDLR	hsa-miR-4786-5p	1.01954	23592263
LDLR	hsa-miR-4786-5p	1.01954	24398324
LDLR	hsa-miR-548aw	1.01954	23446348
LDLR	hsa-let-7a-3p	1.01954	20371350
LDLR	hsa-let-7a-3p	1.01954	21572407
LDLR	hsa-let-7a-3p	1.01954	22012620
LDLR	hsa-let-7b-3p	1.01954	20371350
LDLR	hsa-let-7b-3p	1.01954	21572407
LDLR	hsa-let-7b-3p	1.01954	22012620
LDLR	hsa-let-7f-1-3p	1.01954	20371350
LDLR	hsa-let-7f-1-3p	1.01954	21572407
LDLR	hsa-let-7f-1-3p	1.01954	22012620
LDLR	hsa-let-7f-2-3p	1.01954	23313552
LDLR	hsa-miR-98-3p	1.01954	20371350
LDLR	hsa-miR-98-3p	1.01954	21572407
LDLR	hsa-miR-98-3p	1.01954	22012620
LDLR	hsa-miR-7-1-3p	1.01954	20371350
LDLR	hsa-miR-7-1-3p	1.01954	21572407
LDLR	hsa-miR-7-2-3p	1.01954	20371350
LDLR	hsa-miR-7-2-3p	1.01954	21572407
LDLR	hsa-miR-187-5p	1.01954	23313552
LDLR	hsa-miR-212-3p	1.01954	21572407
LDLR	hsa-miR-132-3p	1.01954	21572407
LDLR	hsa-miR-140-5p	1.01954	23313552
LDLR	hsa-miR-190a-3p	1.01954	20371350
LDLR	hsa-miR-190a-3p	1.01954	21572407
LDLR	hsa-miR-190a-3p	1.01954	23446348
LDLR	hsa-miR-495-3p	1.01954	20371350
LDLR	hsa-miR-495-3p	1.01954	21572407
LDLR	hsa-miR-495-3p	1.01954	22012620
LDLR	hsa-miR-524-5p	1.01954	20371350
LDLR	hsa-miR-524-5p	1.01954	21572407
LDLR	hsa-miR-524-5p	1.01954	22012620
LDLR	hsa-miR-520d-5p	1.01954	20371350
LDLR	hsa-miR-520d-5p	1.01954	21572407
LDLR	hsa-miR-520d-5p	1.01954	22012620
LDLR	hsa-miR-518a-5p	1.01954	23446348
LDLR	hsa-miR-527	1.01954	23446348
LDLR	hsa-miR-548d-3p	1.01954	23313552
LDLR	hsa-miR-1185-2-3p	1.01954	23313552
LDLR	hsa-miR-1283	1.01954	23313552
LDLR	hsa-miR-1185-1-3p	1.01954	23313552
LDLR	hsa-miR-450b-5p	1.01954	23446348
LDLR	hsa-miR-548h-3p	1.01954	23313552
LDLR	hsa-miR-1284	1.01954	23313552
LDLR	hsa-miR-3121-3p	1.01954	23446348
LDLR	hsa-miR-548z	1.01954	23313552
LDLR	hsa-miR-548ac	1.01954	23313552
LDLR	hsa-miR-5011-5p	1.01954	20371350
LDLR	hsa-miR-5011-5p	1.01954	21572407
LDLR	hsa-miR-5011-5p	1.01954	23446348
LDLR	hsa-miR-5688	1.01954	20371350
LDLR	hsa-miR-5688	1.01954	21572407
LDLR	hsa-miR-5688	1.01954	22012620
LDLR	hsa-miR-548bb-3p	1.01954	23313552
LDLR	hsa-miR-539-5p	1.01954	20371350
LDLR	hsa-miR-539-5p	1.01954	23592263
LDLR	hsa-miR-539-5p	1.01954	24398324
LDLR	hsa-miR-1277-5p	1.01954	20371350
LDLR	hsa-miR-1277-5p	1.01954	21572407
LDLR	hsa-miR-1277-5p	1.01954	23446348
LDLR	hsa-miR-6083	1.01954	20371350
LDLR	hsa-miR-6083	1.01954	21572407
LDLR	hsa-miR-6083	1.01954	23446348
LDLR	hsa-miR-223-5p	1.01954	20371350
LDLR	hsa-miR-223-5p	1.01954	21572407
LDLR	hsa-miR-223-5p	1.01954	23446348
LDLR	hsa-miR-511-3p	1.01954	20371350
LDLR	hsa-miR-511-3p	1.01954	21572407
LDLR	hsa-miR-511-3p	1.01954	23446348
LDLR	hsa-miR-410-3p	1.01954	20371350
LDLR	hsa-miR-410-3p	1.01954	21572407
LDLR	hsa-miR-410-3p	1.01954	23446348
LDLR	hsa-miR-4666a-3p	1.01954	20371350
LDLR	hsa-miR-4666a-3p	1.01954	21572407
LDLR	hsa-miR-4666a-3p	1.01954	22012620
LDLR	hsa-miR-381-3p	1.01954	20371350
LDLR	hsa-miR-381-3p	1.01954	21572407
LDLR	hsa-miR-381-3p	1.01954	22012620
LDLR	hsa-miR-300	1.01954	20371350
LDLR	hsa-miR-300	1.01954	21572407
LDLR	hsa-miR-300	1.01954	22012620
LDLR	hsa-miR-377-3p	1.01954	23824327
LDLR	hsa-miR-4532	1.01954	23824327
LDLR	hsa-miR-1247-3p	1.01954	23824327
LDLR	hsa-miR-1228-3p	1.01954	23824327
LDLR	hsa-miR-4284	1.01954	23824327
LDLR	hsa-miR-2276-3p	1.01954	23824327
LDLR	hsa-miR-4638-5p	1.01954	23824327
LDLR	hsa-miR-1307-3p	1.01954	23824327
LDLR	hsa-miR-1304-3p	1.01954	23824327
LDLR	hsa-miR-6741-3p	1.01954	23824327
LDLR	hsa-miR-6890-3p	1.01954	23824327
LDLR	hsa-miR-299-5p	1.01954	23313552
LDLR	hsa-miR-484	1.01954	23313552
LDLR	hsa-miR-3155b	1.01954	23313552
LDLR	hsa-miR-3155a	1.01954	23313552

## Sheet: 2) Ciclop_Down
Article: Crosstalk between Hedgehog pathway and energy pathways in human adipose-derived stem cells: A deep sequencing analysis of polysome-associated RNA - Shigunov, P. et al.
Spreadsheets 2. List of miRNAs targeting mRNAs polissomal of cells treated with cyclopamine (mRNAs Down-represented in polyssome)
Observations: Inf = transcript that was not detected in cells treated with DMSO or Cyclopamine.
Gene name	miRNA	Log2(Fold - change)	References (PMID)
GRIN2D	hsa-miR-335-5p	-1.50856	18185580
GRIN2D	hsa-miR-6745	-1.50856	20371350
GRIN2D	hsa-miR-6745	-1.50856	23592263
GRIN2D	hsa-miR-3190-3p	-1.50856	20371350
GRIN2D	hsa-miR-3190-3p	-1.50856	23592263
GRIN2D	hsa-miR-363-5p	-1.50856	20371350
GRIN2D	hsa-miR-363-5p	-1.50856	23592263
GRIN2D	hsa-miR-6077	-1.50856	20371350
GRIN2D	hsa-miR-6077	-1.50856	23592263
GRIN2D	hsa-miR-7-5p	-1.50856	20371350
GRIN2D	hsa-miR-7-5p	-1.50856	23592263
GRIN2D	hsa-miR-6124	-1.50856	23592263
GRIN2D	hsa-miR-6804-5p	-1.50856	20371350
GRIN2D	hsa-miR-6804-5p	-1.50856	23592263
GRIN2D	hsa-miR-4670-5p	-1.50856	23592263
GRIN2D	hsa-miR-6747-5p	-1.50856	20371350
GRIN2D	hsa-miR-7110-5p	-1.50856	20371350
GRIN2D	hsa-miR-6842-5p	-1.50856	20371350
GRIN2D	hsa-miR-6752-5p	-1.50856	20371350
GRIN2D	hsa-miR-765	-1.50856	20371350
GRIN2D	hsa-miR-4779	-1.50856	20371350
GRIN2D	hsa-miR-6732-5p	-1.50856	20371350
C1QTNF2	hsa-miR-193b-3p	-1.522	20304954
KIAA0101	hsa-miR-193b-3p	-1.5333	20304954
KIAA0101	hsa-miR-124-3p	-1.5333	18668037
KIAA0101	hsa-miR-122-5p	-1.5333	17612493
KIAA0101	hsa-miR-181a-5p	-1.5333	17612493
KIAA0101	hsa-miR-26b-5p	-1.5333	19088304
KIAA0101	hsa-miR-1227-3p	-1.5333	19536157
KIAA0101	hsa-miR-1227-3p	-1.5333	23824327
KIAA0101	hsa-miR-466	-1.5333	20371350
KIAA0101	hsa-miR-466	-1.5333	21572407
KIAA0101	hsa-miR-466	-1.5333	23446348
KIAA0101	hsa-miR-539-5p	-1.5333	20371350
KIAA0101	hsa-miR-539-5p	-1.5333	21572407
KIAA0101	hsa-miR-539-5p	-1.5333	23446348
KIAA0101	hsa-miR-4643	-1.5333	20371350
KIAA0101	hsa-miR-4643	-1.5333	21572407
KIAA0101	hsa-miR-4643	-1.5333	23446348
KIAA0101	hsa-miR-4789-3p	-1.5333	20371350
KIAA0101	hsa-miR-4789-3p	-1.5333	21572407
KIAA0101	hsa-miR-4789-3p	-1.5333	23446348
KIAA0101	hsa-miR-519c-3p	-1.5333	20371350
KIAA0101	hsa-miR-519c-3p	-1.5333	21572407
KIAA0101	hsa-miR-519c-3p	-1.5333	23446348
KIAA0101	hsa-miR-519b-3p	-1.5333	20371350
KIAA0101	hsa-miR-519b-3p	-1.5333	21572407
KIAA0101	hsa-miR-519b-3p	-1.5333	23446348
KIAA0101	hsa-miR-519a-3p	-1.5333	20371350
KIAA0101	hsa-miR-519a-3p	-1.5333	21572407
KIAA0101	hsa-miR-519a-3p	-1.5333	23446348
KIAA0101	hsa-miR-93-5p	-1.5333	20371350
KIAA0101	hsa-miR-93-5p	-1.5333	23446348
KIAA0101	hsa-miR-526b-3p	-1.5333	20371350
KIAA0101	hsa-miR-526b-3p	-1.5333	23446348
KIAA0101	hsa-miR-519d-3p	-1.5333	20371350
KIAA0101	hsa-miR-519d-3p	-1.5333	23446348
KIAA0101	hsa-miR-20b-5p	-1.5333	20371350
KIAA0101	hsa-miR-20b-5p	-1.5333	23446348
KIAA0101	hsa-miR-20a-5p	-1.5333	20371350
KIAA0101	hsa-miR-20a-5p	-1.5333	23446348
KIAA0101	hsa-miR-17-5p	-1.5333	20371350
KIAA0101	hsa-miR-17-5p	-1.5333	23446348
KIAA0101	hsa-miR-106b-5p	-1.5333	20371350
KIAA0101	hsa-miR-106b-5p	-1.5333	23446348
KIAA0101	hsa-miR-106a-5p	-1.5333	20371350
KIAA0101	hsa-miR-106a-5p	-1.5333	23446348
KIAA0101	hsa-miR-548t-5p	-1.5333	20371350
KIAA0101	hsa-miR-548t-5p	-1.5333	21572407
KIAA0101	hsa-miR-548t-5p	-1.5333	23446348
KIAA0101	hsa-miR-548az-5p	-1.5333	20371350
KIAA0101	hsa-miR-548az-5p	-1.5333	21572407
KIAA0101	hsa-miR-548az-5p	-1.5333	23446348
KIAA0101	hsa-miR-616-5p	-1.5333	23824327
KIAA0101	hsa-miR-373-5p	-1.5333	23824327
KIAA0101	hsa-miR-371b-5p	-1.5333	23824327
KIAA0101	hsa-miR-6747-3p	-1.5333	23824327
KIAA0101	hsa-miR-6727-3p	-1.5333	23824327
KIAA0101	hsa-miR-4722-3p	-1.5333	23824327
KIAA0101	hsa-miR-4705	-1.5333	23824327
KIAA0101	hsa-miR-4698	-1.5333	23824327
KIAA0101	hsa-miR-8063	-1.5333	23824327
KIAA0101	hsa-miR-3156-5p	-1.5333	23824327
KIAA0101	hsa-miR-551b-5p	-1.5333	23824327
KIAA0101	hsa-miR-335-3p	-1.5333	19536157
KIAA0101	hsa-miR-335-3p	-1.5333	23824327
KIAA0101	hsa-miR-4715-3p	-1.5333	19536157
KIAA0101	hsa-miR-4715-3p	-1.5333	23824327
KIAA0101	hsa-miR-664b-3p	-1.5333	23824327
KIAA0101	hsa-miR-579-3p	-1.5333	23824327
KIAA0101	hsa-miR-5696	-1.5333	23824327
KIAA0101	hsa-miR-7151-3p	-1.5333	23824327
KIAA0101	hsa-miR-5095	-1.5333	23824327
KIAA0101	hsa-miR-661	-1.5333	19536157
KIAA0101	hsa-miR-661	-1.5333	23824327
KIAA0101	hsa-miR-3116	-1.5333	19536157
KIAA0101	hsa-miR-3116	-1.5333	23824327
KIAA0101	hsa-miR-1254	-1.5333	19536157
KIAA0101	hsa-miR-1254	-1.5333	23824327
KIAA0101	hsa-miR-149-5p	-1.5333	19536157
KIAA0101	hsa-miR-149-5p	-1.5333	23824327
KIAA0101	hsa-miR-153-5p	-1.5333	19536157
KIAA0101	hsa-miR-153-5p	-1.5333	23824327
KIAA0101	hsa-miR-1250-3p	-1.5333	19536157
KIAA0101	hsa-miR-1250-3p	-1.5333	23824327
KIAA0101	hsa-miR-6504-3p	-1.5333	23824327
KIAA0101	hsa-miR-455-5p	-1.5333	19536157
KIAA0101	hsa-miR-455-5p	-1.5333	23824327
KIAA0101	hsa-miR-4438	-1.5333	23824327
KIAA0101	hsa-miR-7703	-1.5333	19536157
KIAA0101	hsa-miR-6807-5p	-1.5333	19536157
KIAA0101	hsa-miR-4252	-1.5333	19536157
KIAA0101	hsa-miR-4793-3p	-1.5333	19536157
KIAA0101	hsa-miR-1273g-3p	-1.5333	19536157
KIAA0101	hsa-miR-3934-5p	-1.5333	19536157
KIAA0101	hsa-miR-512-5p	-1.5333	19536157
KIAA0101	hsa-miR-552-3p	-1.5333	19536157
KIAA0101	hsa-miR-24-3p	-1.5333	19536157
KIAA0101	hsa-miR-4284	-1.5333	19536157
KIAA0101	hsa-miR-6872-3p	-1.5333	19536157
CDCA3	hsa-miR-26b-5p	-1.56507	19088304
CDCA3	hsa-miR-320a	-1.56507	23622248
CDCA3	hsa-let-7e-5p	-1.56507	23622248
CDCA3	hsa-miR-6739-5p	-1.56507	23446348
CDCA3	hsa-miR-6739-5p	-1.56507	23592263
CDCA3	hsa-miR-6733-5p	-1.56507	23446348
CDCA3	hsa-miR-6733-5p	-1.56507	23592263
CDCA3	hsa-miR-3153	-1.56507	23446348
CDCA3	hsa-miR-3153	-1.56507	23592263
CDCA3	hsa-miR-4668-5p	-1.56507	23446348
CDCA3	hsa-miR-4668-5p	-1.56507	23592263
CDCA3	hsa-miR-144-5p	-1.56507	23592263
CDCA3	hsa-miR-5004-5p	-1.56507	23446348
CDCA3	hsa-miR-5004-5p	-1.56507	23592263
CDCA3	hsa-miR-3179	-1.56507	23446348
CDCA3	hsa-miR-3179	-1.56507	23592263
CDCA3	hsa-miR-4646-5p	-1.56507	23446348
CDCA3	hsa-miR-4646-5p	-1.56507	23592263
CDCA3	hsa-miR-204-3p	-1.56507	23446348
CDCA3	hsa-miR-204-3p	-1.56507	23592263
CDCA3	hsa-miR-6791-5p	-1.56507	23446348
CDCA3	hsa-miR-6791-5p	-1.56507	23592263
CDCA3	hsa-miR-4292	-1.56507	23446348
CDCA3	hsa-miR-4292	-1.56507	23592263
CDCA3	hsa-miR-4308	-1.56507	23446348
CDCA3	hsa-miR-4308	-1.56507	23592263
CDCA3	hsa-miR-4733-3p	-1.56507	23592263
CDCA3	hsa-miR-1226-3p	-1.56507	23592263
CDCA3	hsa-miR-6866-3p	-1.56507	23446348
CDCA3	hsa-miR-6866-3p	-1.56507	23592263
CDCA3	hsa-miR-188-5p	-1.56507	23446348
CDCA3	hsa-miR-188-5p	-1.56507	23592263
CDCA3	hsa-miR-6782-5p	-1.56507	23446348
CDCA3	hsa-miR-6782-5p	-1.56507	23592263
CDCA3	hsa-miR-3154	-1.56507	23446348
CDCA3	hsa-miR-3154	-1.56507	23592263
CDCA3	hsa-miR-3936	-1.56507	23446348
CDCA3	hsa-miR-3936	-1.56507	23592263
CDCA3	hsa-miR-1197	-1.56507	23446348
MCM10	hsa-miR-192-5p	-1.59664	19074876
MCM10	hsa-miR-193b-3p	-1.59664	20304954
MCM10	hsa-miR-193b-3p	-1.59664	23622248
MCM10	hsa-miR-148b-3p	-1.59664	17612493
MCM10	hsa-miR-215-5p	-1.59664	19074876
MCM10	hsa-miR-24-3p	-1.59664	19748357
MCM10	hsa-miR-296-3p	-1.59664	23622248
MCM10	hsa-miR-615-3p	-1.59664	23622248
MCM10	hsa-miR-34a-5p	-1.59664	23622248
MCM10	hsa-miR-185-5p	-1.59664	24014023
MCM10	hsa-miR-6510-3p	-1.59664	23313552
MCM10	hsa-miR-6888-3p	-1.59664	23313552
MCM10	hsa-miR-4522	-1.59664	23313552
MCM10	hsa-miR-3120-5p	-1.59664	23313552
MCM10	hsa-miR-372-5p	-1.59664	23313552
MCM10	hsa-miR-371a-5p	-1.59664	23313552
MCM10	hsa-miR-616-5p	-1.59664	23313552
MCM10	hsa-miR-373-5p	-1.59664	23313552
MCM10	hsa-miR-371b-5p	-1.59664	23313552
MCM10	hsa-miR-3613-3p	-1.59664	23313552
MCM10	hsa-miR-3664-5p	-1.59664	23313552
MCM10	hsa-miR-4432	-1.59664	23313552
CHST6	hsa-miR-335-5p	-1.63997	18185580
CHST6	hsa-miR-335-5p	-1.63997	23313552
CHST6	hsa-miR-124-3p	-1.63997	18668037
CHST6	hsa-let-7c-5p	-1.63997	23622248
CHST6	hsa-miR-505-5p	-1.63997	23446348
CHST6	hsa-miR-4433a-3p	-1.63997	23446348
CHST6	hsa-miR-4459	-1.63997	23446348
CHST6	hsa-miR-4768-3p	-1.63997	23446348
CHST6	hsa-miR-506-5p	-1.63997	23446348
CHST6	hsa-miR-575	-1.63997	23446348
CHST6	hsa-miR-4676-5p	-1.63997	23446348
CHST6	hsa-miR-619-5p	-1.63997	23446348
CHST6	hsa-miR-5089-5p	-1.63997	23446348
CHST6	hsa-miR-6513-5p	-1.63997	23446348
CHST6	hsa-miR-6728-5p	-1.63997	23446348
CHST6	hsa-miR-769-3p	-1.63997	23446348
CHST6	hsa-miR-450b-3p	-1.63997	23446348
CHST6	hsa-miR-7151-3p	-1.63997	23446348
CHST6	hsa-miR-5095	-1.63997	23446348
CHST6	hsa-miR-3973	-1.63997	23446348
CHST6	hsa-miR-4438	-1.63997	23446348
CHST6	hsa-miR-6504-3p	-1.63997	23446348
CHST6	hsa-miR-548l	-1.63997	23446348
CHST6	hsa-miR-640	-1.63997	23824327
CHST6	hsa-miR-378a-5p	-1.63997	23824327
CHST6	hsa-miR-6821-3p	-1.63997	23824327
CHST6	hsa-miR-6790-3p	-1.63997	23824327
CHST6	hsa-miR-3653-5p	-1.63997	23824327
CHST6	hsa-miR-372-5p	-1.63997	23824327
CHST6	hsa-miR-371a-5p	-1.63997	23824327
CHST6	hsa-miR-616-5p	-1.63997	23824327
CHST6	hsa-miR-373-5p	-1.63997	23824327
CHST6	hsa-miR-371b-5p	-1.63997	23824327
CHST6	hsa-miR-6747-3p	-1.63997	23824327
CHST6	hsa-miR-8079	-1.63997	23824327
CHST6	hsa-miR-6513-3p	-1.63997	23824327
CHST6	hsa-miR-1245a	-1.63997	23824327
CHST6	hsa-miR-5589-5p	-1.63997	23824327
CHST6	hsa-miR-4731-5p	-1.63997	23824327
CHST6	hsa-miR-5581-5p	-1.63997	23824327
CHST6	hsa-miR-4297	-1.63997	23824327
CHST6	hsa-miR-4698	-1.63997	23824327
CHST6	hsa-miR-3614-3p	-1.63997	23824327
CHST6	hsa-miR-4665-5p	-1.63997	23313552
CHST6	hsa-miR-1275	-1.63997	23313552
CHST6	hsa-miR-7703	-1.63997	23313552
CHST6	hsa-miR-6720-5p	-1.63997	23313552
CHST6	hsa-miR-6512-3p	-1.63997	23313552
CHST6	hsa-miR-5010-5p	-1.63997	23313552
CHST6	hsa-miR-4525	-1.63997	23313552
CHST6	hsa-miR-7111-5p	-1.63997	23313552
CHST6	hsa-miR-6870-5p	-1.63997	23313552
CHST6	hsa-miR-5698	-1.63997	23313552
CHST6	hsa-miR-4723-5p	-1.63997	23313552
CHST6	hsa-miR-625-5p	-1.63997	23313552
CHST6	hsa-miR-566	-1.63997	23313552
CHST6	hsa-miR-6789-3p	-1.63997	23313552
CHST6	hsa-miR-661	-1.63997	23313552
CHST6	hsa-miR-4252	-1.63997	23313552
CHST6	hsa-miR-4696	-1.63997	23313552
CHST6	hsa-miR-4522	-1.63997	23313552
CHST6	hsa-miR-637	-1.63997	23313552
CHST6	hsa-miR-4793-3p	-1.63997	23313552
CHST6	hsa-miR-6852-5p	-1.63997	23313552
CHST6	hsa-miR-6849-3p	-1.63997	23313552
CHST6	hsa-miR-1273g-3p	-1.63997	23313552
CHST6	hsa-miR-652-3p	-1.63997	23313552
CHST6	hsa-miR-451b	-1.63997	23313552
CHST6	hsa-miR-508-5p	-1.63997	23313552
CHST6	hsa-miR-4662b	-1.63997	23313552
CHST6	hsa-miR-4647	-1.63997	23313552
CHST6	hsa-miR-4426	-1.63997	23313552
CHST6	hsa-miR-4432	-1.63997	23313552
CHST6	hsa-miR-550b-2-5p	-1.63997	23313552
CHST6	hsa-miR-1227-3p	-1.63997	23313552
CHST6	hsa-miR-6729-5p	-1.63997	23313552
CHST6	hsa-miR-4649-5p	-1.63997	23313552
CHST6	hsa-miR-1273a	-1.63997	23313552
CHST6	hsa-miR-4537	-1.63997	23313552
CHST6	hsa-miR-5186	-1.63997	23313552
CHST6	hsa-miR-4486	-1.63997	23313552
CHST6	hsa-miR-766-3p	-1.63997	23313552
FAM111B	hsa-miR-192-5p	-1.64168	19074876
WDR62	hsa-miR-193b-3p	-1.65418	20304954
WDR62	hsa-miR-877-3p	-1.65418	23622248
WDR62	hsa-miR-769-5p	-1.65418	23622248
WDR62	hsa-miR-542-5p	-1.65418	23622248
WDR62	hsa-miR-615-3p	-1.65418	23622248
WDR62	hsa-miR-186-5p	-1.65418	23622248
WDR62	hsa-miR-149-5p	-1.65418	23622248
WDR62	hsa-miR-1260b	-1.65418	23622248
SPC25	hsa-miR-193b-3p	-1.68561	20304954
SPC25	hsa-miR-26b-5p	-1.68561	19088304
SPC25	hsa-miR-3674	-1.68561	22012620
SPC25	hsa-miR-135b-3p	-1.68561	22012620
SPC25	hsa-miR-7156-3p	-1.68561	20371350
SPC25	hsa-miR-7156-3p	-1.68561	22012620
SPC25	hsa-miR-6516-3p	-1.68561	20371350
SPC25	hsa-miR-6516-3p	-1.68561	22012620
SPC25	hsa-miR-1206	-1.68561	20371350
SPC25	hsa-miR-1206	-1.68561	22012620
SPC25	hsa-miR-8065	-1.68561	22012620
SPC25	hsa-miR-1255b-5p	-1.68561	20371350
SPC25	hsa-miR-1255b-5p	-1.68561	22012620
SPC25	hsa-miR-1255a	-1.68561	20371350
SPC25	hsa-miR-1255a	-1.68561	22012620
SPC25	hsa-miR-3121-5p	-1.68561	22012620
SPC25	hsa-miR-3914	-1.68561	22012620
SPC25	hsa-miR-374b-5p	-1.68561	21572407
SPC25	hsa-miR-374a-5p	-1.68561	21572407
SPC25	hsa-miR-5692c	-1.68561	21572407
SPC25	hsa-miR-5692b	-1.68561	21572407
SPC25	hsa-miR-369-3p	-1.68561	21572407
SPC25	hsa-miR-8054	-1.68561	21572407
SPC25	hsa-miR-548l	-1.68561	21572407
SPC25	hsa-miR-548k	-1.68561	21572407
SPC25	hsa-miR-548av-5p	-1.68561	21572407
SPC25	hsa-miR-559	-1.68561	21572407
SPC25	hsa-miR-548y	-1.68561	21572407
SPC25	hsa-miR-548w	-1.68561	21572407
SPC25	hsa-miR-548o-5p	-1.68561	21572407
SPC25	hsa-miR-548j-5p	-1.68561	21572407
SPC25	hsa-miR-548i	-1.68561	21572407
SPC25	hsa-miR-548h-5p	-1.68561	21572407
SPC25	hsa-miR-548d-5p	-1.68561	21572407
SPC25	hsa-miR-548c-5p	-1.68561	21572407
SPC25	hsa-miR-548bb-5p	-1.68561	21572407
SPC25	hsa-miR-548b-5p	-1.68561	21572407
SPC25	hsa-miR-548ay-5p	-1.68561	21572407
SPC25	hsa-miR-548au-5p	-1.68561	21572407
SPC25	hsa-miR-548as-5p	-1.68561	21572407
SPC25	hsa-miR-548ar-5p	-1.68561	21572407
SPC25	hsa-miR-548aq-5p	-1.68561	21572407
SPC25	hsa-miR-548ap-5p	-1.68561	21572407
SPC25	hsa-miR-548am-5p	-1.68561	21572407
SPC25	hsa-miR-548ak	-1.68561	21572407
SPC25	hsa-miR-548ae-5p	-1.68561	21572407
SPC25	hsa-miR-548ad-5p	-1.68561	21572407
SPC25	hsa-miR-548ab	-1.68561	21572407
SPC25	hsa-miR-5582-3p	-1.68561	21572407
SPC25	hsa-miR-548a-5p	-1.68561	21572407
SPC25	hsa-miR-548f-3p	-1.68561	21572407
SPC25	hsa-miR-548e-3p	-1.68561	21572407
SPC25	hsa-miR-548az-3p	-1.68561	21572407
SPC25	hsa-miR-548ar-3p	-1.68561	21572407
SPC25	hsa-miR-548a-3p	-1.68561	21572407
SPC25	hsa-miR-548x-3p	-1.68561	21572407
SPC25	hsa-miR-548j-3p	-1.68561	21572407
SPC25	hsa-miR-548aq-3p	-1.68561	21572407
SPC25	hsa-miR-548am-3p	-1.68561	21572407
SPC25	hsa-miR-548aj-3p	-1.68561	21572407
SPC25	hsa-miR-548ah-3p	-1.68561	21572407
SPC25	hsa-miR-548ae-3p	-1.68561	21572407
SPC25	hsa-miR-548z	-1.68561	21572407
SPC25	hsa-miR-548h-3p	-1.68561	21572407
SPC25	hsa-miR-548d-3p	-1.68561	21572407
SPC25	hsa-miR-548bb-3p	-1.68561	21572407
SPC25	hsa-miR-548ac	-1.68561	21572407
SPC25	hsa-miR-8084	-1.68561	20371350
CDC45	hsa-miR-455-3p	-1.71604	23622248
CDC45	hsa-miR-575	-1.71604	22995316
RAC3	hsa-miR-30c-2-3p	-1.72072	23622248
RAC3	hsa-miR-33a-3p	-1.72072	20371350
RAC3	hsa-miR-568	-1.72072	20371350
RAC3	hsa-miR-3163	-1.72072	20371350
RAC3	hsa-miR-3662	-1.72072	20371350
RAC3	hsa-miR-4434	-1.72072	20371350
RAC3	hsa-miR-4516	-1.72072	20371350
RAC3	hsa-miR-4531	-1.72072	20371350
RAC3	hsa-miR-5703	-1.72072	20371350
RAC3	hsa-miR-6880-5p	-1.72072	20371350
RAC3	hsa-miR-5701	-1.72072	20371350
RAC3	hsa-miR-6802-5p	-1.72072	20371350
RAC3	hsa-miR-6865-5p	-1.72072	20371350
RAC3	hsa-miR-6815-5p	-1.72072	20371350
RAC3	hsa-miR-6829-5p	-1.72072	19536157
RAC3	hsa-miR-6762-3p	-1.72072	19536157
RAC3	hsa-miR-7106-3p	-1.72072	19536157
RAC3	hsa-miR-3194-5p	-1.72072	19536157
RAC3	hsa-miR-4258	-1.72072	19536157
RAC3	hsa-miR-484	-1.72072	19536157
RAC3	hsa-miR-3155b	-1.72072	19536157
RAC3	hsa-miR-3155a	-1.72072	19536157
RAC3	hsa-miR-4446-3p	-1.72072	19536157
RAC3	hsa-miR-4687-5p	-1.72072	19536157
ESCO2	hsa-miR-128-3p	-1.74224	20371350
ESCO2	hsa-miR-192-5p	-1.74224	19074876
ESCO2	hsa-miR-574-5p	-1.74224	21572407
ESCO2	hsa-miR-574-5p	-1.74224	22012620
ESCO2	hsa-miR-627-5p	-1.74224	21572407
ESCO2	hsa-miR-627-5p	-1.74224	22012620
ESCO2	hsa-miR-4658	-1.74224	21572407
ESCO2	hsa-miR-4658	-1.74224	22012620
ESCO2	hsa-miR-6790-5p	-1.74224	21572407
ESCO2	hsa-miR-6790-5p	-1.74224	22012620
ESCO2	hsa-miR-8088	-1.74224	21572407
ESCO2	hsa-miR-223-5p	-1.74224	21572407
ESCO2	hsa-miR-223-5p	-1.74224	22012620
ESCO2	hsa-miR-3662	-1.74224	21572407
ESCO2	hsa-miR-6513-5p	-1.74224	20371350
ESCO2	hsa-miR-6513-5p	-1.74224	23446348
ESCO2	hsa-miR-887-5p	-1.74224	20371350
ESCO2	hsa-miR-887-5p	-1.74224	23446348
ESCO2	hsa-miR-3913-5p	-1.74224	20371350
ESCO2	hsa-miR-3913-5p	-1.74224	23446348
ESCO2	hsa-miR-3122	-1.74224	20371350
ESCO2	hsa-miR-3122	-1.74224	23446348
ESCO2	hsa-miR-450a-1-3p	-1.74224	20371350
ESCO2	hsa-miR-450a-1-3p	-1.74224	23446348
ESCO2	hsa-miR-6780a-5p	-1.74224	20371350
ESCO2	hsa-miR-6780a-5p	-1.74224	23446348
ESCO2	hsa-miR-6779-5p	-1.74224	20371350
ESCO2	hsa-miR-6779-5p	-1.74224	23446348
ESCO2	hsa-miR-3689c	-1.74224	20371350
ESCO2	hsa-miR-3689c	-1.74224	23446348
ESCO2	hsa-miR-3689b-3p	-1.74224	20371350
ESCO2	hsa-miR-3689b-3p	-1.74224	23446348
ESCO2	hsa-miR-3689a-3p	-1.74224	20371350
ESCO2	hsa-miR-3689a-3p	-1.74224	23446348
ESCO2	hsa-miR-30b-3p	-1.74224	20371350
ESCO2	hsa-miR-30b-3p	-1.74224	23446348
ESCO2	hsa-miR-1273h-5p	-1.74224	20371350
ESCO2	hsa-miR-1273h-5p	-1.74224	23446348
ESCO2	hsa-miR-6788-5p	-1.74224	20371350
ESCO2	hsa-miR-6788-5p	-1.74224	23446348
ESCO2	hsa-miR-30c-2-3p	-1.74224	20371350
ESCO2	hsa-miR-30c-2-3p	-1.74224	23446348
ESCO2	hsa-miR-30c-1-3p	-1.74224	20371350
ESCO2	hsa-miR-30c-1-3p	-1.74224	23446348
ESCO2	hsa-miR-943	-1.74224	23446348
ESCO2	hsa-miR-7977	-1.74224	20371350
ESCO2	hsa-miR-7977	-1.74224	23446348
ESCO2	hsa-miR-6799-5p	-1.74224	20371350
ESCO2	hsa-miR-6799-5p	-1.74224	23446348
ESCO2	hsa-miR-6883-5p	-1.74224	20371350
ESCO2	hsa-miR-6883-5p	-1.74224	23446348
ESCO2	hsa-miR-6785-5p	-1.74224	20371350
ESCO2	hsa-miR-6785-5p	-1.74224	23446348
ESCO2	hsa-miR-4728-5p	-1.74224	20371350
ESCO2	hsa-miR-4728-5p	-1.74224	23446348
ESCO2	hsa-miR-149-3p	-1.74224	20371350
ESCO2	hsa-miR-149-3p	-1.74224	23446348
ESCO2	hsa-miR-6894-5p	-1.74224	20371350
ESCO2	hsa-miR-6894-5p	-1.74224	23446348
ESCO2	hsa-miR-7106-5p	-1.74224	20371350
ESCO2	hsa-miR-7106-5p	-1.74224	23446348
ESCO2	hsa-miR-6867-5p	-1.74224	22012620
ESCO2	hsa-miR-3659	-1.74224	21572407
ESCO2	hsa-miR-3659	-1.74224	22012620
ESCO2	hsa-miR-924	-1.74224	21572407
ESCO2	hsa-miR-924	-1.74224	22012620
ESCO2	hsa-miR-570-3p	-1.74224	21572407
ESCO2	hsa-miR-3613-3p	-1.74224	21572407
ESCO2	hsa-miR-548p	-1.74224	21572407
ESCO2	hsa-miR-3646	-1.74224	21572407
ESCO2	hsa-miR-210-3p	-1.74224	21572407
MND1	hsa-miR-193b-3p	-1.86402	20304954
CLSPN	hsa-miR-148b-3p	-1.92055	17612493
CLSPN	hsa-miR-128-3p	-1.92055	17612493
CLSPN	hsa-miR-122-5p	-1.92055	17612493
CLSPN	hsa-miR-215-5p	-1.92055	19074876
CLSPN	hsa-miR-192-5p	-1.92055	19074876
CLSPN	hsa-miR-423-5p	-1.92055	23622248
CLSPN	hsa-miR-615-3p	-1.92055	23622248
CLSPN	hsa-miR-92a-3p	-1.92055	23622248
CLSPN	hsa-miR-25-3p	-1.92055	23622248
CLSPN	hsa-miR-4668-5p	-1.92055	23824327
CLSPN	hsa-miR-7855-5p	-1.92055	23592263
CLSPN	hsa-miR-6780a-5p	-1.92055	23592263
CLSPN	hsa-miR-6779-5p	-1.92055	23592263
CLSPN	hsa-miR-3689c	-1.92055	23592263
CLSPN	hsa-miR-3689b-3p	-1.92055	23592263
CLSPN	hsa-miR-3689a-3p	-1.92055	23592263
CLSPN	hsa-miR-30b-3p	-1.92055	23592263
CLSPN	hsa-miR-1273h-5p	-1.92055	23592263
CLSPN	hsa-miR-4710	-1.92055	23592263
CLSPN	hsa-miR-4792	-1.92055	23592263
CLSPN	hsa-miR-6799-5p	-1.92055	23592263
CLSPN	hsa-miR-6883-5p	-1.92055	23592263
CLSPN	hsa-miR-6785-5p	-1.92055	23592263
CLSPN	hsa-miR-4728-5p	-1.92055	23592263
CLSPN	hsa-miR-7106-5p	-1.92055	23592263
CLSPN	hsa-miR-149-3p	-1.92055	23592263
CLSPN	hsa-miR-650	-1.92055	23592263
CLSPN	hsa-miR-3612	-1.92055	23592263
CLSPN	hsa-miR-1827	-1.92055	23592263
CLSPN	hsa-miR-4537	-1.92055	23592263
CLSPN	hsa-miR-5186	-1.92055	23592263
CLSPN	hsa-miR-3192-5p	-1.92055	23592263
CLSPN	hsa-miR-4756-3p	-1.92055	23592263
CLSPN	hsa-miR-6511a-5p	-1.92055	23592263
CLSPN	hsa-miR-1910-3p	-1.92055	23592263
CLSPN	hsa-miR-7851-3p	-1.92055	23592263
CLSPN	hsa-miR-490-3p	-1.92055	23592263
CLSPN	hsa-miR-4503	-1.92055	21572407
CLSPN	hsa-miR-4477a	-1.92055	21572407
CLSPN	hsa-miR-6792-5p	-1.92055	21572407
CLSPN	hsa-miR-545-3p	-1.92055	21572407
CLSPN	hsa-miR-4698	-1.92055	21572407
CLSPN	hsa-miR-8063	-1.92055	21572407
CLSPN	hsa-miR-6838-5p	-1.92055	21572407
CLSPN	hsa-miR-497-5p	-1.92055	21572407
CLSPN	hsa-miR-424-5p	-1.92055	21572407
CLSPN	hsa-miR-195-5p	-1.92055	21572407
CLSPN	hsa-miR-16-5p	-1.92055	21572407
CLSPN	hsa-miR-15b-5p	-1.92055	21572407
CLSPN	hsa-miR-15a-5p	-1.92055	21572407
CLSPN	hsa-miR-548p	-1.92055	21572407
CLSPN	hsa-miR-4760-3p	-1.92055	21572407
CLSPN	hsa-miR-1303	-1.92055	20371350
CLSPN	hsa-miR-3149	-1.92055	20371350
CLSPN	hsa-miR-411-5p	-1.92055	20371350
CLSPN	hsa-miR-6832-5p	-1.92055	20371350
CLSPN	hsa-miR-6504-5p	-1.92055	20371350
CLSPN	hsa-miR-3064-5p	-1.92055	20371350
CLSPN	hsa-miR-29a-5p	-1.92055	20371350
CLSPN	hsa-miR-483-5p	-1.92055	20371350
CLSPN	hsa-miR-616-5p	-1.92055	23824327
CLSPN	hsa-miR-373-5p	-1.92055	23824327
CLSPN	hsa-miR-371b-5p	-1.92055	23824327
CLSPN	hsa-miR-3613-3p	-1.92055	23824327
CLSPN	hsa-miR-5096	-1.92055	23824327
E2F1	hsa-miR-20a-5p	-1.95552	15944709
E2F1	hsa-miR-20a-5p	-1.95552	18025036
E2F1	hsa-miR-20a-5p	-1.95552	18836483
E2F1	hsa-miR-20a-5p	-1.95552	19110058
E2F1	hsa-miR-20a-5p	-1.95552	21283765
E2F1	hsa-miR-20a-5p	-1.95552	23868977
E2F1	hsa-miR-20a-5p	-1.95552	22473208
E2F1	hsa-miR-106a-5p	-1.95552	20643754
E2F1	hsa-miR-106a-5p	-1.95552	21656380
E2F1	hsa-miR-106a-5p	-1.95552	18521848
E2F1	hsa-miR-223-3p	-1.95552	20029046
E2F1	hsa-miR-330-3p	-1.95552	19597470
E2F1	hsa-miR-98-5p	-1.95552	19528081
E2F1	hsa-miR-21-5p	-1.95552	19906824
E2F1	hsa-miR-21-5p	-1.95552	19528081
E2F1	hsa-miR-93-5p	-1.95552	18328430
E2F1	hsa-miR-93-5p	-1.95552	19486339
E2F1	hsa-miR-93-5p	-1.95552	20371350
E2F1	hsa-miR-93-5p	-1.95552	22473208
E2F1	hsa-miR-17-5p	-1.95552	15944709
E2F1	hsa-miR-17-5p	-1.95552	16940181
E2F1	hsa-miR-17-5p	-1.95552	18836483
E2F1	hsa-miR-17-5p	-1.95552	21283765
E2F1	hsa-miR-17-5p	-1.95552	18521848
E2F1	hsa-miR-17-5p	-1.95552	22473208
E2F1	hsa-miR-17-5p	-1.95552	24901013
E2F1	hsa-miR-106b-5p	-1.95552	18212054
E2F1	hsa-miR-106b-5p	-1.95552	18328430
E2F1	hsa-miR-106b-5p	-1.95552	18676839
E2F1	hsa-miR-106b-5p	-1.95552	19486339
E2F1	hsa-miR-106b-5p	-1.95552	21283765
E2F1	hsa-miR-106b-5p	-1.95552	22473208
E2F1	hsa-miR-205-5p	-1.95552	21454583
E2F1	hsa-miR-205-5p	-1.95552	22578566
E2F1	hsa-miR-205-5p	-1.95552	23629002
E2F1	hsa-miR-23b-3p	-1.95552	20133741
E2F1	hsa-let-7a-5p	-1.95552	19110058
E2F1	hsa-miR-34a-5p	-1.95552	17875987
E2F1	hsa-miR-34a-5p	-1.95552	21128241
E2F1	hsa-miR-126-3p	-1.95552	18521848
E2F1	hsa-miR-149-3p	-1.95552	20623644
E2F1	hsa-miR-203a-3p	-1.95552	21159887
E2F1	hsa-miR-331-3p	-1.95552	20510161
E2F1	hsa-miR-362-3p	-1.95552	23280316
E2F1	hsa-miR-193b-3p	-1.95552	20304954
E2F1	hsa-miR-130b-3p	-1.95552	20371350
E2F1	hsa-miR-24-3p	-1.95552	19748357
E2F1	hsa-miR-181b-5p	-1.95552	23083446
E2F1	hsa-miR-181b-5p	-1.95552	23622248
E2F1	hsa-miR-10a-5p	-1.95552	23622248
E2F1	hsa-miR-4283	-1.95552	20371350
E2F1	hsa-miR-4283	-1.95552	23446348
E2F1	hsa-miR-6846-5p	-1.95552	20371350
E2F1	hsa-miR-6846-5p	-1.95552	23446348
E2F1	hsa-miR-6848-5p	-1.95552	20371350
E2F1	hsa-miR-6848-5p	-1.95552	23446348
E2F1	hsa-miR-4685-5p	-1.95552	20371350
E2F1	hsa-miR-4685-5p	-1.95552	23446348
E2F1	hsa-miR-6837-5p	-1.95552	20371350
E2F1	hsa-miR-6837-5p	-1.95552	23446348
E2F1	hsa-miR-7113-5p	-1.95552	20371350
E2F1	hsa-miR-7113-5p	-1.95552	23446348
E2F1	hsa-miR-3158-5p	-1.95552	20371350
E2F1	hsa-miR-3158-5p	-1.95552	23446348
E2F1	hsa-miR-329-3p	-1.95552	23866847
E2F1	hsa-miR-3678-3p	-1.95552	20371350
E2F1	hsa-miR-3678-3p	-1.95552	23446348
E2F1	hsa-miR-6829-5p	-1.95552	20371350
E2F1	hsa-miR-6829-5p	-1.95552	23446348
E2F1	hsa-miR-2467-3p	-1.95552	20371350
E2F1	hsa-miR-2467-3p	-1.95552	23446348
E2F1	hsa-miR-6798-5p	-1.95552	20371350
E2F1	hsa-miR-6798-5p	-1.95552	23446348
E2F1	hsa-miR-6805-5p	-1.95552	20371350
E2F1	hsa-miR-6805-5p	-1.95552	23446348
E2F1	hsa-miR-211-3p	-1.95552	23446348
E2F1	hsa-miR-4446-3p	-1.95552	20371350
E2F1	hsa-miR-4446-3p	-1.95552	23446348
E2F1	hsa-miR-7845-5p	-1.95552	20371350
E2F1	hsa-miR-7845-5p	-1.95552	23446348
E2F1	hsa-miR-519d-3p	-1.95552	22473208
E2F1	hsa-miR-20b-5p	-1.95552	22473208
E2F2	hsa-miR-24-3p	-1.96287	19748357
E2F2	hsa-miR-21-5p	-1.96287	19528081
E2F2	hsa-miR-98-5p	-1.96287	19528081
E2F2	hsa-let-7a-5p	-1.96287	20418948
E2F2	hsa-miR-125b-5p	-1.96287	22999819
E2F2	hsa-miR-193b-3p	-1.96287	20304954
E2F2	hsa-miR-155-5p	-1.96287	20584899
E2F2	hsa-miR-155-5p	-1.96287	22473208
E2F2	hsa-miR-155-5p	-1.96287	25128227
E2F2	hsa-miR-155-5p	-1.96287	19759154
E2F2	hsa-miR-22-3p	-1.96287	20371350
E2F2	hsa-miR-331-3p	-1.96287	23622248
E2F2	hsa-miR-7-5p	-1.96287	23622248
E2F2	hsa-miR-3653-5p	-1.96287	23824327
E2F2	hsa-miR-4722-3p	-1.96287	23824327
E2F2	hsa-miR-6727-3p	-1.96287	23824327
E2F2	hsa-miR-134-3p	-1.96287	23313552
E2F2	hsa-miR-20a-5p	-1.96287	22473208
E2F2	hsa-miR-106b-5p	-1.96287	22473208
E2F2	hsa-miR-3144-3p	-1.96287	23592263
E2F2	hsa-miR-222-5p	-1.96287	23592263
E2F2	hsa-miR-222-5p	-1.96287	23824327
E2F2	hsa-miR-6739-5p	-1.96287	23592263
E2F2	hsa-miR-6733-5p	-1.96287	23592263
E2F2	hsa-miR-3153	-1.96287	23592263
E2F2	hsa-miR-4668-5p	-1.96287	23592263
E2F2	hsa-miR-3148	-1.96287	23592263
E2F2	hsa-miR-4646-5p	-1.96287	23592263
E2F2	hsa-miR-204-3p	-1.96287	23592263
E2F2	hsa-miR-6756-3p	-1.96287	23592263
E2F2	hsa-miR-3127-3p	-1.96287	23592263
E2F2	hsa-miR-16-1-3p	-1.96287	23592263
E2F2	hsa-miR-875-5p	-1.96287	23592263
E2F2	hsa-miR-4433b-3p	-1.96287	23592263
E2F2	hsa-miR-7851-3p	-1.96287	23592263
E2F2	hsa-miR-6882-5p	-1.96287	23592263
E2F2	hsa-miR-619-3p	-1.96287	23592263
E2F2	hsa-miR-498	-1.96287	23824327
E2F2	hsa-miR-4279	-1.96287	23824327
E2F2	hsa-miR-6781-3p	-1.96287	23824327
E2F2	hsa-miR-2682-3p	-1.96287	23824327
E2F2	hsa-miR-6515-3p	-1.96287	23824327
E2F2	hsa-miR-1976	-1.96287	23824327
E2F2	hsa-miR-6747-3p	-1.96287	23824327
E2F2	hsa-miR-877-3p	-1.96287	23824327
E2F2	hsa-miR-3129-5p	-1.96287	23824327
E2F2	hsa-miR-199b-3p	-1.96287	23824327
E2F2	hsa-miR-199a-3p	-1.96287	23824327
E2F2	hsa-miR-936	-1.96287	23824327
E2F2	hsa-miR-6877-3p	-1.96287	23824327
E2F2	hsa-miR-6819-3p	-1.96287	23824327
E2F2	hsa-miR-4538	-1.96287	23824327
E2F2	hsa-miR-4453	-1.96287	23824327
E2F2	hsa-miR-6836-3p	-1.96287	23824327
E2F2	hsa-miR-5001-3p	-1.96287	23824327
E2F2	hsa-miR-6783-3p	-1.96287	23824327
E2F2	hsa-miR-1343-3p	-1.96287	23824327
E2F2	hsa-miR-23b-5p	-1.96287	23824327
E2F2	hsa-miR-23a-5p	-1.96287	23824327
E2F2	hsa-miR-6829-3p	-1.96287	23824327
E2F2	hsa-miR-6791-3p	-1.96287	23824327
E2F2	hsa-miR-6778-3p	-1.96287	23824327
E2F2	hsa-miR-6742-3p	-1.96287	23824327
E2F2	hsa-miR-6852-5p	-1.96287	23824327
E2F2	hsa-miR-939-3p	-1.96287	23824327
E2F2	hsa-miR-660-3p	-1.96287	23824327
E2F2	hsa-miR-6833-5p	-1.96287	23313552
E2F2	hsa-miR-6771-5p	-1.96287	23313552
E2F2	hsa-miR-3657	-1.96287	23313552
E2F2	hsa-miR-4669	-1.96287	23313552
E2F2	hsa-miR-3190-3p	-1.96287	23313552
E2F2	hsa-miR-3188	-1.96287	23313552
E2F2	hsa-miR-7114-5p	-1.96287	23313552
E2F2	hsa-miR-6746-5p	-1.96287	23313552
E2F2	hsa-miR-4698	-1.96287	23313552
E2F2	hsa-miR-3140-5p	-1.96287	23313552
E2F2	hsa-miR-8063	-1.96287	23313552
E2F2	hsa-miR-3664-5p	-1.96287	23313552
E2F2	hsa-miR-519d-3p	-1.96287	22473208
E2F2	hsa-miR-20b-5p	-1.96287	22473208
E2F2	hsa-miR-93-5p	-1.96287	22473208
E2F2	hsa-miR-17-5p	-1.96287	22473208
MYBL2	hsa-miR-30e-5p	-1.98502	21187425
MYBL2	hsa-miR-30e-5p	-1.98502	22473208
MYBL2	hsa-miR-149-3p	-1.98502	20623644
MYBL2	hsa-miR-423-5p	-1.98502	23622248
MYBL2	hsa-miR-505-3p	-1.98502	23622248
MYBL2	hsa-miR-92a-3p	-1.98502	23622248
MYBL2	hsa-miR-19b-3p	-1.98502	22382630
MYBL2	hsa-miR-30d-5p	-1.98502	22473208
MYBL2	hsa-miR-30c-5p	-1.98502	22473208
MYBL2	hsa-miR-30b-5p	-1.98502	22473208
MYBL2	hsa-miR-30a-5p	-1.98502	22473208
HIST3H2BB	hsa-miR-34a-5p	-2.28638	21566225
HIST3H2BB	hsa-miR-5693	-2.28638	20371350
HIST3H2BB	hsa-miR-5693	-2.28638	23446348
HIST3H2BB	hsa-miR-6839-3p	-2.28638	20371350
HIST3H2BB	hsa-miR-6839-3p	-2.28638	23446348
HIST3H2BB	hsa-miR-4507	-2.28638	20371350
HIST3H2BB	hsa-miR-4507	-2.28638	23446348
HIST3H2BB	hsa-miR-3940-5p	-2.28638	20371350
HIST3H2BB	hsa-miR-3940-5p	-2.28638	23446348
HIST3H2BB	hsa-miR-8057	-2.28638	20371350
HIST3H2BB	hsa-miR-8057	-2.28638	23446348
HIST3H2BB	hsa-miR-23b-5p	-2.28638	20371350
HIST3H2BB	hsa-miR-23b-5p	-2.28638	23446348
HIST3H2BB	hsa-miR-23a-5p	-2.28638	20371350
HIST3H2BB	hsa-miR-23a-5p	-2.28638	23446348
HIST3H2BB	hsa-miR-6822-3p	-2.28638	20371350
HIST3H2BB	hsa-miR-6822-3p	-2.28638	23446348
HIST3H2BB	hsa-miR-4766-5p	-2.28638	20371350
HIST3H2BB	hsa-miR-4766-5p	-2.28638	23446348
HIST3H2BB	hsa-miR-146a-3p	-2.28638	20371350
HIST3H2BB	hsa-miR-146a-3p	-2.28638	23446348
HIST3H2BB	hsa-miR-1276	-2.28638	20371350
HIST3H2BB	hsa-miR-1276	-2.28638	23446348
HIST3H2BB	hsa-miR-760	-2.28638	20371350
HIST3H2BB	hsa-miR-760	-2.28638	23446348
HIST3H2BB	hsa-miR-6759-5p	-2.28638	23446348
HIST3H2BB	hsa-miR-6793-5p	-2.28638	23446348
HIST3H2BB	hsa-miR-6748-5p	-2.28638	23446348
HIST3H2BB	hsa-miR-4483	-2.28638	23446348
HIST3H2BB	hsa-miR-1293	-2.28638	23446348
HIST3H2BB	hsa-miR-6766-5p	-2.28638	23446348
HIST3H2BB	hsa-miR-6756-5p	-2.28638	23446348
HIST3H2BB	hsa-miR-6745	-2.28638	23446348
HIST3H2BB	hsa-miR-363-5p	-2.28638	23446348
HIST3H2BB	hsa-miR-24-3p	-2.28638	23824327
HIST3H2BB	hsa-miR-4330	-2.28638	23824327
HIST3H2BB	hsa-miR-10b-3p	-2.28638	23824327
HIST3H2BB	hsa-miR-8485	-2.28638	23824327
HIST3H2BB	hsa-miR-4769-5p	-2.28638	19536157
HIST3H2BB	hsa-miR-615-5p	-2.28638	19536157
HIST3H2BB	hsa-miR-5192	-2.28638	19536157
HIST3H2BB	hsa-miR-4644	-2.28638	19536157
HIST3H2BB	hsa-miR-4306	-2.28638	19536157
HIST3H2BB	hsa-miR-185-5p	-2.28638	19536157
HIST3H2BB	hsa-miR-8082	-2.28638	19536157
HIST3H2BB	hsa-miR-4534	-2.28638	19536157
HIST3H2BB	hsa-miR-6732-5p	-2.28638	19536157
ZNF492	hsa-miR-32-5p	-2.51778	22473208
ZNF492	hsa-miR-92a-3p	-2.51778	22473208
ZNF492	hsa-miR-155-5p	-2.51778	22473208
ZNF492	hsa-miR-92b-3p	-2.51778	22473208
CDR1	hsa-miR-671-5p	-2.51918	21964070
CDR1	hsa-miR-335-5p	-2.51918	18185580
CDR1	hsa-miR-1229-5p	-2.51918	22100165
CDR1	hsa-miR-1225-5p	-2.51918	22100165
CDR1	hsa-miR-526b-5p	-2.51918	22100165
CDR1	hsa-miR-555	-2.51918	22100165
CDR1	hsa-miR-3670	-2.51918	22100165
CDR1	hsa-miR-135b-5p	-2.51918	22100165
CDR1	hsa-miR-135a-5p	-2.51918	22100165
CDR1	hsa-miR-6854-5p	-2.51918	22100165
CDR1	hsa-miR-10a-3p	-2.51918	22100165
KRT15	hsa-miR-340-3p	-3.06996	23622248
RIBC2	hsa-miR-124-3p	-3.27273	18668037
PLCB2	hsa-miR-26b-5p	Inf	19088304
PLCB2	hsa-miR-4762-5p	Inf	22291592
PRRG4	hsa-miR-192-5p	Inf	19074876
PRRG4	hsa-miR-940	Inf	23824327
PRRG4	hsa-miR-1827	Inf	23824327
PRRG4	hsa-miR-6808-5p	Inf	23824327
PRRG4	hsa-miR-6893-5p	Inf	23824327
PRRG4	hsa-miR-17-5p	Inf	20371350
PRRG4	hsa-miR-19a-3p	Inf	20371350
PRRG4	hsa-miR-19b-3p	Inf	20371350
PRRG4	hsa-miR-20a-5p	Inf	20371350
PRRG4	hsa-miR-93-5p	Inf	20371350
PRRG4	hsa-miR-106a-5p	Inf	20371350
PRRG4	hsa-miR-130a-3p	Inf	20371350
PRRG4	hsa-miR-106b-5p	Inf	20371350
PRRG4	hsa-miR-301a-3p	Inf	20371350
PRRG4	hsa-miR-130b-3p	Inf	20371350
PRRG4	hsa-miR-20b-5p	Inf	20371350
PRRG4	hsa-miR-519c-3p	Inf	20371350
PRRG4	hsa-miR-526b-3p	Inf	20371350
PRRG4	hsa-miR-519b-3p	Inf	20371350
PRRG4	hsa-miR-519d-3p	Inf	20371350
PRRG4	hsa-miR-520g-3p	Inf	20371350
PRRG4	hsa-miR-518a-5p	Inf	20371350
PRRG4	hsa-miR-520h	Inf	20371350
PRRG4	hsa-miR-519a-3p	Inf	20371350
PRRG4	hsa-miR-527	Inf	20371350
PRRG4	hsa-miR-583	Inf	20371350
PRRG4	hsa-miR-454-3p	Inf	20371350
PRRG4	hsa-miR-301b-3p	Inf	20371350
PRRG4	hsa-miR-3159	Inf	20371350
PRRG4	hsa-miR-4295	Inf	20371350
PRRG4	hsa-miR-3666	Inf	20371350
PRRG4	hsa-miR-511-3p	Inf	24398324
PRRG4	hsa-miR-4768-3p	Inf	23824327
PRRG4	hsa-miR-129-1-3p	Inf	20371350
PRRG4	hsa-miR-129-1-3p	Inf	23824327
PRRG4	hsa-miR-129-2-3p	Inf	20371350
PRRG4	hsa-miR-129-2-3p	Inf	23824327
PRRG4	hsa-miR-4687-5p	Inf	20371350
PRRG4	hsa-miR-6779-3p	Inf	20371350
PRRG4	hsa-miR-539-5p	Inf	23824327
PRRG4	hsa-miR-224-5p	Inf	20371350
PRRG4	hsa-miR-30c-2-3p	Inf	23824327
PRRG4	hsa-miR-30b-3p	Inf	23824327
PRRG4	hsa-miR-30c-1-3p	Inf	23824327
PRRG4	hsa-miR-887-5p	Inf	23824327
PRRG4	hsa-miR-3689a-3p	Inf	23824327
PRRG4	hsa-miR-3689b-3p	Inf	23824327
PRRG4	hsa-miR-3689c	Inf	23824327
PRRG4	hsa-miR-6779-5p	Inf	23824327
PRRG4	hsa-miR-6780a-5p	Inf	23824327
PRRG4	hsa-miR-6788-5p	Inf	23824327
PRRG4	hsa-miR-1273h-5p	Inf	23824327
PRRG4	hsa-miR-3177-5p	Inf	24398324
PRRG4	hsa-miR-4719	Inf	24398324
PRRG4	hsa-miR-200b-3p	Inf	24398324
PRRG4	hsa-miR-200c-3p	Inf	24398324
PRRG4	hsa-miR-429	Inf	24398324
PRRG4	hsa-miR-1229-5p	Inf	21572407
PRRG4	hsa-miR-7703	Inf	21572407
PRRG4	hsa-miR-7703	Inf	23706177
PRRG4	hsa-miR-500a-3p	Inf	21572407
PRRG4	hsa-miR-6720-5p	Inf	21572407
PRRG4	hsa-miR-6720-5p	Inf	23706177
PRRG4	hsa-miR-6512-3p	Inf	21572407
PRRG4	hsa-miR-6512-3p	Inf	23706177
PRRG4	hsa-miR-3132	Inf	21572407
PRRG4	hsa-miR-197-5p	Inf	21572407
PRRG4	hsa-miR-661	Inf	21572407
PRRG4	hsa-miR-661	Inf	23706177
PRRG4	hsa-miR-767-5p	Inf	21572407
PRRG4	hsa-miR-6861-5p	Inf	21572407
PRRG4	hsa-miR-4793-3p	Inf	21572407
PRRG4	hsa-miR-4793-3p	Inf	23706177
PRRG4	hsa-miR-766-3p	Inf	21572407
PRRG4	hsa-miR-766-3p	Inf	23706177
PRRG4	hsa-miR-6742-3p	Inf	21572407
PRRG4	hsa-miR-6742-3p	Inf	23706177
PRRG4	hsa-miR-6849-3p	Inf	21572407
PRRG4	hsa-miR-6849-3p	Inf	23706177
PRRG4	hsa-miR-1273g-3p	Inf	21572407
PRRG4	hsa-miR-1273g-3p	Inf	23706177
PRRG4	hsa-miR-6501-3p	Inf	21572407
PRRG4	hsa-miR-92b-3p	Inf	21572407
PRRG4	hsa-miR-92a-3p	Inf	21572407
PRRG4	hsa-miR-367-3p	Inf	21572407
PRRG4	hsa-miR-363-3p	Inf	21572407
PRRG4	hsa-miR-32-5p	Inf	21572407
PRRG4	hsa-miR-25-3p	Inf	21572407
PRRG4	hsa-miR-508-5p	Inf	21572407
PRRG4	hsa-miR-508-5p	Inf	23706177
PRRG4	hsa-miR-4717-3p	Inf	20371350
PRRG4	hsa-miR-520e	Inf	20371350
PRRG4	hsa-miR-520d-3p	Inf	20371350
PRRG4	hsa-miR-520c-3p	Inf	20371350
PRRG4	hsa-miR-520b	Inf	20371350
PRRG4	hsa-miR-520a-3p	Inf	20371350
PRRG4	hsa-miR-373-3p	Inf	20371350
PRRG4	hsa-miR-372-3p	Inf	20371350
PRRG4	hsa-miR-302e	Inf	20371350
PRRG4	hsa-miR-302d-3p	Inf	20371350
PRRG4	hsa-miR-302c-3p	Inf	20371350
PRRG4	hsa-miR-302b-3p	Inf	20371350
PRRG4	hsa-miR-302a-3p	Inf	20371350
PRRG4	hsa-miR-1276	Inf	20371350
PRRG4	hsa-miR-4311	Inf	20371350
PRRG4	hsa-miR-4659b-3p	Inf	19536157
PRRG4	hsa-miR-4659b-3p	Inf	23824327
PRRG4	hsa-miR-4659a-3p	Inf	19536157
PRRG4	hsa-miR-4659a-3p	Inf	23824327
PRRG4	hsa-miR-4279	Inf	23824327
PRRG4	hsa-miR-6868-3p	Inf	23824327
PRRG4	hsa-miR-6740-3p	Inf	23824327
PRRG4	hsa-miR-4778-3p	Inf	19536157
PRRG4	hsa-miR-4778-3p	Inf	23824327
PRRG4	hsa-miR-942-5p	Inf	23824327
PRRG4	hsa-miR-1248	Inf	23824327
PRRG4	hsa-miR-1237-3p	Inf	23824327
PRRG4	hsa-miR-6513-5p	Inf	23824327
PRRG4	hsa-miR-3913-5p	Inf	23824327
PRRG4	hsa-miR-3122	Inf	23824327
PRRG4	hsa-miR-450a-1-3p	Inf	23824327
PRRG4	hsa-miR-7977	Inf	23824327
PRRG4	hsa-miR-6799-5p	Inf	23824327
PRRG4	hsa-miR-6883-5p	Inf	23824327
PRRG4	hsa-miR-6785-5p	Inf	23824327
PRRG4	hsa-miR-4728-5p	Inf	23824327
PRRG4	hsa-miR-149-3p	Inf	23824327
PRRG4	hsa-miR-7106-5p	Inf	23824327
PRRG4	hsa-miR-24-3p	Inf	23824327
PRRG4	hsa-miR-4284	Inf	23824327
PRRG4	hsa-miR-5010-3p	Inf	23824327
PRRG4	hsa-miR-2113	Inf	23824327
PRRG4	hsa-miR-6875-3p	Inf	19536157
PRRG4	hsa-miR-6875-3p	Inf	23824327
PRRG4	hsa-miR-6809-3p	Inf	23824327
PRRG4	hsa-miR-4753-3p	Inf	19536157
PRRG4	hsa-miR-4753-3p	Inf	23824327
PRRG4	hsa-miR-452-3p	Inf	23824327
PRRG4	hsa-miR-627-3p	Inf	19536157
PRRG4	hsa-miR-627-3p	Inf	23824327
PRRG4	hsa-miR-130b-5p	Inf	19536157
PRRG4	hsa-miR-130b-5p	Inf	23824327
PRRG4	hsa-miR-205-5p	Inf	23824327
PRRG4	hsa-miR-660-3p	Inf	23824327
PRRG4	hsa-miR-5193	Inf	23824327
PRRG4	hsa-miR-6895-5p	Inf	23824327
PRRG4	hsa-miR-1972	Inf	23824327
PRRG4	hsa-miR-5693	Inf	23824327
PRRG4	hsa-miR-3681-3p	Inf	23824327
PRRG4	hsa-miR-216a-3p	Inf	23824327
PRRG4	hsa-miR-128-3p	Inf	23824327
PRRG4	hsa-miR-4673	Inf	23824327
PRRG4	hsa-miR-4645-5p	Inf	23824327
PRRG4	hsa-miR-6715b-5p	Inf	23824327
PRRG4	hsa-miR-4269	Inf	23824327
PRRG4	hsa-miR-5582-5p	Inf	23824327
PRRG4	hsa-miR-665	Inf	23824327
PRRG4	hsa-miR-7160-5p	Inf	23824327
PRRG4	hsa-miR-4722-5p	Inf	23824327
PRRG4	hsa-miR-4649-3p	Inf	23824327
PRRG4	hsa-miR-500b-5p	Inf	23824327
PRRG4	hsa-miR-362-5p	Inf	23824327
PRRG4	hsa-miR-500a-5p	Inf	23824327
PRRG4	hsa-miR-1305	Inf	23824327
PRRG4	hsa-miR-6083	Inf	23824327
PRRG4	hsa-miR-511-5p	Inf	23824327
PRRG4	hsa-miR-6830-3p	Inf	23824327
PRRG4	hsa-miR-7151-5p	Inf	23824327
PRRG4	hsa-miR-5571-5p	Inf	23824327
PRRG4	hsa-miR-6736-5p	Inf	23706177
PRRG4	hsa-miR-4701-3p	Inf	23706177
PRRG4	hsa-miR-1262	Inf	23706177
PRRG4	hsa-miR-6509-3p	Inf	23706177
PRRG4	hsa-miR-6776-5p	Inf	23706177
PRRG4	hsa-miR-181a-2-3p	Inf	23706177
PRRG4	hsa-miR-483-3p	Inf	23706177
FAM166B	hsa-miR-6809-3p	Inf	23824327
FAM166B	hsa-miR-6833-3p	Inf	23824327
FAM166B	hsa-miR-4768-5p	Inf	23824327
FAM166B	hsa-miR-4753-3p	Inf	23824327
FAM166B	hsa-miR-3934-3p	Inf	23824327
FAM166B	hsa-miR-519d-5p	Inf	23824327
FAM166B	hsa-miR-1250-3p	Inf	23824327
FAM166B	hsa-miR-6715a-3p	Inf	23824327
FBXO24	hsa-miR-26b-5p	Inf	19088304
KLRF1	hsa-miR-335-5p	Inf	18185580

## Sheet: 3) Purmo_Up
Article: Crosstalk between Hedgehog pathway and energy pathways in human adipose-derived stem cells: A deep sequencing analysis of polysome-associated RNA - Shigunov, P. et al.
Spreadsheets 3. List of miRNAs targeting mRNAs polissomal of cells treated with purmorphamine (mRNAs Up-represented in polyssome)
Observations: Inf = transcript that was not detected in cells treated with DMSO or Purmorphamine.
Gene name	miRNA	Log2(Fold - change)	References (PMID)
MUC4	hsa-miR-150-5p	Inf	21983127
MUC4	hsa-miR-335-5p	Inf	18185580
MUC4	hsa-miR-5006-3p	Inf	23824327
MUC4	hsa-miR-4755-5p	Inf	23824327
MUC4	hsa-miR-3180-5p	Inf	23824327
MUC4	hsa-miR-378a-5p	Inf	23824327
MUC4	hsa-miR-211-5p	Inf	23824327
MUC4	hsa-miR-204-5p	Inf	23824327
MUC4	hsa-miR-623	Inf	23824327
MUC4	hsa-miR-5195-3p	Inf	23824327
MUC4	hsa-miR-145-5p	Inf	23824327
MUC4	hsa-miR-2277-3p	Inf	23824327
MUC4	hsa-miR-4526	Inf	23824327
MUC4	hsa-miR-3660	Inf	23824327
MUC4	hsa-miR-6734-3p	Inf	23824327
MUC4	hsa-miR-6832-3p	Inf	23824327
MUC4	hsa-miR-4704-3p	Inf	23824327
MUC4	hsa-miR-3614-3p	Inf	23824327
DPP6	hsa-miR-6739-5p	2.68222	22100165
DPP6	hsa-miR-6733-5p	2.68222	22100165
DPP6	hsa-miR-4668-5p	2.68222	22100165
DPP6	hsa-miR-3153	2.68222	22100165
DPP6	hsa-miR-513b-3p	2.68222	22100165
DPP6	hsa-miR-513b-3p	2.68222	22291592
DPP6	hsa-miR-1276	2.68222	22100165
DPP6	hsa-miR-497-3p	2.68222	22291592
DPP6	hsa-miR-497-3p	2.68222	23313552
LDLRAD2	hsa-miR-7106-3p	2.53068	22291592
LDLRAD2	hsa-miR-7113-3p	2.53068	22291592
LDLRAD2	hsa-miR-3974	2.53068	22291592
LDLRAD2	hsa-miR-6845-5p	2.53068	22291592
LDLRAD2	hsa-miR-6762-5p	2.53068	22291592
LDLRAD2	hsa-miR-1292-3p	2.53068	22291592
LDLRAD2	hsa-miR-6784-5p	2.53068	22291592
IGF1	hsa-miR-27a-3p	2.38242	21643012
IGF1	hsa-miR-483-3p	2.38242	23403580
IGF1	hsa-let-7e-5p	2.38242	24582811
IGF1	hsa-miR-190b	2.38242	24586785
IGF1	hsa-miR-299-3p	2.38242	23362143
IGF1	hsa-let-7i-5p	2.38242	25305490
IGF1	hsa-miR-199a-3p	2.38242	24378853
IGF1	hsa-miR-190a-5p	2.38242	24962367
IGF1	hsa-miR-29a-3p	2.38242	23960076
IGF1	hsa-miR-6739-3p	2.38242	22100165
IGF1	hsa-miR-576-5p	2.38242	22100165
IGF1	hsa-miR-7156-5p	2.38242	22100165
IGF1	hsa-miR-4273	2.38242	22100165
IGF1	hsa-miR-7641	2.38242	22100165
IGF1	hsa-miR-539-5p	2.38242	22100165
IGF1	hsa-miR-6516-5p	2.38242	23446348
IGF1	hsa-miR-455-3p	2.38242	23446348
IGF1	hsa-miR-7847-3p	2.38242	23446348
IGF1	hsa-miR-6880-5p	2.38242	23446348
IGF1	hsa-miR-6851-5p	2.38242	23446348
IGF1	hsa-miR-3689d	2.38242	23446348
IGF1	hsa-miR-6499-3p	2.38242	23446348
IGF1	hsa-miR-6086	2.38242	23446348
IGF1	hsa-miR-377-5p	2.38242	23446348
IGF1	hsa-miR-6134	2.38242	23446348
IGF1	hsa-miR-302a-5p	2.38242	23446348
IGF1	hsa-miR-6840-3p	2.38242	23446348
IGF1	hsa-miR-665	2.38242	23446348
IGF1	hsa-miR-665	2.38242	23824327
IGF1	hsa-miR-4459	2.38242	23446348
IGF1	hsa-miR-6771-3p	2.38242	23446348
IGF1	hsa-miR-1277-5p	2.38242	21572407
IGF1	hsa-miR-1277-5p	2.38242	23446348
IGF1	hsa-miR-190a-3p	2.38242	21572407
IGF1	hsa-miR-190a-3p	2.38242	23446348
IGF1	hsa-miR-211-3p	2.38242	21572407
IGF1	hsa-miR-211-3p	2.38242	23446348
IGF1	hsa-miR-5011-5p	2.38242	21572407
IGF1	hsa-miR-5011-5p	2.38242	23446348
IGF1	hsa-miR-4662a-3p	2.38242	21572407
IGF1	hsa-miR-4662a-3p	2.38242	23446348
IGF1	hsa-miR-1305	2.38242	22012620
IGF1	hsa-miR-4753-3p	2.38242	22012620
IGF1	hsa-miR-421	2.38242	22012620
IGF1	hsa-miR-505-3p	2.38242	22012620
IGF1	hsa-miR-7159-5p	2.38242	22012620
IGF1	hsa-miR-130b-5p	2.38242	22012620
IGF1	hsa-miR-3065-5p	2.38242	22012620
IGF1	hsa-miR-10a-3p	2.38242	22012620
IGF1	hsa-miR-6513-5p	2.38242	23824327
IGF1	hsa-miR-887-5p	2.38242	23824327
IGF1	hsa-miR-3913-5p	2.38242	23824327
IGF1	hsa-miR-3122	2.38242	23824327
IGF1	hsa-miR-450a-1-3p	2.38242	23824327
IGF1	hsa-miR-6780a-5p	2.38242	23824327
IGF1	hsa-miR-6779-5p	2.38242	23824327
IGF1	hsa-miR-3689c	2.38242	23824327
IGF1	hsa-miR-3689b-3p	2.38242	23824327
IGF1	hsa-miR-3689a-3p	2.38242	23824327
IGF1	hsa-miR-30b-3p	2.38242	23824327
IGF1	hsa-miR-1273h-5p	2.38242	23824327
IGF1	hsa-miR-6788-5p	2.38242	23824327
IGF1	hsa-miR-30c-2-3p	2.38242	23824327
IGF1	hsa-miR-30c-1-3p	2.38242	23824327
IGF1	hsa-miR-6514-3p	2.38242	23824327
IGF1	hsa-miR-6765-5p	2.38242	23824327
IGF1	hsa-miR-7977	2.38242	23824327
IGF1	hsa-miR-6799-5p	2.38242	23824327
IGF1	hsa-miR-6883-5p	2.38242	23824327
IGF1	hsa-miR-6785-5p	2.38242	23824327
IGF1	hsa-miR-4728-5p	2.38242	23824327
IGF1	hsa-miR-149-3p	2.38242	23824327
IGF1	hsa-miR-7106-5p	2.38242	23824327
IGF1	hsa-miR-24-3p	2.38242	23824327
IGF1	hsa-miR-4284	2.38242	23824327
IGF1	hsa-miR-7160-5p	2.38242	23824327
IGF1	hsa-miR-6847-3p	2.38242	23824327
IGF1	hsa-miR-6811-3p	2.38242	23824327
IGF1	hsa-miR-214-5p	2.38242	23824327
IGF1	hsa-miR-6884-5p	2.38242	23824327
IGF1	hsa-miR-485-5p	2.38242	23824327
IGF1	hsa-miR-6087	2.38242	23824327
IGF1	hsa-miR-3197	2.38242	23824327
IGF1	hsa-miR-4649-3p	2.38242	23824327
IGF1	hsa-miR-4478	2.38242	23824327
IGF1	hsa-miR-4419b	2.38242	23824327
IGF1	hsa-miR-3929	2.38242	23824327
IGF1	hsa-miR-574-5p	2.38242	23824327
IGF1	hsa-miR-297	2.38242	23824327
IGF1	hsa-miR-6867-5p	2.38242	23824327
IGF1	hsa-miR-4711-3p	2.38242	23824327
IGF1	hsa-miR-223-5p	2.38242	23824327
IGF1	hsa-miR-567	2.38242	23824327
NOX4	hsa-miR-148b-3p	2.0883	17612493
NOX4	rno-miR-25-3p	2.0883	23722270
CCDC88B	hsa-miR-375	1.80948	20215506
GLI1	hsa-miR-326	1.80523	18756266
GLI1	hsa-miR-125b-5p	1.80523	18756266
GLI1	hsa-miR-324-5p	1.80523	18756266
GLI1	hsa-miR-324-5p	1.80523	20216554
GLI1	hsa-miR-335-5p	1.80523	18185580
GLI1	hsa-miR-202-3p	1.80523	23936094
GLI1	hsa-miR-133b	1.80523	24443799
HSPA2	hsa-miR-215-5p	1.58583	19074876
HSPA2	hsa-miR-192-5p	1.58583	19074876
HSPA2	hsa-miR-877-3p	1.58583	23622248
HSPA2	hsa-miR-5003-5p	1.58583	20371350
HSPA2	hsa-miR-5003-5p	1.58583	22012620
HSPA2	hsa-miR-6749-3p	1.58583	23824327
HSPA2	hsa-miR-6792-3p	1.58583	23824327
HSPA2	hsa-miR-4691-5p	1.58583	23824327
HSPA2	hsa-miR-3162-3p	1.58583	23824327
HSPA2	hsa-miR-141-5p	1.58583	23824327
HSPA2	hsa-miR-6514-3p	1.58583	23824327
HSPA2	hsa-miR-7977	1.58583	23824327
HSPA2	hsa-miR-6811-3p	1.58583	23824327
HSPA2	hsa-miR-214-5p	1.58583	23824327
HSPA2	hsa-miR-8088	1.58583	23824327
HSPA2	hsa-miR-5690	1.58583	23824327
HSPA2	hsa-miR-4478	1.58583	23824327
HSPA2	hsa-miR-4419b	1.58583	23824327
HSPA2	hsa-miR-3929	1.58583	23824327
F3	hsa-miR-375	1.45321	20215506
F3	hsa-miR-130b-3p	1.45321	20371350
F3	hsa-miR-124-3p	1.45321	18668037
F3	hsa-miR-93-5p	1.45321	20371350
F3	hsa-miR-93-5p	1.45321	21572407
F3	hsa-miR-93-5p	1.45321	23446348
F3	hsa-miR-93-5p	1.45321	23592263
F3	hsa-miR-26b-5p	1.45321	19088304
F3	hsa-miR-508-3p	1.45321	20371350
F3	hsa-miR-508-3p	1.45321	21572407
F3	hsa-miR-508-3p	1.45321	23446348
F3	hsa-miR-508-3p	1.45321	23592263
F3	hsa-miR-935	1.45321	20371350
F3	hsa-miR-935	1.45321	21572407
F3	hsa-miR-935	1.45321	23446348
F3	hsa-miR-935	1.45321	23592263
F3	hsa-miR-6876-5p	1.45321	20371350
F3	hsa-miR-6876-5p	1.45321	21572407
F3	hsa-miR-6876-5p	1.45321	23592263
F3	hsa-miR-4476	1.45321	20371350
F3	hsa-miR-4476	1.45321	21572407
F3	hsa-miR-4476	1.45321	23592263
F3	hsa-miR-519c-3p	1.45321	20371350
F3	hsa-miR-519c-3p	1.45321	21572407
F3	hsa-miR-519c-3p	1.45321	23446348
F3	hsa-miR-519c-3p	1.45321	23592263
F3	hsa-miR-519b-3p	1.45321	20371350
F3	hsa-miR-519b-3p	1.45321	21572407
F3	hsa-miR-519b-3p	1.45321	23446348
F3	hsa-miR-519b-3p	1.45321	23592263
F3	hsa-miR-519a-3p	1.45321	20371350
F3	hsa-miR-519a-3p	1.45321	21572407
F3	hsa-miR-519a-3p	1.45321	23446348
F3	hsa-miR-519a-3p	1.45321	23592263
F3	hsa-miR-224-5p	1.45321	20371350
F3	hsa-miR-224-5p	1.45321	21572407
F3	hsa-miR-224-5p	1.45321	23446348
F3	hsa-miR-224-5p	1.45321	23592263
F3	hsa-miR-4735-3p	1.45321	20371350
F3	hsa-miR-4735-3p	1.45321	21572407
F3	hsa-miR-4735-3p	1.45321	23592263
F3	hsa-miR-18b-5p	1.45321	20371350
F3	hsa-miR-18b-5p	1.45321	21572407
F3	hsa-miR-18b-5p	1.45321	23592263
F3	hsa-miR-18a-5p	1.45321	20371350
F3	hsa-miR-18a-5p	1.45321	21572407
F3	hsa-miR-18a-5p	1.45321	23592263
F3	hsa-miR-4796-3p	1.45321	20371350
F3	hsa-miR-4796-3p	1.45321	21572407
F3	hsa-miR-4796-3p	1.45321	23446348
F3	hsa-miR-4796-3p	1.45321	23592263
F3	hsa-miR-548ah-5p	1.45321	20371350
F3	hsa-miR-548ah-5p	1.45321	21572407
F3	hsa-miR-548ah-5p	1.45321	23446348
F3	hsa-miR-548ah-5p	1.45321	23592263
F3	hsa-miR-3609	1.45321	20371350
F3	hsa-miR-3609	1.45321	21572407
F3	hsa-miR-3609	1.45321	23446348
F3	hsa-miR-3609	1.45321	23592263
F3	hsa-miR-6835-3p	1.45321	20371350
F3	hsa-miR-6835-3p	1.45321	21572407
F3	hsa-miR-6835-3p	1.45321	23446348
F3	hsa-miR-6835-3p	1.45321	23592263
F3	hsa-miR-4422	1.45321	20371350
F3	hsa-miR-4422	1.45321	21572407
F3	hsa-miR-4422	1.45321	23446348
F3	hsa-miR-4422	1.45321	23592263
F3	hsa-miR-223-3p	1.45321	20371350
F3	hsa-miR-223-3p	1.45321	21572407
F3	hsa-miR-223-3p	1.45321	23446348
F3	hsa-miR-223-3p	1.45321	23592263
F3	hsa-miR-20a-5p	1.45321	20371350
F3	hsa-miR-20a-5p	1.45321	21572407
F3	hsa-miR-20a-5p	1.45321	23446348
F3	hsa-miR-20a-5p	1.45321	23592263
F3	hsa-miR-106b-5p	1.45321	20371350
F3	hsa-miR-106b-5p	1.45321	21572407
F3	hsa-miR-106b-5p	1.45321	23446348
F3	hsa-miR-106b-5p	1.45321	23592263
F3	hsa-miR-519d-3p	1.45321	20371350
F3	hsa-miR-519d-3p	1.45321	21572407
F3	hsa-miR-519d-3p	1.45321	23446348
F3	hsa-miR-519d-3p	1.45321	23592263
F3	hsa-miR-20b-5p	1.45321	20371350
F3	hsa-miR-20b-5p	1.45321	21572407
F3	hsa-miR-20b-5p	1.45321	23446348
F3	hsa-miR-20b-5p	1.45321	23592263
F3	hsa-miR-526b-3p	1.45321	20371350
F3	hsa-miR-526b-3p	1.45321	21572407
F3	hsa-miR-526b-3p	1.45321	23446348
F3	hsa-miR-526b-3p	1.45321	23592263
F3	hsa-miR-17-5p	1.45321	20371350
F3	hsa-miR-17-5p	1.45321	21572407
F3	hsa-miR-17-5p	1.45321	23446348
F3	hsa-miR-17-5p	1.45321	23592263
F3	hsa-miR-106a-5p	1.45321	20371350
F3	hsa-miR-106a-5p	1.45321	21572407
F3	hsa-miR-106a-5p	1.45321	23446348
F3	hsa-miR-106a-5p	1.45321	23592263
CCIN	hsa-miR-424-5p	1.30666	23622248
FSTL3	hsa-miR-375	1.28982	20215506
FSTL3	hsa-miR-9-5p	1.28982	17612493
FSTL3	hsa-miR-124-3p	1.28982	18668037
FSTL3	hsa-miR-124-3p	1.28982	19536157
FSTL3	hsa-miR-122-5p	1.28982	17612493
FSTL3	hsa-miR-6835-3p	1.28982	19536157
FSTL3	hsa-miR-383-3p	1.28982	19536157
FSTL3	hsa-miR-4314	1.28982	19536157
FSTL3	hsa-miR-6789-5p	1.28982	19536157
FSTL3	hsa-miR-593-5p	1.28982	19536157
FSTL3	hsa-miR-627-3p	1.28982	19536157
FSTL3	hsa-miR-378g	1.28982	19536157
FSTL3	hsa-miR-4486	1.28982	19536157
FSTL3	hsa-miR-6860	1.28982	19536157
FSTL3	hsa-miR-612	1.28982	19536157
FSTL3	hsa-miR-5189-5p	1.28982	19536157
FSTL3	hsa-miR-3187-5p	1.28982	19536157
FSTL3	hsa-miR-1285-3p	1.28982	19536157
FSTL3	hsa-miR-140-3p	1.28982	19536157
FSTL3	hsa-miR-6890-3p	1.28982	19536157
FSTL3	hsa-miR-4714-3p	1.28982	19536157
FSTL3	hsa-miR-6085	1.28982	19536157
FSTL3	hsa-miR-6813-5p	1.28982	19536157
FSTL3	hsa-miR-6743-5p	1.28982	19536157
FSTL3	hsa-miR-4688	1.28982	19536157
FSTL3	hsa-miR-5003-3p	1.28982	19536157
FSTL3	hsa-miR-3910	1.28982	19536157
FSTL3	hsa-miR-3714	1.28982	19536157
FSTL3	hsa-miR-506-3p	1.28982	19536157
FSTL3	hsa-miR-670-3p	1.28982	19536157
FSTL3	hsa-miR-6778-3p	1.28982	19536157
FSTL3	hsa-miR-4685-3p	1.28982	19536157
FSTL3	hsa-miR-4287	1.28982	19536157
FSTL3	hsa-miR-4264	1.28982	19536157
FSTL3	hsa-miR-3667-3p	1.28982	19536157
FSTL3	hsa-miR-5088-3p	1.28982	19536157
FSTL3	hsa-miR-361-3p	1.28982	19536157
FSTL3	hsa-miR-1910-5p	1.28982	19536157
FSTL3	hsa-miR-455-3p	1.28982	19536157
FSTL3	hsa-miR-4650-5p	1.28982	19536157
RTKN2	hsa-miR-193b-3p	1.28217	20304954
RTKN2	hsa-miR-215-5p	1.28217	19074876
RTKN2	hsa-miR-192-5p	1.28217	19074876
RTKN2	hsa-miR-92b-3p	1.28217	23622248
RTKN2	hsa-miR-10b-5p	1.28217	23622248
RTKN2	hsa-miR-10a-5p	1.28217	23622248
NEDD9	hsa-miR-18a-5p	1.21136	22308110
NEDD9	hsa-miR-145-5p	1.21136	22869051
NEDD9	hsa-miR-145-5p	1.21136	23355420
NEDD9	hsa-miR-145-5p	1.21136	24384875
NEDD9	hsa-miR-30c-5p	1.21136	23622248
NEDD9	hsa-miR-218-5p	1.21136	23212916
NEDD9	hsa-miR-6803-5p	1.21136	23592263
NEDD9	hsa-miR-6751-5p	1.21136	23592263
NEDD9	hsa-miR-642a-5p	1.21136	23592263
NEDD9	hsa-miR-4477a	1.21136	23592263
NEDD9	hsa-miR-5682	1.21136	23592263
NEDD9	hsa-miR-7110-5p	1.21136	23592263
NEDD9	hsa-miR-6842-5p	1.21136	23592263
NEDD9	hsa-miR-6752-5p	1.21136	23592263
NEDD9	hsa-miR-6835-5p	1.21136	23592263
NEDD9	hsa-miR-5702	1.21136	23592263
NEDD9	hsa-miR-520h	1.21136	23592263
NEDD9	hsa-miR-520g-3p	1.21136	23592263
NEDD9	hsa-miR-6871-3p	1.21136	23592263
NEDD9	hsa-miR-29c-3p	1.21136	23592263
NEDD9	hsa-miR-29b-3p	1.21136	23592263
NEDD9	hsa-miR-29a-3p	1.21136	23592263
NEDD9	hsa-miR-4506	1.21136	23592263
NEDD9	hsa-miR-548ah-5p	1.21136	23592263
NEDD9	hsa-miR-3609	1.21136	23592263
NEDD9	hsa-miR-6756-3p	1.21136	23824327
NEDD9	hsa-miR-3127-3p	1.21136	23824327
NEDD9	hsa-miR-3912-3p	1.21136	23824327
CYP26B1	hsa-miR-103a-3p	1.20832	20371350
CYP26B1	hsa-miR-16-5p	1.20832	20371350
CYP26B1	hsa-miR-16-5p	1.20832	21572407
CYP26B1	hsa-miR-607	1.20832	20371350
CYP26B1	hsa-miR-607	1.20832	21572407
CYP26B1	hsa-miR-3912-5p	1.20832	21572407
CYP26B1	hsa-miR-3671	1.20832	20371350
CYP26B1	hsa-miR-3671	1.20832	21572407
CYP26B1	hsa-miR-4524b-5p	1.20832	20371350
CYP26B1	hsa-miR-4524b-5p	1.20832	21572407
CYP26B1	hsa-miR-4524a-5p	1.20832	20371350
CYP26B1	hsa-miR-4524a-5p	1.20832	21572407
CYP26B1	hsa-miR-589-3p	1.20832	21572407
CYP26B1	hsa-miR-6826-5p	1.20832	20371350
CYP26B1	hsa-miR-6826-5p	1.20832	21572407
CYP26B1	hsa-miR-5697	1.20832	20371350
CYP26B1	hsa-miR-5697	1.20832	21572407
CYP26B1	hsa-miR-646	1.20832	20371350
CYP26B1	hsa-miR-646	1.20832	21572407
CYP26B1	hsa-miR-4703-5p	1.20832	20371350
CYP26B1	hsa-miR-4703-5p	1.20832	21572407
CYP26B1	hsa-miR-3942-5p	1.20832	20371350
CYP26B1	hsa-miR-3942-5p	1.20832	21572407
CYP26B1	hsa-miR-562	1.20832	20371350
CYP26B1	hsa-miR-562	1.20832	21572407
CYP26B1	hsa-miR-503-5p	1.20832	20371350
CYP26B1	hsa-miR-503-5p	1.20832	21572407
CYP26B1	hsa-miR-424-5p	1.20832	20371350
CYP26B1	hsa-miR-424-5p	1.20832	21572407
CYP26B1	hsa-miR-195-5p	1.20832	20371350
CYP26B1	hsa-miR-195-5p	1.20832	21572407
CYP26B1	hsa-miR-6838-5p	1.20832	20371350
CYP26B1	hsa-miR-6838-5p	1.20832	21572407
CYP26B1	hsa-miR-15b-5p	1.20832	20371350
CYP26B1	hsa-miR-15b-5p	1.20832	21572407
CYP26B1	hsa-miR-15a-5p	1.20832	20371350
CYP26B1	hsa-miR-15a-5p	1.20832	21572407
CYP26B1	hsa-miR-497-5p	1.20832	20371350
CYP26B1	hsa-miR-497-5p	1.20832	21572407
APLN	hsa-miR-30b-5p	1.20524	23622248
APLN	hsa-miR-30c-5p	1.20524	23622248
APLN	hsa-miR-629-3p	1.20524	20371350
APLN	hsa-miR-6867-3p	1.20524	20371350
APLN	hsa-miR-4713-5p	1.20524	20371350
APLN	hsa-miR-6734-3p	1.20524	20371350
APLN	hsa-miR-4662a-5p	1.20524	20371350
APLN	hsa-miR-6756-3p	1.20524	20371350
APLN	hsa-miR-3127-3p	1.20524	20371350
APLN	hsa-miR-361-3p	1.20524	20371350
APLN	hsa-miR-6729-3p	1.20524	20371350
APLN	hsa-miR-4286	1.20524	20371350
PMEPA1	hsa-miR-7-5p	1.19723	19073608
PMEPA1	hsa-miR-190a-3p	1.19723	21572407
PMEPA1	hsa-miR-5011-5p	1.19723	21572407
PMEPA1	hsa-miR-511-5p	1.19723	22012620
PMEPA1	hsa-miR-6830-3p	1.19723	22012620
PMEPA1	hsa-miR-654-3p	1.19723	22012620
PMEPA1	hsa-miR-487a-3p	1.19723	22012620
PMEPA1	hsa-miR-154-3p	1.19723	22012620
PMEPA1	hsa-miR-561-3p	1.19723	22012620
PMEPA1	hsa-miR-548at-5p	1.19723	22012620
PMEPA1	hsa-miR-3678-3p	1.19723	21572407
PMEPA1	hsa-miR-1273h-3p	1.19723	21572407
PMEPA1	hsa-miR-302d-5p	1.19723	21572407
PMEPA1	hsa-miR-302b-5p	1.19723	21572407
PMEPA1	hsa-miR-200b-5p	1.19723	21572407
PMEPA1	hsa-miR-200a-5p	1.19723	21572407
PMEPA1	hsa-miR-410-3p	1.19723	21572407
PMEPA1	hsa-miR-5692b	1.19723	21572407
PMEPA1	hsa-miR-5692c	1.19723	21572407
PMEPA1	hsa-miR-369-3p	1.19723	21572407
PMEPA1	hsa-miR-7161-3p	1.19723	21572407
PMEPA1	hsa-miR-374b-5p	1.19723	21572407
PMEPA1	hsa-miR-374a-5p	1.19723	21572407
PMEPA1	hsa-miR-367-3p	1.19723	21572407
PMEPA1	hsa-miR-92a-3p	1.19723	21572407
PMEPA1	hsa-miR-92b-3p	1.19723	21572407
PMEPA1	hsa-miR-25-3p	1.19723	21572407
PMEPA1	hsa-miR-32-5p	1.19723	21572407
PMEPA1	hsa-miR-363-3p	1.19723	21572407
PMEPA1	hsa-miR-4279	1.19723	23824327
PMEPA1	hsa-miR-1229-3p	1.19723	23824327
PMEPA1	hsa-miR-6749-3p	1.19723	23824327
PMEPA1	hsa-miR-6845-3p	1.19723	23824327
PMEPA1	hsa-miR-6756-3p	1.19723	23824327
PMEPA1	hsa-miR-3127-3p	1.19723	23824327
PMEPA1	hsa-miR-6777-3p	1.19723	23824327
PMEPA1	hsa-miR-4639-3p	1.19723	23824327
PMEPA1	hsa-miR-4656	1.19723	23824327
PMEPA1	hsa-miR-3616-3p	1.19723	23824327
PMEPA1	hsa-miR-7843-5p	1.19723	23824327
PMEPA1	hsa-miR-6879-5p	1.19723	23824327
PMEPA1	hsa-miR-6735-5p	1.19723	23824327
PMEPA1	hsa-miR-4632-5p	1.19723	23824327
PMEPA1	hsa-miR-4436b-3p	1.19723	23824327
ZSCAN5A	hsa-miR-218-5p	1.1309	23212916
KRT18	hsa-miR-122-5p	1.12614	17612493
KRT18	hsa-miR-26b-5p	1.12614	19088304
SYNDIG1	hsa-miR-17-5p	1.12427	23622248
TUFT1	hsa-miR-330-5p	1.05746	23622248
TUFT1	hsa-miR-195-5p	1.05746	22815788
TUFT1	hsa-miR-6510-3p	1.05746	23313552
TUFT1	hsa-miR-4668-5p	1.05746	23313552
TUFT1	hsa-miR-6736-5p	1.05746	23313552
TUFT1	hsa-miR-4701-3p	1.05746	23313552
TUFT1	hsa-miR-1262	1.05746	23313552
TUFT1	hsa-miR-7703	1.05746	23313552
TUFT1	hsa-miR-6864-3p	1.05746	23313552
TUFT1	hsa-miR-3672	1.05746	23313552
TUFT1	hsa-miR-6888-3p	1.05746	23313552
TUFT1	hsa-miR-6720-5p	1.05746	23313552
TUFT1	hsa-miR-6512-3p	1.05746	23313552
TUFT1	hsa-miR-542-3p	1.05746	23313552
TUFT1	hsa-miR-661	1.05746	23313552
TUFT1	hsa-miR-873-3p	1.05746	23313552
TUFT1	hsa-miR-4522	1.05746	23313552
TUFT1	hsa-miR-3120-5p	1.05746	23313552
TUFT1	hsa-miR-766-3p	1.05746	23313552
TUFT1	hsa-miR-4330	1.05746	23313552
TUFT1	hsa-miR-6849-3p	1.05746	23313552
TUFT1	hsa-miR-759	1.05746	23313552
TUFT1	hsa-miR-5586-3p	1.05746	23313552
TUFT1	hsa-miR-3664-5p	1.05746	23313552
TUFT1	hsa-miR-508-5p	1.05746	23313552
SGK1	hsa-miR-124-3p	1.00831	18668037
SGK1	hsa-miR-100-3p	1.00831	23592263
SGK1	hsa-miR-6079	1.00831	23592263
SGK1	hsa-miR-374a-3p	1.00831	23592263
SGK1	hsa-miR-548aw	1.00831	23592263
SGK1	hsa-miR-361-5p	1.00831	23592263
SGK1	hsa-miR-7151-3p	1.00831	23592263
SGK1	hsa-miR-5095	1.00831	23592263
SGK1	hsa-miR-4641	1.00831	23592263
SGK1	hsa-miR-1468-3p	1.00831	23592263
SGK1	hsa-miR-548x-5p	1.00831	23592263
SGK1	hsa-miR-548g-5p	1.00831	23592263
SGK1	hsa-miR-548f-5p	1.00831	23592263
SGK1	hsa-miR-548aj-5p	1.00831	23592263
SGK1	hsa-miR-125a-3p	1.00831	23592263
SGK1	hsa-miR-873-5p	1.00831	23592263
SGK1	hsa-miR-552-3p	1.00831	23592263
SGK1	hsa-miR-4803	1.00831	23592263
SGK1	hsa-miR-3591-3p	1.00831	23592263
SGK1	hsa-miR-21-3p	1.00831	23592263
SGK1	hsa-miR-5692a	1.00831	23592263
SGK1	hsa-miR-365b-3p	1.00831	23592263
SGK1	hsa-miR-365a-3p	1.00831	23592263
SGK1	hsa-miR-3942-3p	1.00831	23592263
SGK1	hsa-miR-5682	1.00831	23592263
SGK1	hsa-miR-3202	1.00831	23592263
SGK1	hsa-miR-4533	1.00831	23592263
SGK1	hsa-miR-1252-5p	1.00831	23592263
SGK1	hsa-miR-570-3p	1.00831	23592263
SGK1	hsa-miR-4756-3p	1.00831	23592263
SGK1	hsa-miR-3919	1.00831	23592263
SGK1	hsa-miR-6871-3p	1.00831	23592263
SGK1	hsa-miR-6507-5p	1.00831	23592263
SGK1	hsa-miR-3646	1.00831	23592263
SGK1	hsa-miR-3662	1.00831	23592263
SGK1	hsa-miR-548c-3p	1.00831	23592263
SGK1	hsa-miR-29c-3p	1.00831	23592263
SGK1	hsa-miR-29b-3p	1.00831	23592263
SGK1	hsa-miR-29a-3p	1.00831	23592263
SGK1	hsa-miR-6809-3p	1.00831	23592263
SGK1	hsa-miR-3180-5p	1.00831	23592263
SGK1	hsa-miR-4639-5p	1.00831	23592263
SGK1	hsa-miR-4753-3p	1.00831	23592263
SGK1	hsa-miR-6720-5p	1.00831	23592263
SGK1	hsa-miR-6512-3p	1.00831	23592263
SGK1	hsa-miR-525-5p	1.00831	23592263
SGK1	hsa-miR-520a-5p	1.00831	23592263
SGK1	hsa-miR-2115-5p	1.00831	23592263
SGK1	hsa-miR-4738-5p	1.00831	23592263
SGK1	hsa-miR-4302	1.00831	23592263
SGK1	hsa-miR-648	1.00831	23592263
SGK1	hsa-miR-576-3p	1.00831	23592263
SGK1	hsa-miR-5571-5p	1.00831	23592263
SGK1	hsa-miR-19b-3p	1.00831	22473208
SGK1	hsa-miR-19b-3p	1.00831	23592263
SGK1	hsa-miR-19a-3p	1.00831	22473208
SGK1	hsa-miR-19a-3p	1.00831	23592263

## Sheet: 4) Purmo_Down
Article: Crosstalk between Hedgehog pathway and energy pathways in human adipose-derived stem cells: A deep sequencing analysis of polysome-associated RNA - Shigunov, P. et al.
Spreadsheets 3. List of miRNAs targeting mRNAs polissomal of cells treated with purmorphamine (mRNAs Down-represented in polyssome)
Observations: Inf = transcript that was not detected in cells treated with DMSO or Purmorphamine.
Gene name	miRNA	Log2(Fold - change)	References (PMID)
PKIG	hsa-miR-331-5p	-1.00128	23622248
PKIG	hsa-miR-331-3p	-1.00128	23622248
TMEM251	hsa-miR-16-5p	-1.02334	18362358
TMEM251	hsa-miR-15a-5p	-1.02334	18362358
TMEM251	hsa-miR-568	-1.02334	22100165
TMEM251	hsa-miR-7641	-1.02334	22100165
TMEM251	hsa-miR-4695-3p	-1.02334	22100165
TMEM251	hsa-miR-3163	-1.02334	22100165
TMEM251	hsa-miR-1277-5p	-1.02334	22100165
TMEM251	hsa-miR-548c-3p	-1.02334	22100165
TMEM251	hsa-miR-6807-5p	-1.02334	22100165
TMEM251	hsa-miR-766-5p	-1.02334	22100165
TMEM251	hsa-miR-1233-3p	-1.02334	22100165
TMEM251	hsa-miR-1225-3p	-1.02334	22100165
TMEM251	hsa-miR-6856-5p	-1.02334	22100165
TMEM251	hsa-miR-6758-5p	-1.02334	22100165
TMEM251	hsa-miR-100-3p	-1.02334	22100165
TMEM251	hsa-miR-6513-5p	-1.02334	23824327
TMEM251	hsa-miR-887-5p	-1.02334	23824327
TMEM251	hsa-miR-3913-5p	-1.02334	23824327
TMEM251	hsa-miR-3122	-1.02334	23824327
TMEM251	hsa-miR-450a-1-3p	-1.02334	23824327
TMEM251	hsa-miR-6780a-5p	-1.02334	23824327
TMEM251	hsa-miR-6779-5p	-1.02334	23824327
TMEM251	hsa-miR-3689c	-1.02334	23824327
TMEM251	hsa-miR-3689b-3p	-1.02334	23824327
TMEM251	hsa-miR-3689a-3p	-1.02334	23824327
TMEM251	hsa-miR-30b-3p	-1.02334	23824327
TMEM251	hsa-miR-1273h-5p	-1.02334	23824327
TMEM251	hsa-miR-6788-5p	-1.02334	23824327
TMEM251	hsa-miR-30c-2-3p	-1.02334	23824327
TMEM251	hsa-miR-30c-1-3p	-1.02334	23824327
TMEM251	hsa-miR-6799-5p	-1.02334	23824327
TMEM251	hsa-miR-6883-5p	-1.02334	23824327
TMEM251	hsa-miR-6785-5p	-1.02334	23824327
TMEM251	hsa-miR-4728-5p	-1.02334	23824327
TMEM251	hsa-miR-149-3p	-1.02334	23824327
TMEM251	hsa-miR-7106-5p	-1.02334	23824327
TMEM251	hsa-miR-4726-3p	-1.02334	23824327
TMEM251	hsa-miR-6764-5p	-1.02334	23824327
TMEM251	hsa-miR-1915-3p	-1.02334	23824327
TMEM251	hsa-miR-6840-3p	-1.02334	23824327
TMEM251	hsa-miR-4650-5p	-1.02334	23824327
TMEM251	hsa-miR-3142	-1.02334	23824327
TMEM251	hsa-miR-1245b-5p	-1.02334	23824327
F2RL2	hsa-miR-6739-3p	-1.03277	22100165
F2RL2	hsa-miR-4677-5p	-1.03277	22100165
F2RL2	hsa-miR-7156-5p	-1.03277	22100165
F2RL2	hsa-miR-4273	-1.03277	22100165
F2RL2	hsa-miR-526b-5p	-1.03277	22100165
F2RL2	hsa-miR-22-5p	-1.03277	22100165
F2RL2	hsa-miR-2116-5p	-1.03277	22100165
F2RL2	hsa-miR-570-3p	-1.03277	22100165
F2RL2	hsa-miR-4635	-1.03277	22100165
F2RL2	hsa-miR-4781-3p	-1.03277	22100165
F2RL2	hsa-miR-561-5p	-1.03277	22291592
F2RL2	hsa-miR-205-5p	-1.03277	22291592
F2RL2	hsa-miR-6830-5p	-1.03277	22291592
F2RL2	hsa-miR-8083	-1.03277	22291592
F2RL2	hsa-miR-6864-3p	-1.03277	21572407
F2RL2	hsa-miR-3672	-1.03277	21572407
F2RL2	hsa-miR-196a-3p	-1.03277	21572407
F2RL2	hsa-miR-661	-1.03277	21572407
F2RL2	hsa-miR-873-3p	-1.03277	21572407
F2RL2	hsa-miR-6860	-1.03277	21572407
F2RL2	hsa-miR-612	-1.03277	21572407
F2RL2	hsa-miR-5189-5p	-1.03277	21572407
F2RL2	hsa-miR-3187-5p	-1.03277	21572407
F2RL2	hsa-miR-1285-3p	-1.03277	21572407
F2RL2	hsa-miR-6849-3p	-1.03277	21572407
F2RL2	hsa-miR-939-3p	-1.03277	21572407
F2RL2	hsa-miR-4709-5p	-1.03277	21572407
F2RL2	hsa-miR-6780a-5p	-1.03277	23706177
F2RL2	hsa-miR-6779-5p	-1.03277	23706177
F2RL2	hsa-miR-3689c	-1.03277	23706177
F2RL2	hsa-miR-3689b-3p	-1.03277	23706177
F2RL2	hsa-miR-3689a-3p	-1.03277	23706177
F2RL2	hsa-miR-30b-3p	-1.03277	23706177
F2RL2	hsa-miR-1273h-5p	-1.03277	23706177
F2RL2	hsa-miR-106a-3p	-1.03277	23706177
F2RL2	hsa-miR-6807-5p	-1.03277	23706177
F2RL2	hsa-miR-4684-3p	-1.03277	23706177
F2RL2	hsa-miR-6799-5p	-1.03277	23706177
F2RL2	hsa-miR-6883-5p	-1.03277	23706177
F2RL2	hsa-miR-6785-5p	-1.03277	23706177
F2RL2	hsa-miR-4728-5p	-1.03277	23706177
F2RL2	hsa-miR-149-3p	-1.03277	23706177
F2RL2	hsa-miR-7106-5p	-1.03277	23706177
F2RL2	hsa-miR-650	-1.03277	23706177
F2RL2	hsa-miR-3612	-1.03277	23706177
F2RL2	hsa-miR-2467-3p	-1.03277	23706177
F2RL2	hsa-miR-6086	-1.03277	23706177
F2RL2	hsa-miR-377-5p	-1.03277	23706177
F2RL2	hsa-miR-1827	-1.03277	23706177
F2RL2	hsa-miR-631	-1.03277	23706177
F2RL2	hsa-miR-3661	-1.03277	23706177
F2RL2	hsa-miR-3192-5p	-1.03277	23706177
F2RL2	hsa-miR-4257	-1.03277	23706177
F2RL2	hsa-miR-6511a-5p	-1.03277	23706177
F2RL2	hsa-miR-1910-3p	-1.03277	23706177
F2RL2	hsa-miR-7851-3p	-1.03277	23706177
F2RL2	hsa-miR-4662a-3p	-1.03277	23706177
ARRB2	hsa-miR-330-5p	-1.05172	23622248
ARRB2	hsa-miR-615-3p	-1.05172	23622248
ARRB2	hsa-miR-149-5p	-1.05172	23622248
ARRB2	hsa-miR-6779-5p	-1.05172	23592263
ARRB2	hsa-miR-6734-5p	-1.05172	23592263
ARRB2	hsa-miR-4710	-1.05172	23592263
ARRB2	hsa-miR-6780b-5p	-1.05172	23592263
ARRB2	hsa-miR-4725-3p	-1.05172	23592263
ARRB2	hsa-miR-4271	-1.05172	23592263
ARRB2	hsa-miR-4747-5p	-1.05172	23592263
ARRB2	hsa-miR-5196-5p	-1.05172	23592263
ARRB2	hsa-miR-3202	-1.05172	23592263
ARRB2	hsa-miR-6077	-1.05172	23592263
ARRB2	hsa-miR-2115-5p	-1.05172	23592263
ARRB2	hsa-miR-6738-5p	-1.05172	23592263
ARRB2	hsa-miR-5194	-1.05172	23592263
ARRB2	hsa-miR-1914-3p	-1.05172	23592263
ARRB2	hsa-miR-423-5p	-1.05172	23592263
ARRB2	hsa-miR-3184-5p	-1.05172	23592263
ARRB2	hsa-miR-7515	-1.05172	23592263
ARRB2	hsa-miR-125a-3p	-1.05172	23592263
ARRB2	hsa-miR-6783-5p	-1.05172	23592263
ARRB2	hsa-miR-9500	-1.05172	23592263
ARRB2	hsa-miR-181d-5p	-1.05172	22473208
ARRB2	hsa-miR-181c-5p	-1.05172	22473208
ARRB2	hsa-miR-181b-5p	-1.05172	22473208
ARRB2	hsa-miR-181a-5p	-1.05172	22473208
CSTB	hsa-miR-877-5p	-1.07432	23622248
CSTB	hsa-miR-423-5p	-1.07432	23622248
CSTB	hsa-miR-125b-2-3p	-1.07432	23622248
MALAT1	hsa-miR-9-5p	-1.11823	23985560
C14orf1	hsa-miR-183-5p	-1.1185	23622248
C14orf1	hsa-miR-6811-5p	-1.1185	23592263
C14orf1	hsa-miR-6824-5p	-1.1185	23592263
C14orf1	hsa-miR-6511b-5p	-1.1185	23592263
C14orf1	hsa-miR-6780b-5p	-1.1185	23592263
C14orf1	hsa-miR-4725-3p	-1.1185	23592263
C14orf1	hsa-miR-4271	-1.1185	23592263
C14orf1	hsa-miR-5196-5p	-1.1185	23592263
C14orf1	hsa-miR-4747-5p	-1.1185	23592263
C14orf1	hsa-miR-4533	-1.1185	23592263
C14orf1	hsa-miR-657	-1.1185	23592263
C14orf1	hsa-miR-3665	-1.1185	23592263
C14orf1	hsa-miR-6783-5p	-1.1185	23592263
ACE	hsa-miR-335-5p	-1.12587	18185580
INO80C	hsa-miR-124-3p	-1.13228	15685193
INO80C	hsa-miR-124-3p	-1.13228	18668037
INO80C	hsa-miR-9-3p	-1.13228	22100165
INO80C	hsa-miR-548as-3p	-1.13228	22100165
INO80C	hsa-miR-548as-3p	-1.13228	23824327
INO80C	hsa-miR-543	-1.13228	22100165
INO80C	hsa-miR-548z	-1.13228	23824327
INO80C	hsa-miR-548h-3p	-1.13228	23824327
INO80C	hsa-miR-548d-3p	-1.13228	23824327
INO80C	hsa-miR-548bb-3p	-1.13228	23824327
INO80C	hsa-miR-548ac	-1.13228	23824327
INO80C	hsa-miR-510-3p	-1.13228	23824327
INO80C	hsa-miR-3692-3p	-1.13228	23824327
INO80C	hsa-miR-4436b-5p	-1.13228	23824327
INO80C	hsa-miR-6509-3p	-1.13228	23824327
INO80C	hsa-miR-494-3p	-1.13228	23824327
CCDC176	hsa-miR-215-5p	-1.17643	19074876
CCDC176	hsa-miR-192-5p	-1.17643	19074876
SCARB1	hsa-miR-185-5p	-1.18826	23459944
SCARB1	hsa-miR-96-5p	-1.18826	23459944
SCARB1	hsa-miR-223-3p	-1.18826	23459944
SCARB1	hsa-miR-877-3p	-1.18826	23622248
SCARB1	hsa-miR-615-3p	-1.18826	23622248
SCARB1	hsa-miR-324-5p	-1.18826	23622248
SCARB1	hsa-miR-92a-3p	-1.18826	23622248
SCARB1	hsa-miR-450b-5p	-1.18826	23824327
SCARB1	hsa-miR-106a-3p	-1.18826	23824327
SCARB1	hsa-miR-5739	-1.18826	23824327
SCARB1	hsa-miR-5091	-1.18826	23824327
SCARB1	hsa-miR-3121-5p	-1.18826	23824327
SCARB1	hsa-miR-501-5p	-1.18826	23824327
SCARB1	hsa-miR-3610	-1.18826	23824327
ANGPTL2	hsa-miR-6083	-1.20254	23824327
ANGPTL2	hsa-miR-190a-3p	-1.20254	23824327
ANGPTL2	hsa-miR-4685-3p	-1.20254	23824327
ANGPTL2	hsa-miR-4287	-1.20254	23824327
ANGPTL2	hsa-miR-6832-3p	-1.20254	23824327
ANGPTL2	hsa-miR-548as-3p	-1.20254	23824327
ANGPTL2	hsa-miR-548z	-1.20254	23824327
ANGPTL2	hsa-miR-548h-3p	-1.20254	23824327
ANGPTL2	hsa-miR-548d-3p	-1.20254	23824327
ANGPTL2	hsa-miR-548bb-3p	-1.20254	23824327
ANGPTL2	hsa-miR-548ac	-1.20254	23824327
ANGPTL2	hsa-miR-204-5p	-1.20254	23824327
ANGPTL2	hsa-miR-211-5p	-1.20254	23824327
ANGPTL2	hsa-miR-4789-5p	-1.20254	23824327
NHSL2	hsa-miR-577	-1.24193	23622248
NHSL2	hsa-miR-183-5p	-1.24193	23622248
NHSL2	hsa-miR-4777-5p	-1.24193	22012620
NHSL2	hsa-miR-6502-5p	-1.24193	22012620
NHSL2	hsa-miR-1301-5p	-1.24193	22012620
NHSL2	hsa-miR-5585-5p	-1.24193	22012620
NHSL2	hsa-miR-548ax	-1.24193	22012620
NHSL2	hsa-miR-548ao-5p	-1.24193	22012620
NHSL2	hsa-miR-4699-5p	-1.24193	22012620
NHSL2	hsa-miR-517-5p	-1.24193	22012620
NHSL2	hsa-miR-1245b-3p	-1.24193	22012620
NHSL2	hsa-miR-654-3p	-1.24193	22012620
NHSL2	hsa-miR-520e	-1.24193	22012620
NHSL2	hsa-miR-520d-3p	-1.24193	22012620
NHSL2	hsa-miR-520c-3p	-1.24193	22012620
NHSL2	hsa-miR-520b	-1.24193	22012620
NHSL2	hsa-miR-520a-3p	-1.24193	22012620
NHSL2	hsa-miR-373-3p	-1.24193	22012620
NHSL2	hsa-miR-372-3p	-1.24193	22012620
NHSL2	hsa-miR-302e	-1.24193	22012620
NHSL2	hsa-miR-302d-3p	-1.24193	22012620
NHSL2	hsa-miR-302c-3p	-1.24193	22012620
NHSL2	hsa-miR-302b-3p	-1.24193	22012620
NHSL2	hsa-miR-302a-3p	-1.24193	22012620
NHSL2	hsa-miR-519c-3p	-1.24193	22012620
NHSL2	hsa-miR-519b-3p	-1.24193	22012620
NHSL2	hsa-miR-519a-3p	-1.24193	22012620
NHSL2	hsa-miR-562	-1.24193	22012620
NHSL2	hsa-miR-574-5p	-1.24193	22927820
NHSL2	hsa-miR-574-5p	-1.24193	23313552
NHSL2	hsa-miR-574-5p	-1.24193	23824327
NHSL2	hsa-miR-574-5p	-1.24193	24906430
NHSL2	hsa-miR-6867-5p	-1.24193	22927820
NHSL2	hsa-miR-6867-5p	-1.24193	23313552
NHSL2	hsa-miR-6867-5p	-1.24193	23824327
NHSL2	hsa-miR-6867-5p	-1.24193	24906430
NHSL2	hsa-miR-3115	-1.24193	23824327
NHSL2	hsa-miR-5010-3p	-1.24193	23313552
NHSL2	hsa-miR-2113	-1.24193	23313552
NHSL2	hsa-miR-147a	-1.24193	23313552
NHSL2	hsa-miR-6818-5p	-1.24193	23313552
NHSL2	hsa-miR-6832-3p	-1.24193	23313552
NHSL2	hsa-miR-6779-3p	-1.24193	23313552
NHSL2	hsa-miR-4687-5p	-1.24193	23313552
NHSL2	hsa-miR-129-2-3p	-1.24193	23313552
NHSL2	hsa-miR-129-1-3p	-1.24193	23313552
SQLE	hsa-miR-335-5p	-1.24319	18185580
SQLE	hsa-let-7e-5p	-1.24319	23622248
SQLE	hsa-miR-205-5p	-1.24319	22473208
PYCARD	hsa-miR-124-3p	-1.34001	18668037
PYCARD	hsa-miR-1304-5p	-1.34001	23446348
PYCARD	hsa-miR-6765-5p	-1.34001	23446348
PYCARD	hsa-miR-1273e	-1.34001	23446348
PYCARD	hsa-miR-6807-5p	-1.34001	23446348
PYCARD	hsa-miR-193b-5p	-1.34001	23446348
PYCARD	hsa-miR-4430	-1.34001	23446348
PYCARD	hsa-miR-3652	-1.34001	23446348
PYCARD	hsa-miR-6894-5p	-1.34001	23446348
PYCARD	hsa-miR-765	-1.34001	23446348
PYCARD	hsa-miR-7154-3p	-1.34001	23446348
PYCARD	hsa-miR-766-5p	-1.34001	23446348
PYCARD	hsa-miR-3135b	-1.34001	23446348
PYCARD	hsa-miR-6499-3p	-1.34001	23446348
PYCARD	hsa-miR-3188	-1.34001	23446348
PYCARD	hsa-miR-6884-5p	-1.34001	23446348
PYCARD	hsa-miR-485-5p	-1.34001	23446348
PYCARD	hsa-miR-2467-5p	-1.34001	23446348
PYCARD	hsa-miR-3975	-1.34001	23446348
PYCARD	hsa-miR-1233-3p	-1.34001	23446348
PYCARD	hsa-miR-1225-3p	-1.34001	23446348
PYCARD	hsa-miR-17-3p	-1.34001	23446348
PYCARD	hsa-miR-6764-5p	-1.34001	23446348
PYCARD	hsa-miR-1915-3p	-1.34001	23446348
PYCARD	hsa-miR-450b-5p	-1.34001	23824327
PYCARD	hsa-miR-527	-1.34001	23824327
PYCARD	hsa-miR-518a-5p	-1.34001	23824327
PYCARD	hsa-miR-548aw	-1.34001	23824327
PYCARD	hsa-miR-6749-3p	-1.34001	23824327
PYCARD	hsa-miR-642a-5p	-1.34001	23824327
PYCARD	hsa-miR-561-5p	-1.34001	23824327
PYCARD	hsa-miR-1251-3p	-1.34001	23824327
PYCARD	hsa-miR-6515-3p	-1.34001	23824327
PYCARD	hsa-miR-676-5p	-1.34001	23824327
PYCARD	hsa-miR-4469	-1.34001	23824327
PYCARD	hsa-miR-877-3p	-1.34001	23824327
PYCARD	hsa-miR-2276-5p	-1.34001	23824327
PYCARD	hsa-miR-6892-3p	-1.34001	23824327
PYCARD	hsa-miR-3922-5p	-1.34001	23824327
PYCARD	hsa-miR-4753-5p	-1.34001	23824327
SNAI3	hsa-miR-29b-3p	-1.40866	22402125
TTC32	hsa-miR-92a-3p	-1.46357	23622248
SREBF2	hsa-miR-335-5p	-1.48434	18185580
SREBF2	hsa-miR-877-5p	-1.48434	23622248
SREBF2	hsa-miR-331-3p	-1.48434	23622248
SREBF2	hsa-miR-92a-3p	-1.48434	23622248
SREBF2	hsa-miR-28-5p	-1.48434	23622248
SREBF2	hsa-miR-128-3p	-1.48434	23990020
SREBF2	hsa-miR-342-3p	-1.48434	23951060
SREBF2	hsa-miR-185-5p	-1.48434	23951060
SREBF2	hsa-miR-185-5p	-1.48434	23592263
SREBF2	hsa-miR-218-5p	-1.48434	23212916
SREBF2	hsa-miR-5189-3p	-1.48434	22100165
SREBF2	hsa-miR-5692a	-1.48434	22100165
SREBF2	hsa-miR-365a-3p	-1.48434	22100165
SREBF2	hsa-miR-365b-3p	-1.48434	22100165
SREBF2	hsa-miR-6824-5p	-1.48434	23592263
SREBF2	hsa-miR-582-5p	-1.48434	23592263
SREBF2	hsa-miR-101-3p	-1.48434	23592263
SREBF2	hsa-miR-486-3p	-1.48434	23592263
SREBF2	hsa-miR-6825-5p	-1.48434	23592263
SREBF2	hsa-miR-6721-5p	-1.48434	23592263
SREBF2	hsa-miR-6883-5p	-1.48434	23592263
SREBF2	hsa-miR-6785-5p	-1.48434	23592263
SREBF2	hsa-miR-4728-5p	-1.48434	23592263
SREBF2	hsa-miR-149-3p	-1.48434	23592263
SREBF2	hsa-miR-4763-3p	-1.48434	23592263
SREBF2	hsa-miR-1207-5p	-1.48434	23592263
SREBF2	hsa-miR-4644	-1.48434	23592263
SREBF2	hsa-miR-4306	-1.48434	23592263
SREBF2	hsa-miR-4722-5p	-1.48434	23592263
SREBF2	hsa-miR-7112-5p	-1.48434	23592263
SREBF2	hsa-miR-4693-3p	-1.48434	23592263
SREBF2	hsa-miR-3937	-1.48434	23592263
SREBF2	hsa-miR-4768-3p	-1.48434	23592263
SREBF2	hsa-miR-6504-3p	-1.48434	23592263
SREBF2	hsa-miR-6743-5p	-1.48434	23592263
SREBF2	hsa-miR-4688	-1.48434	23592263
SREBF2	hsa-miR-6783-5p	-1.48434	23592263
PDE6A	hsa-miR-4695-3p	-1.57564	23824327
PDE6A	hsa-miR-4772-3p	-1.57564	23824327
PDE6A	hsa-miR-6787-3p	-1.57564	23824327
PDE6A	hsa-miR-1304-3p	-1.57564	23824327
PDE6A	hsa-miR-1281	-1.57564	23824327
PDE6A	hsa-miR-6736-3p	-1.57564	23824327
PDE6A	hsa-miR-6890-3p	-1.57564	23824327
PDE6A	hsa-miR-6878-3p	-1.57564	23824327
PDE6A	hsa-miR-640	-1.57564	23824327
PDE6A	hsa-miR-203b-3p	-1.57564	23824327
PDE6A	hsa-miR-7158-3p	-1.57564	23824327
PDE6A	hsa-miR-378a-5p	-1.57564	23824327
PDE6A	hsa-miR-6744-3p	-1.57564	23824327
PDE6A	hsa-miR-4757-5p	-1.57564	23824327
PDE6A	hsa-miR-6131	-1.57564	23824327
PDE6A	hsa-miR-6821-3p	-1.57564	23824327
PDE6A	hsa-miR-6790-3p	-1.57564	23824327
PDE6A	hsa-miR-4680-5p	-1.57564	23824327
PDE6A	hsa-miR-4635	-1.57564	23824327
PDE6A	hsa-miR-3663-5p	-1.57564	23824327
PDE6A	hsa-miR-212-5p	-1.57564	23824327
PDE6A	hsa-miR-1224-3p	-1.57564	23824327
PDE6A	hsa-miR-3934-5p	-1.57564	23824327
PDE6A	hsa-miR-125a-3p	-1.57564	23824327
PDE6A	hsa-miR-6813-3p	-1.57564	23824327
PDE6A	hsa-miR-6778-3p	-1.57564	23824327
PDE6A	hsa-miR-3653-5p	-1.57564	23824327
PDE6A	hsa-miR-150-5p	-1.57564	23824327
PDE6A	hsa-miR-186-3p	-1.57564	23824327
PDE6A	hsa-miR-764	-1.57564	23824327
PDE6A	hsa-miR-5587-5p	-1.57564	23313552
PDE6A	hsa-miR-6514-3p	-1.57564	23313552
PDE6A	hsa-miR-6811-3p	-1.57564	23313552
PDE6A	hsa-miR-214-5p	-1.57564	23313552
MTRNR2L9	hsa-miR-1468-5p	-1.58321	23446348
MTRNR2L9	hsa-miR-6755-5p	-1.58321	23446348
MTRNR2L9	hsa-miR-6841-5p	-1.58321	23446348
MTRNR2L9	hsa-miR-944	-1.58321	23446348
MTRNR2L9	hsa-miR-4707-3p	-1.58321	20371350
MTRNR2L9	hsa-miR-155-5p	-1.58321	20371350
MTRNR2L9	hsa-miR-657	-1.58321	20371350
MTRNR2L9	hsa-miR-3665	-1.58321	20371350
MTRNR2L9	hsa-miR-4748	-1.58321	20371350
MTRNR2L9	hsa-miR-4464	-1.58321	20371350
MTRNR2L9	hsa-miR-154-5p	-1.58321	20371350
MTRNR2L9	hsa-miR-5700	-1.58321	20371350
TM7SF2	hsa-miR-193b-3p	-1.614	21512034
TM7SF2	hsa-miR-335-5p	-1.614	18185580
LIPG	hsa-miR-335-5p	-1.66925	18185580
LIPG	hsa-miR-2909	-1.66925	20371350
LIPG	hsa-miR-4278	-1.66925	20371350
LIPG	hsa-miR-6789-5p	-1.66925	20371350
LIPG	hsa-miR-6824-5p	-1.66925	20371350
LIPG	hsa-miR-6813-5p	-1.66925	20371350
LIPG	hsa-miR-6085	-1.66925	20371350
LIPG	hsa-miR-4688	-1.66925	20371350
LIPG	hsa-miR-6743-5p	-1.66925	20371350
LIPG	hsa-miR-5197-3p	-1.66925	20371350
LIPG	hsa-miR-4446-5p	-1.66925	23824327
LIPG	hsa-miR-5006-3p	-1.66925	23824327
LIPG	hsa-miR-4755-5p	-1.66925	23824327
LIPG	hsa-miR-623	-1.66925	23824327
LIPG	hsa-miR-31-5p	-1.66925	23824327
LIPG	hsa-miR-6832-3p	-1.66925	23824327
LIPG	hsa-miR-4436b-5p	-1.66925	23824327
LIPG	hsa-miR-6509-3p	-1.66925	23824327
LIPG	hsa-miR-6777-3p	-1.66925	23824327
LIPG	hsa-miR-4495	-1.66925	23824327
LIPG	hsa-miR-548f-3p	-1.66925	23824327
LIPG	hsa-miR-548e-3p	-1.66925	23824327
LIPG	hsa-miR-548az-3p	-1.66925	23824327
LIPG	hsa-miR-548ar-3p	-1.66925	23824327
LIPG	hsa-miR-548a-3p	-1.66925	23824327
LIPG	hsa-miR-5096	-1.66925	23824327
LIPG	hsa-miR-3187-3p	-1.66925	23824327
LIPG	hsa-miR-4435	-1.66925	23824327
LIPG	hsa-miR-588	-1.66925	23824327
LIPG	hsa-miR-4701-5p	-1.66925	23824327
LIPG	hsa-miR-548s	-1.66925	23824327
LIPG	hsa-miR-197-3p	-1.66925	23824327
LIPG	hsa-miR-411-5p	-1.66925	23824327
LIPG	hsa-miR-6832-5p	-1.66925	23824327
LIPG	hsa-miR-4524a-3p	-1.66925	23824327
LIPG	hsa-miR-6823-5p	-1.66925	23824327
LIPG	hsa-miR-4524b-3p	-1.66925	23824327
LIPG	hsa-miR-640	-1.66925	23824327
LIPG	hsa-miR-378a-5p	-1.66925	23824327
LIPG	hsa-miR-6778-3p	-1.66925	23824327
LIPG	hsa-miR-6821-3p	-1.66925	23824327
LIPG	hsa-miR-6790-3p	-1.66925	23824327
LIPG	hsa-miR-3653-5p	-1.66925	23824327
LIPG	hsa-miR-150-5p	-1.66925	23824327
LIPG	hsa-miR-372-5p	-1.66925	23824327
LIPG	hsa-miR-371a-5p	-1.66925	23824327
LIPG	hsa-miR-616-5p	-1.66925	23824327
LIPG	hsa-miR-373-5p	-1.66925	23824327
LIPG	hsa-miR-371b-5p	-1.66925	23824327
LIPG	hsa-miR-7107-5p	-1.66925	23824327
LIPG	hsa-miR-1234-3p	-1.66925	23824327
LIPG	hsa-miR-1224-3p	-1.66925	23824327
LIPG	hsa-miR-3934-5p	-1.66925	23824327
LIPG	hsa-miR-764	-1.66925	23824327
LIPG	hsa-miR-125a-3p	-1.66925	23824327
LIPG	hsa-miR-6848-3p	-1.66925	23824327
LIPG	hsa-miR-6843-3p	-1.66925	23824327
LIPG	hsa-miR-6131	-1.66925	23824327
LIPG	hsa-miR-3663-5p	-1.66925	23824327
LIPG	hsa-miR-24-3p	-1.66925	19536157
LIPG	hsa-miR-4284	-1.66925	19536157
LIPG	hsa-miR-564	-1.66925	19536157
LIPG	hsa-miR-4330	-1.66925	19536157
LIPG	hsa-miR-342-3p	-1.66925	19536157
LIPG	hsa-miR-589-3p	-1.66925	19536157
LIPG	hsa-miR-1228-3p	-1.66925	19536157
LIPG	hsa-miR-216b-5p	-1.66925	19536157
LIPG	hsa-miR-216a-5p	-1.66925	19536157
OGN	hsa-miR-526b-5p	-1.6741	22100165
PNPLA3	hsa-miR-335-5p	-1.72565	18185580
PNPLA3	hsa-miR-4701-5p	-1.72565	23446348
PNPLA3	hsa-miR-5010-3p	-1.72565	23446348
PNPLA3	hsa-miR-2113	-1.72565	23446348
PNPLA3	hsa-miR-5096	-1.72565	23446348
PNPLA3	hsa-miR-197-3p	-1.72565	23446348
PNPLA3	hsa-miR-411-5p	-1.72565	23446348
PNPLA3	hsa-miR-4775	-1.72565	23446348
PNPLA3	hsa-miR-6832-5p	-1.72565	23446348
PNPLA3	hsa-miR-4524a-3p	-1.72565	23446348
PNPLA3	hsa-miR-664a-5p	-1.72565	23446348
PNPLA3	hsa-miR-4794	-1.72565	23446348
PNPLA3	hsa-miR-4735-5p	-1.72565	23446348
PNPLA3	hsa-miR-6823-5p	-1.72565	23446348
PNPLA3	hsa-miR-6765-3p	-1.72565	23446348
PNPLA3	hsa-miR-1228-3p	-1.72565	23446348
PNPLA3	hsa-miR-4524b-3p	-1.72565	23446348
PNPLA3	hsa-miR-590-3p	-1.72565	23446348
PNPLA3	hsa-miR-4279	-1.72565	23824327
PNPLA3	hsa-miR-656-5p	-1.72565	23824327
PNPLA3	hsa-miR-6778-3p	-1.72565	23824327
PNPLA3	hsa-miR-1976	-1.72565	23824327
PNPLA3	hsa-miR-3653-5p	-1.72565	23824327
PNPLA3	hsa-miR-7113-3p	-1.72565	23824327
PNPLA3	hsa-miR-6747-3p	-1.72565	23824327
PNPLA3	hsa-miR-6727-3p	-1.72565	23824327
PNPLA3	hsa-miR-4722-3p	-1.72565	23824327
PNPLA3	hsa-miR-6791-5p	-1.72565	23824327
PNPLA3	hsa-miR-4292	-1.72565	23824327
PNPLA3	hsa-miR-4308	-1.72565	23824327
PNPLA3	hsa-miR-8062	-1.72565	23824327
PNPLA3	hsa-miR-6878-3p	-1.72565	23824327
PNPLA3	hsa-miR-4727-5p	-1.72565	23824327
PNPLA3	hsa-miR-6744-3p	-1.72565	23824327
PNPLA3	hsa-miR-4757-5p	-1.72565	23824327
PNPLA3	hsa-miR-5189-3p	-1.72565	23824327
PNPLA3	hsa-miR-6817-5p	-1.72565	23824327
PNPLA3	hsa-miR-4769-3p	-1.72565	23824327
PNPLA3	hsa-miR-150-5p	-1.72565	23824327
PNPLA3	hsa-miR-212-5p	-1.72565	23824327
PNPLA3	hsa-miR-186-3p	-1.72565	23824327
PNPLA3	hsa-miR-520h	-1.72565	23824327
PNPLA3	hsa-miR-520g-3p	-1.72565	23824327
PNPLA3	hsa-miR-6813-3p	-1.72565	23824327
PNPLA3	hsa-miR-5589-5p	-1.72565	23824327
PNPLA3	hsa-miR-4731-5p	-1.72565	23824327
PNPLA3	hsa-miR-6513-3p	-1.72565	23824327
PNPLA3	hsa-miR-6783-3p	-1.72565	23824327
PNPLA3	hsa-miR-1343-3p	-1.72565	23824327
PNPLA3	hsa-miR-4465	-1.72565	23824327
PNPLA3	hsa-miR-26b-5p	-1.72565	23824327
PNPLA3	hsa-miR-26a-5p	-1.72565	23824327
PNPLA3	hsa-miR-1297	-1.72565	23824327
PNPLA3	hsa-miR-23b-5p	-1.72565	23824327
PNPLA3	hsa-miR-23a-5p	-1.72565	23824327
PNPLA3	hsa-miR-6742-3p	-1.72565	23824327
PNPLA3	hsa-miR-6852-5p	-1.72565	23824327
PNPLA3	hsa-miR-939-3p	-1.72565	23824327
PNPLA3	hsa-miR-4763-5p	-1.72565	23313552
PNPLA3	hsa-miR-30e-3p	-1.72565	23313552
PNPLA3	hsa-miR-30d-3p	-1.72565	23313552
PNPLA3	hsa-miR-30a-3p	-1.72565	23313552
PNPLA3	hsa-miR-6807-5p	-1.72565	23313552
PNPLA3	hsa-miR-7151-3p	-1.72565	23313552
PNPLA3	hsa-miR-5095	-1.72565	23313552
PNPLA3	hsa-miR-130b-5p	-1.72565	23313552
PNPLA3	hsa-miR-6504-3p	-1.72565	23313552
PNPLA3	hsa-miR-4687-5p	-1.72565	23313552
PNPLA3	hsa-miR-4438	-1.72565	23313552
STAP2	hsa-miR-375	-1.80801	20215506
DHCR24	hsa-miR-124-3p	-1.83229	15685193
DHCR24	hsa-miR-335-5p	-1.83229	18185580
DHCR24	hsa-miR-155-5p	-1.83229	18668040
DHCR24	hsa-miR-215-5p	-1.83229	19074876
DHCR24	hsa-miR-192-5p	-1.83229	19074876
DHCR24	hsa-miR-24-3p	-1.83229	19748357
DHCR24	hsa-miR-18a-3p	-1.83229	23622248
DHCR24	hsa-miR-484	-1.83229	23622248
DHCR24	hsa-miR-99a-5p	-1.83229	23622248
DHCR24	hsa-miR-92a-3p	-1.83229	23622248
DHCR24	hsa-miR-1299	-1.83229	23592263
DHCR24	hsa-miR-642a-5p	-1.83229	23592263
DHCR24	hsa-miR-5093	-1.83229	23592263
DHCR24	hsa-miR-6128	-1.83229	23592263
DHCR24	hsa-miR-875-3p	-1.83229	23592263
DHCR24	hsa-miR-2276-5p	-1.83229	23592263
DHCR24	hsa-miR-6892-3p	-1.83229	23592263
DHCR24	hsa-miR-191-5p	-1.83229	23592263
DHCR24	hsa-miR-4694-3p	-1.83229	23592263
DHCR24	hsa-miR-7156-3p	-1.83229	22291592
DHCR24	hsa-miR-205-5p	-1.83229	22291592
DHCR24	hsa-miR-510-3p	-1.83229	23313552
DHCR24	hsa-miR-6833-3p	-1.83229	23313552
DHCR24	hsa-miR-4768-5p	-1.83229	23313552
DHCR24	hsa-miR-6790-5p	-1.83229	23313552
DHCR24	hsa-miR-4658	-1.83229	23313552
DHCR24	hsa-miR-488-3p	-1.83229	23313552
DHCR24	hsa-miR-4753-3p	-1.83229	23313552
DHCR24	hsa-miR-3911	-1.83229	23313552
DHCR24	hsa-miR-130b-5p	-1.83229	23313552
DHCR24	hsa-miR-4496	-1.83229	23313552
DHCR24	hsa-miR-595	-1.83229	23313552
DHCR24	hsa-miR-100-3p	-1.83229	23313552
DHCR24	hsa-miR-1260b	-1.83229	19536157
DHCR24	hsa-miR-1260a	-1.83229	19536157
DHCR24	hsa-miR-711	-1.83229	19536157
DHCR24	hsa-miR-7114-3p	-1.83229	19536157
DHCR24	hsa-miR-1180-5p	-1.83229	19536157
DHCR24	hsa-miR-532-3p	-1.83229	19536157
DHCR24	hsa-miR-1224-3p	-1.83229	19536157
DHCR24	hsa-miR-520h	-1.83229	19536157
DHCR24	hsa-miR-520g-3p	-1.83229	19536157
DHCR24	hsa-miR-4796-3p	-1.83229	19536157
DHCR7	hsa-miR-425-5p	-1.87863	20371350
DHCR7	hsa-miR-335-5p	-1.87863	18185580
DHCR7	hsa-miR-34a-5p	-1.87863	21566225
DHCR7	hsa-miR-1260b	-1.87863	23622248
DHCR7	hsa-miR-218-5p	-1.87863	23212916
DHCR7	hsa-miR-374b-3p	-1.87863	21572407
DHCR7	hsa-miR-7156-3p	-1.87863	21572407
DHCR7	hsa-miR-4766-3p	-1.87863	21572407
DHCR7	hsa-miR-1268b	-1.87863	21572407
DHCR7	hsa-miR-1268a	-1.87863	21572407
DHCR7	hsa-miR-5196-5p	-1.87863	21572407
DHCR7	hsa-miR-4747-5p	-1.87863	21572407
DHCR7	hsa-miR-7-5p	-1.87863	21572407
DHCR7	hsa-miR-6853-5p	-1.87863	21572407
DHCR7	hsa-miR-451b	-1.87863	21572407
NPTX1	hsa-miR-210-3p	-2.04625	18539147
NPTX1	hsa-miR-210-3p	-2.04625	19826008
NPTX1	hsa-miR-760	-2.04625	23622248
NPTX1	hsa-miR-615-3p	-2.04625	23622248
NPTX1	hsa-miR-10b-5p	-2.04625	23622248
NPTX1	hsa-miR-10a-5p	-2.04625	23622248
NPTX1	hsa-let-7c-5p	-2.04625	23622248
NPTX1	hsa-let-7a-5p	-2.04625	23622248
NPTX1	hsa-miR-130a-3p	-2.04625	20371350
NPTX1	hsa-miR-301a-3p	-2.04625	20371350
NPTX1	hsa-miR-130b-3p	-2.04625	20371350
NPTX1	hsa-miR-454-3p	-2.04625	20371350
NPTX1	hsa-miR-301b-3p	-2.04625	20371350
NPTX1	hsa-miR-4295	-2.04625	20371350
NPTX1	hsa-miR-3666	-2.04625	20371350
NPTX1	hsa-miR-623	-2.04625	23824327
NPTX1	hsa-miR-96-5p	-2.04625	23824327
NPTX1	hsa-miR-1271-5p	-2.04625	23824327
NPTX1	hsa-miR-642b-5p	-2.04625	23824327
NPTX1	hsa-miR-4276	-2.04625	20371350
NPTX1	hsa-miR-4795-3p	-2.04625	20371350
NPTX1	hsa-miR-496	-2.04625	20371350
NPTX1	hsa-miR-4696	-2.04625	20371350
NPTX1	hsa-miR-506-5p	-2.04625	20371350
NPTX1	hsa-miR-892c-5p	-2.04625	20371350
NPTX1	hsa-miR-126-5p	-2.04625	20371350
NPTX1	hsa-miR-6822-5p	-2.04625	20371350
NPTX1	hsa-miR-6750-5p	-2.04625	20371350
NPTX1	hsa-miR-6873-5p	-2.04625	20371350
NPTX1	hsa-miR-148b-3p	-2.04625	20371350
NPTX1	hsa-miR-148a-3p	-2.04625	20371350
NPTX1	hsa-miR-152-3p	-2.04625	20371350
NPTX1	hsa-miR-6885-3p	-2.04625	23824327
NPTX1	hsa-miR-4470	-2.04625	23824327
NPTX1	hsa-miR-3140-3p	-2.04625	23824327
NPTX1	hsa-miR-4524a-3p	-2.04625	23824327
NPTX1	hsa-miR-1252-3p	-2.04625	23824327
NPTX1	hsa-miR-129-5p	-2.04625	23824327
NPTX1	hsa-miR-182-5p	-2.04625	23824327
NPTX1	hsa-miR-5589-3p	-2.04625	23824327
NPTX1	hsa-miR-5003-5p	-2.04625	23824327
NPTX1	hsa-miR-4719	-2.04625	23824327
NPTX1	hsa-miR-7853-5p	-2.04625	23824327
NPTX1	hsa-miR-105-5p	-2.04625	23824327
NPTX1	hsa-miR-1305	-2.04625	23824327
NPTX1	hsa-miR-6809-3p	-2.04625	23824327
NPTX1	hsa-miR-6833-3p	-2.04625	23824327
NPTX1	hsa-miR-4768-5p	-2.04625	23824327
NPTX1	hsa-miR-5006-3p	-2.04625	23824327
NPTX1	hsa-miR-4755-5p	-2.04625	23824327
NPTX1	hsa-miR-3620-5p	-2.04625	23824327
NPTX1	hsa-miR-1587	-2.04625	23824327
NPTX1	hsa-miR-4674	-2.04625	23824327
NPTX1	hsa-miR-4753-3p	-2.04625	23824327
NPTX1	hsa-miR-211-5p	-2.04625	23824327
NPTX1	hsa-miR-204-5p	-2.04625	23824327
NPTX1	hsa-miR-421	-2.04625	23824327
NPTX1	hsa-miR-505-3p	-2.04625	23824327
NPTX1	hsa-miR-7159-5p	-2.04625	23824327
NPTX1	hsa-miR-27a-5p	-2.04625	23824327
NPTX1	hsa-miR-3119	-2.04625	23824327
NPTX1	hsa-miR-676-5p	-2.04625	23824327
NPTX1	hsa-miR-1236-3p	-2.04625	23824327
NPTX1	hsa-miR-6515-3p	-2.04625	23824327
NPTX1	hsa-miR-6832-3p	-2.04625	23824327
NPTX1	hsa-miR-5580-5p	-2.04625	23824327
NPTX1	hsa-miR-149-5p	-2.04625	23824327
NPTX1	hsa-miR-5695	-2.04625	23824327
NPTX1	hsa-miR-3145-5p	-2.04625	23824327
NPTX1	hsa-miR-8485	-2.04625	23824327
PLEKHB1	hsa-miR-335-5p	-2.10319	18185580
PLEKHB1	hsa-miR-9-5p	-2.10319	17612493
PLEKHB1	hsa-miR-124-3p	-2.10319	18668037
PLEKHB1	hsa-miR-7-5p	-2.10319	17612493
PLEKHB1	hsa-miR-92a-3p	-2.10319	23622248
FASN	hsa-miR-2110	-2.23769	23622248
FASN	hsa-miR-1268a	-2.23769	23622248
FASN	hsa-miR-1303	-2.23769	23622248
FASN	hsa-miR-942-5p	-2.23769	23622248
FASN	hsa-miR-877-3p	-2.23769	23622248
FASN	hsa-miR-744-5p	-2.23769	23622248
FASN	hsa-miR-130b-5p	-2.23769	23622248
FASN	hsa-miR-615-3p	-2.23769	23622248
FASN	hsa-miR-92b-3p	-2.23769	23622248
FASN	hsa-miR-193b-3p	-2.23769	23622248
FASN	hsa-miR-484	-2.23769	23622248
FASN	hsa-miR-423-3p	-2.23769	23622248
FASN	hsa-miR-324-3p	-2.23769	23622248
FASN	hsa-miR-331-3p	-2.23769	23622248
FASN	hsa-miR-326	-2.23769	23622248
FASN	hsa-miR-186-5p	-2.23769	23622248
FASN	hsa-miR-27b-3p	-2.23769	23622248
FASN	hsa-miR-222-3p	-2.23769	23622248
FASN	hsa-miR-10b-5p	-2.23769	23622248
FASN	hsa-miR-10a-5p	-2.23769	23622248
FASN	hsa-miR-197-3p	-2.23769	23622248
FASN	hsa-miR-93-5p	-2.23769	23622248
FASN	hsa-miR-92a-3p	-2.23769	23622248
FASN	hsa-miR-26a-5p	-2.23769	23622248
FASN	hsa-miR-17-5p	-2.23769	23622248
FASN	hsa-miR-15a-5p	-2.23769	20371350
FASN	hsa-miR-15a-5p	-2.23769	21572407
FASN	hsa-miR-15a-5p	-2.23769	23622248
FASN	hsa-miR-424-5p	-2.23769	23599729
FASN	hsa-miR-424-5p	-2.23769	20371350
FASN	hsa-miR-424-5p	-2.23769	21572407
FASN	hsa-miR-195-5p	-2.23769	23162665
FASN	hsa-miR-195-5p	-2.23769	20371350
FASN	hsa-miR-195-5p	-2.23769	21572407
FASN	hsa-miR-1-3p	-2.23769	24310399
FASN	hsa-miR-15b-3p	-2.23769	20371350
FASN	hsa-miR-15b-3p	-2.23769	21572407
FASN	hsa-miR-4668-3p	-2.23769	20371350
FASN	hsa-miR-4668-3p	-2.23769	21572407
FASN	hsa-miR-15b-5p	-2.23769	20371350
FASN	hsa-miR-15b-5p	-2.23769	21572407
FASN	hsa-miR-16-5p	-2.23769	20371350
FASN	hsa-miR-16-5p	-2.23769	21572407
FASN	hsa-miR-6838-5p	-2.23769	20371350
FASN	hsa-miR-6838-5p	-2.23769	21572407
FASN	hsa-miR-497-5p	-2.23769	20371350
FASN	hsa-miR-497-5p	-2.23769	21572407
FASN	hsa-miR-4774-3p	-2.23769	23824327
FASN	hsa-miR-4314	-2.23769	23824327
FASN	hsa-miR-6740-3p	-2.23769	23824327
FASN	hsa-miR-3182	-2.23769	23824327
FASN	hsa-miR-6776-5p	-2.23769	23824327
FASN	hsa-miR-6861-5p	-2.23769	23824327
FASN	hsa-miR-1264	-2.23769	23824327
FASN	hsa-miR-6771-3p	-2.23769	23824327
MVD	hsa-miR-124-3p	-2.26262	18668037
MVD	hsa-miR-26b-5p	-2.26262	19088304
CDR1	hsa-miR-671-5p	-2.35144	21964070
CDR1	hsa-miR-335-5p	-2.35144	18185580
CDR1	hsa-miR-1229-5p	-2.35144	22100165
CDR1	hsa-miR-1225-5p	-2.35144	22100165
CDR1	hsa-miR-526b-5p	-2.35144	22100165
CDR1	hsa-miR-555	-2.35144	22100165
CDR1	hsa-miR-3670	-2.35144	22100165
CDR1	hsa-miR-135b-5p	-2.35144	22100165
CDR1	hsa-miR-135a-5p	-2.35144	22100165
CDR1	hsa-miR-6854-5p	-2.35144	22100165
CDR1	hsa-miR-10a-3p	-2.35144	22100165
CA11	hsa-miR-26b-5p	-2.40807	19088304
CACNA2D4	hsa-miR-335-5p	-2.42977	18185580
CACNA2D4	hsa-miR-203b-3p	-2.42977	22100165
CACNA2D4	hsa-miR-7158-3p	-2.42977	22100165
ZNF551	hsa-miR-26b-5p	-2.52595	19088304
ZNF551	hsa-miR-92a-3p	-2.52595	23622248
ZNF551	hsa-miR-34a-5p	-2.52595	20371350
ZNF551	hsa-miR-34a-5p	-2.52595	23446348
ZNF551	hsa-miR-34c-5p	-2.52595	20371350
ZNF551	hsa-miR-34c-5p	-2.52595	23446348
ZNF551	hsa-miR-449a	-2.52595	20371350
ZNF551	hsa-miR-449a	-2.52595	23446348
ZNF551	hsa-miR-449b-5p	-2.52595	20371350
ZNF551	hsa-miR-449b-5p	-2.52595	23446348
ZNF551	hsa-miR-5190	-2.52595	20371350
ZNF551	hsa-miR-5190	-2.52595	23446348
ZNF551	hsa-miR-7150	-2.52595	20371350
ZNF551	hsa-miR-7150	-2.52595	23446348
ZNF551	hsa-miR-548au-3p	-2.52595	20371350
ZNF551	hsa-miR-548au-3p	-2.52595	23446348
ZNF551	hsa-miR-484	-2.52595	20371350
ZNF551	hsa-miR-484	-2.52595	23446348
ZNF551	hsa-miR-3155b	-2.52595	20371350
ZNF551	hsa-miR-3155b	-2.52595	23446348
ZNF551	hsa-miR-3155a	-2.52595	20371350
ZNF551	hsa-miR-3155a	-2.52595	23446348
ZNF551	hsa-miR-551b-5p	-2.52595	20371350
ZNF551	hsa-miR-551b-5p	-2.52595	23446348
ZNF551	hsa-miR-3924	-2.52595	21572407
ZNF551	hsa-miR-3924	-2.52595	23446348
ZNF551	hsa-miR-5580-3p	-2.52595	21572407
ZNF551	hsa-miR-5580-3p	-2.52595	23446348
ZNF551	hsa-miR-190a-3p	-2.52595	21572407
ZNF551	hsa-miR-4789-5p	-2.52595	21572407
ZNF551	hsa-miR-3941	-2.52595	21572407
ZNF551	hsa-miR-5011-5p	-2.52595	21572407
ZNF551	hsa-miR-4789-3p	-2.52595	19536157
ZNF551	hsa-miR-4789-3p	-2.52595	21572407
ZNF551	hsa-miR-603	-2.52595	21572407
ZNF551	hsa-miR-362-3p	-2.52595	21572407
ZNF551	hsa-miR-329-3p	-2.52595	21572407
ZNF551	hsa-miR-8485	-2.52595	19536157
ZNF551	hsa-miR-8485	-2.52595	21572407
ZNF551	hsa-miR-1277-5p	-2.52595	21572407
ZNF551	hsa-miR-874-3p	-2.52595	23824327
ZNF551	hsa-miR-6873-3p	-2.52595	23824327
ZNF551	hsa-miR-4279	-2.52595	23824327
ZNF551	hsa-miR-197-3p	-2.52595	23824327
ZNF551	hsa-miR-146b-3p	-2.52595	23824327
ZNF551	hsa-miR-6799-3p	-2.52595	23824327
ZNF551	hsa-miR-3173-5p	-2.52595	23824327
ZNF551	hsa-miR-7976	-2.52595	23824327
ZNF551	hsa-miR-6817-3p	-2.52595	23824327
ZNF551	hsa-miR-7110-3p	-2.52595	23824327
ZNF551	hsa-miR-6845-3p	-2.52595	23824327
ZNF551	hsa-miR-6891-3p	-2.52595	23824327
ZNF551	hsa-miR-6072	-2.52595	23824327
ZNF551	hsa-miR-718	-2.52595	23824327
ZNF551	hsa-miR-6084	-2.52595	23824327
ZNF551	hsa-miR-891b	-2.52595	23824327
ZNF551	hsa-miR-4772-3p	-2.52595	23824327
ZNF551	hsa-miR-6787-3p	-2.52595	23824327
ZNF551	hsa-miR-1304-3p	-2.52595	23824327
ZNF551	hsa-miR-6736-3p	-2.52595	23824327
ZNF551	hsa-miR-6890-3p	-2.52595	23824327
ZNF551	hsa-miR-216a-5p	-2.52595	23824327
ZNF551	hsa-miR-6754-3p	-2.52595	23824327
ZNF551	hsa-miR-412-3p	-2.52595	23824327
ZNF551	hsa-miR-6842-3p	-2.52595	23824327
ZNF551	hsa-miR-365b-5p	-2.52595	23824327
ZNF551	hsa-miR-365a-5p	-2.52595	23824327
ZNF551	hsa-miR-8052	-2.52595	23824327
ZNF551	hsa-miR-3199	-2.52595	23824327
ZNF551	hsa-miR-5787	-2.52595	23824327
ZNF551	hsa-miR-4505	-2.52595	23824327
ZNF551	hsa-miR-4430	-2.52595	23824327
ZNF551	hsa-miR-3652	-2.52595	23824327
ZNF551	hsa-miR-6778-3p	-2.52595	23824327
ZNF551	hsa-miR-1976	-2.52595	23824327
ZNF551	hsa-miR-3653-5p	-2.52595	23824327
ZNF551	hsa-miR-150-5p	-2.52595	23824327
ZNF551	hsa-miR-6747-3p	-2.52595	23824327
ZNF551	hsa-miR-6727-3p	-2.52595	23824327
ZNF551	hsa-miR-4722-3p	-2.52595	23824327
ZNF551	hsa-miR-6814-5p	-2.52595	23824327
ZNF551	hsa-miR-410-3p	-2.52595	21572407
ZNF551	hsa-miR-8064	-2.52595	19536157
IL21R	hsa-miR-335-5p	-2.56196	18185580
IL21R	hsa-miR-148b-3p	-2.56196	17612493
IL21R	hsa-miR-7-5p	-2.56196	17612493
IL21R	hsa-miR-7-5p	-2.56196	20371350
IL21R	hsa-miR-30a-5p	-2.56196	22473208
IL21R	hsa-miR-30a-5p	-2.56196	23824327
IL21R	hsa-miR-30c-5p	-2.56196	22473208
IL21R	hsa-miR-30c-5p	-2.56196	23824327
IL21R	hsa-miR-30d-5p	-2.56196	22473208
IL21R	hsa-miR-30d-5p	-2.56196	23824327
IL21R	hsa-miR-30b-5p	-2.56196	22473208
IL21R	hsa-miR-30b-5p	-2.56196	23824327
IL21R	hsa-miR-30e-5p	-2.56196	22473208
IL21R	hsa-miR-30e-5p	-2.56196	23824327
IL21R	hsa-miR-448	-2.56196	23824327
IL21R	hsa-miR-3607-3p	-2.56196	23824327
IL21R	hsa-miR-4643	-2.56196	23824327
IL21R	hsa-miR-4789-3p	-2.56196	23824327
IL21R	hsa-miR-5580-3p	-2.56196	23824327
IL21R	hsa-miR-8485	-2.56196	23824327
IL21R	hsa-miR-7106-5p	-2.56196	20371350
IL21R	hsa-miR-4748	-2.56196	20371350
IL21R	hsa-miR-5572	-2.56196	20371350
IL21R	hsa-miR-4260	-2.56196	20371350
IL21R	hsa-miR-450a-2-3p	-2.56196	20371350
IL21R	hsa-miR-6763-5p	-2.56196	20371350
IL21R	hsa-miR-6857-5p	-2.56196	20371350
IL21R	hsa-miR-3150a-3p	-2.56196	20371350
IL21R	hsa-miR-6810-5p	-2.56196	20371350
IL21R	hsa-miR-2110	-2.56196	20371350
IL21R	hsa-miR-128-2-5p	-2.56196	20371350
IL21R	hsa-miR-128-1-5p	-2.56196	20371350
IL21R	hsa-miR-6825-5p	-2.56196	20371350
IL21R	hsa-miR-939-5p	-2.56196	20371350
IL21R	hsa-miR-1343-5p	-2.56196	20371350
IL21R	hsa-miR-3175	-2.56196	20371350
IL21R	hsa-miR-6781-5p	-2.56196	20371350
IL21R	hsa-miR-766-5p	-2.56196	20371350
IL21R	hsa-miR-483-5p	-2.56196	20371350
IL21R	hsa-miR-6782-3p	-2.56196	20371350
IL21R	hsa-miR-8064	-2.56196	23824327
IL21R	hsa-miR-502-3p	-2.56196	23824327
IL21R	hsa-miR-501-3p	-2.56196	23824327
LDLR	hsa-miR-130a-3p	-2.75915	20371350
LDLR	hsa-miR-130a-3p	-2.75915	21572407
LDLR	hsa-miR-130a-3p	-2.75915	22012620
LDLR	hsa-miR-130a-3p	-2.75915	23418453
LDLR	hsa-miR-335-5p	-2.75915	18185580
LDLR	hsa-miR-130b-3p	-2.75915	20371350
LDLR	hsa-miR-130b-3p	-2.75915	21572407
LDLR	hsa-miR-130b-3p	-2.75915	22012620
LDLR	hsa-miR-128-3p	-2.75915	17612493
LDLR	hsa-miR-128-3p	-2.75915	23313552
LDLR	hsa-miR-124-3p	-2.75915	18668037
LDLR	hsa-miR-93-5p	-2.75915	20371350
LDLR	hsa-miR-93-5p	-2.75915	21572407
LDLR	hsa-miR-93-5p	-2.75915	22012620
LDLR	hsa-miR-93-5p	-2.75915	22473208
LDLR	hsa-miR-93-5p	-2.75915	23592263
LDLR	hsa-miR-30a-5p	-2.75915	18668040
LDLR	hsa-miR-30a-5p	-2.75915	22473208
LDLR	hsa-miR-19b-3p	-2.75915	20371350
LDLR	hsa-miR-19b-3p	-2.75915	21572407
LDLR	hsa-miR-19b-3p	-2.75915	22012620
LDLR	hsa-miR-19b-3p	-2.75915	22473208
LDLR	hsa-let-7b-5p	-2.75915	18668040
LDLR	hsa-miR-744-5p	-2.75915	23622248
LDLR	hsa-miR-26b-3p	-2.75915	23622248
LDLR	hsa-miR-92b-3p	-2.75915	23622248
LDLR	hsa-miR-149-5p	-2.75915	23622248
LDLR	hsa-miR-92a-3p	-2.75915	23622248
LDLR	hsa-miR-27a-3p	-2.75915	24824429
LDLR	hsa-miR-27a-3p	-2.75915	23313552
LDLR	hsa-miR-30c-5p	-2.75915	22473208
LDLR	hsa-miR-30d-5p	-2.75915	22473208
LDLR	hsa-miR-30b-5p	-2.75915	22473208
LDLR	hsa-miR-30e-5p	-2.75915	22473208
LDLR	hsa-miR-17-5p	-2.75915	23285084
LDLR	hsa-miR-17-5p	-2.75915	20371350
LDLR	hsa-miR-17-5p	-2.75915	21572407
LDLR	hsa-miR-17-5p	-2.75915	22012620
LDLR	hsa-miR-17-5p	-2.75915	22473208
LDLR	hsa-miR-17-5p	-2.75915	23592263
LDLR	hsa-miR-19a-3p	-2.75915	20371350
LDLR	hsa-miR-19a-3p	-2.75915	21572407
LDLR	hsa-miR-19a-3p	-2.75915	22012620
LDLR	hsa-miR-19a-3p	-2.75915	22473208
LDLR	hsa-miR-20a-5p	-2.75915	20371350
LDLR	hsa-miR-20a-5p	-2.75915	21572407
LDLR	hsa-miR-20a-5p	-2.75915	22012620
LDLR	hsa-miR-20a-5p	-2.75915	22473208
LDLR	hsa-miR-20a-5p	-2.75915	23592263
LDLR	hsa-miR-106a-5p	-2.75915	20371350
LDLR	hsa-miR-106a-5p	-2.75915	21572407
LDLR	hsa-miR-106a-5p	-2.75915	22012620
LDLR	hsa-miR-106a-5p	-2.75915	23592263
LDLR	hsa-miR-106b-5p	-2.75915	20371350
LDLR	hsa-miR-106b-5p	-2.75915	21572407
LDLR	hsa-miR-106b-5p	-2.75915	22012620
LDLR	hsa-miR-106b-5p	-2.75915	22473208
LDLR	hsa-miR-106b-5p	-2.75915	23592263
LDLR	hsa-miR-301a-3p	-2.75915	20371350
LDLR	hsa-miR-301a-3p	-2.75915	21572407
LDLR	hsa-miR-301a-3p	-2.75915	22012620
LDLR	hsa-miR-20b-5p	-2.75915	20371350
LDLR	hsa-miR-20b-5p	-2.75915	21572407
LDLR	hsa-miR-20b-5p	-2.75915	22012620
LDLR	hsa-miR-20b-5p	-2.75915	22473208
LDLR	hsa-miR-20b-5p	-2.75915	23592263
LDLR	hsa-miR-519c-3p	-2.75915	20371350
LDLR	hsa-miR-519c-3p	-2.75915	21572407
LDLR	hsa-miR-519c-3p	-2.75915	22012620
LDLR	hsa-miR-519c-3p	-2.75915	23592263
LDLR	hsa-miR-526b-3p	-2.75915	20371350
LDLR	hsa-miR-526b-3p	-2.75915	21572407
LDLR	hsa-miR-526b-3p	-2.75915	22012620
LDLR	hsa-miR-526b-3p	-2.75915	23592263
LDLR	hsa-miR-519b-3p	-2.75915	20371350
LDLR	hsa-miR-519b-3p	-2.75915	21572407
LDLR	hsa-miR-519b-3p	-2.75915	22012620
LDLR	hsa-miR-519b-3p	-2.75915	23592263
LDLR	hsa-miR-519d-3p	-2.75915	20371350
LDLR	hsa-miR-519d-3p	-2.75915	21572407
LDLR	hsa-miR-519d-3p	-2.75915	22012620
LDLR	hsa-miR-519d-3p	-2.75915	22473208
LDLR	hsa-miR-519d-3p	-2.75915	23592263
LDLR	hsa-miR-520g-3p	-2.75915	20371350
LDLR	hsa-miR-520g-3p	-2.75915	21572407
LDLR	hsa-miR-520g-3p	-2.75915	22012620
LDLR	hsa-miR-520h	-2.75915	20371350
LDLR	hsa-miR-520h	-2.75915	21572407
LDLR	hsa-miR-520h	-2.75915	22012620
LDLR	hsa-miR-519a-3p	-2.75915	20371350
LDLR	hsa-miR-519a-3p	-2.75915	21572407
LDLR	hsa-miR-519a-3p	-2.75915	22012620
LDLR	hsa-miR-519a-3p	-2.75915	23592263
LDLR	hsa-miR-605-5p	-2.75915	20371350
LDLR	hsa-miR-605-5p	-2.75915	21572407
LDLR	hsa-miR-605-5p	-2.75915	22012620
LDLR	hsa-miR-548c-3p	-2.75915	20371350
LDLR	hsa-miR-548c-3p	-2.75915	21572407
LDLR	hsa-miR-548c-3p	-2.75915	22012620
LDLR	hsa-miR-454-3p	-2.75915	20371350
LDLR	hsa-miR-454-3p	-2.75915	21572407
LDLR	hsa-miR-454-3p	-2.75915	22012620
LDLR	hsa-miR-301b-3p	-2.75915	20371350
LDLR	hsa-miR-301b-3p	-2.75915	21572407
LDLR	hsa-miR-301b-3p	-2.75915	22012620
LDLR	hsa-miR-4295	-2.75915	20371350
LDLR	hsa-miR-4295	-2.75915	21572407
LDLR	hsa-miR-4295	-2.75915	22012620
LDLR	hsa-miR-4301	-2.75915	21572407
LDLR	hsa-miR-4301	-2.75915	22012620
LDLR	hsa-miR-4286	-2.75915	20371350
LDLR	hsa-miR-4286	-2.75915	21572407
LDLR	hsa-miR-4286	-2.75915	22012620
LDLR	hsa-miR-3613-3p	-2.75915	20371350
LDLR	hsa-miR-3613-3p	-2.75915	21572407
LDLR	hsa-miR-3613-3p	-2.75915	22012620
LDLR	hsa-miR-3666	-2.75915	20371350
LDLR	hsa-miR-3666	-2.75915	21572407
LDLR	hsa-miR-3666	-2.75915	22012620
LDLR	hsa-miR-4668-3p	-2.75915	20371350
LDLR	hsa-miR-4668-3p	-2.75915	21572407
LDLR	hsa-miR-4668-3p	-2.75915	22012620
LDLR	hsa-miR-4803	-2.75915	20371350
LDLR	hsa-miR-4803	-2.75915	21572407
LDLR	hsa-miR-4803	-2.75915	22012620
LDLR	hsa-miR-181a-5p	-2.75915	23313552
LDLR	hsa-miR-181b-5p	-2.75915	23313552
LDLR	hsa-miR-181c-5p	-2.75915	23313552
LDLR	hsa-miR-27b-3p	-2.75915	23313552
LDLR	hsa-miR-181d-5p	-2.75915	23313552
LDLR	hsa-miR-506-5p	-2.75915	23313552
LDLR	hsa-miR-641	-2.75915	23313552
LDLR	hsa-miR-4262	-2.75915	23313552
LDLR	hsa-miR-3617-5p	-2.75915	23313552
LDLR	hsa-miR-4708-3p	-2.75915	20371350
LDLR	hsa-miR-4708-3p	-2.75915	23592263
LDLR	hsa-miR-4708-3p	-2.75915	24398324
LDLR	hsa-miR-6867-5p	-2.75915	20371350
LDLR	hsa-miR-6867-5p	-2.75915	21572407
LDLR	hsa-miR-6867-5p	-2.75915	23446348
LDLR	hsa-miR-216a-3p	-2.75915	23313552
LDLR	hsa-miR-1468-3p	-2.75915	23446348
LDLR	hsa-miR-548f-5p	-2.75915	23446348
LDLR	hsa-miR-548g-5p	-2.75915	23446348
LDLR	hsa-miR-548x-5p	-2.75915	23446348
LDLR	hsa-miR-4251	-2.75915	20371350
LDLR	hsa-miR-4251	-2.75915	23592263
LDLR	hsa-miR-4251	-2.75915	24398324
LDLR	hsa-miR-3681-3p	-2.75915	23313552
LDLR	hsa-miR-4428	-2.75915	20371350
LDLR	hsa-miR-4428	-2.75915	23592263
LDLR	hsa-miR-4428	-2.75915	24398324
LDLR	hsa-miR-548aj-5p	-2.75915	23446348
LDLR	hsa-miR-4539	-2.75915	20371350
LDLR	hsa-miR-4539	-2.75915	23592263
LDLR	hsa-miR-4539	-2.75915	24398324
LDLR	hsa-miR-4681	-2.75915	23592263
LDLR	hsa-miR-203b-3p	-2.75915	20371350
LDLR	hsa-miR-203b-3p	-2.75915	23592263
LDLR	hsa-miR-203b-3p	-2.75915	24398324
LDLR	hsa-miR-4786-5p	-2.75915	20371350
LDLR	hsa-miR-4786-5p	-2.75915	23592263
LDLR	hsa-miR-4786-5p	-2.75915	24398324
LDLR	hsa-miR-548aw	-2.75915	23446348
LDLR	hsa-let-7a-3p	-2.75915	20371350
LDLR	hsa-let-7a-3p	-2.75915	21572407
LDLR	hsa-let-7a-3p	-2.75915	22012620
LDLR	hsa-let-7b-3p	-2.75915	20371350
LDLR	hsa-let-7b-3p	-2.75915	21572407
LDLR	hsa-let-7b-3p	-2.75915	22012620
LDLR	hsa-let-7f-1-3p	-2.75915	20371350
LDLR	hsa-let-7f-1-3p	-2.75915	21572407
LDLR	hsa-let-7f-1-3p	-2.75915	22012620
LDLR	hsa-let-7f-2-3p	-2.75915	23313552
LDLR	hsa-miR-98-3p	-2.75915	20371350
LDLR	hsa-miR-98-3p	-2.75915	21572407
LDLR	hsa-miR-98-3p	-2.75915	22012620
LDLR	hsa-miR-7-1-3p	-2.75915	20371350
LDLR	hsa-miR-7-1-3p	-2.75915	21572407
LDLR	hsa-miR-7-2-3p	-2.75915	20371350
LDLR	hsa-miR-7-2-3p	-2.75915	21572407
LDLR	hsa-miR-187-5p	-2.75915	23313552
LDLR	hsa-miR-212-3p	-2.75915	21572407
LDLR	hsa-miR-132-3p	-2.75915	21572407
LDLR	hsa-miR-140-5p	-2.75915	23313552
LDLR	hsa-miR-190a-3p	-2.75915	20371350
LDLR	hsa-miR-190a-3p	-2.75915	21572407
LDLR	hsa-miR-190a-3p	-2.75915	23446348
LDLR	hsa-miR-495-3p	-2.75915	20371350
LDLR	hsa-miR-495-3p	-2.75915	21572407
LDLR	hsa-miR-495-3p	-2.75915	22012620
LDLR	hsa-miR-524-5p	-2.75915	20371350
LDLR	hsa-miR-524-5p	-2.75915	21572407
LDLR	hsa-miR-524-5p	-2.75915	22012620
LDLR	hsa-miR-520d-5p	-2.75915	20371350
LDLR	hsa-miR-520d-5p	-2.75915	21572407
LDLR	hsa-miR-520d-5p	-2.75915	22012620
LDLR	hsa-miR-518a-5p	-2.75915	23446348
LDLR	hsa-miR-527	-2.75915	23446348
LDLR	hsa-miR-548d-3p	-2.75915	23313552
LDLR	hsa-miR-1185-2-3p	-2.75915	23313552
LDLR	hsa-miR-1283	-2.75915	23313552
LDLR	hsa-miR-1185-1-3p	-2.75915	23313552
LDLR	hsa-miR-450b-5p	-2.75915	23446348
LDLR	hsa-miR-548h-3p	-2.75915	23313552
LDLR	hsa-miR-1284	-2.75915	23313552
LDLR	hsa-miR-3121-3p	-2.75915	23446348
LDLR	hsa-miR-548z	-2.75915	23313552
LDLR	hsa-miR-548ac	-2.75915	23313552
LDLR	hsa-miR-5011-5p	-2.75915	20371350
LDLR	hsa-miR-5011-5p	-2.75915	21572407
LDLR	hsa-miR-5011-5p	-2.75915	23446348
LDLR	hsa-miR-5688	-2.75915	20371350
LDLR	hsa-miR-5688	-2.75915	21572407
LDLR	hsa-miR-5688	-2.75915	22012620
LDLR	hsa-miR-548bb-3p	-2.75915	23313552
LDLR	hsa-miR-539-5p	-2.75915	20371350
LDLR	hsa-miR-539-5p	-2.75915	23592263
LDLR	hsa-miR-539-5p	-2.75915	24398324
LDLR	hsa-miR-1277-5p	-2.75915	20371350
LDLR	hsa-miR-1277-5p	-2.75915	21572407
LDLR	hsa-miR-1277-5p	-2.75915	23446348
LDLR	hsa-miR-6083	-2.75915	20371350
LDLR	hsa-miR-6083	-2.75915	21572407
LDLR	hsa-miR-6083	-2.75915	23446348
LDLR	hsa-miR-223-5p	-2.75915	20371350
LDLR	hsa-miR-223-5p	-2.75915	21572407
LDLR	hsa-miR-223-5p	-2.75915	23446348
LDLR	hsa-miR-511-3p	-2.75915	20371350
LDLR	hsa-miR-511-3p	-2.75915	21572407
LDLR	hsa-miR-511-3p	-2.75915	23446348
LDLR	hsa-miR-410-3p	-2.75915	20371350
LDLR	hsa-miR-410-3p	-2.75915	21572407
LDLR	hsa-miR-410-3p	-2.75915	23446348
LDLR	hsa-miR-4666a-3p	-2.75915	20371350
LDLR	hsa-miR-4666a-3p	-2.75915	21572407
LDLR	hsa-miR-4666a-3p	-2.75915	22012620
LDLR	hsa-miR-381-3p	-2.75915	20371350
LDLR	hsa-miR-381-3p	-2.75915	21572407
LDLR	hsa-miR-381-3p	-2.75915	22012620
LDLR	hsa-miR-300	-2.75915	20371350
LDLR	hsa-miR-300	-2.75915	21572407
LDLR	hsa-miR-300	-2.75915	22012620
LDLR	hsa-miR-377-3p	-2.75915	23824327
LDLR	hsa-miR-4532	-2.75915	23824327
LDLR	hsa-miR-1247-3p	-2.75915	23824327
LDLR	hsa-miR-1228-3p	-2.75915	23824327
LDLR	hsa-miR-4284	-2.75915	23824327
LDLR	hsa-miR-2276-3p	-2.75915	23824327
LDLR	hsa-miR-4638-5p	-2.75915	23824327
LDLR	hsa-miR-1307-3p	-2.75915	23824327
LDLR	hsa-miR-1304-3p	-2.75915	23824327
LDLR	hsa-miR-6741-3p	-2.75915	23824327
LDLR	hsa-miR-6890-3p	-2.75915	23824327
LDLR	hsa-miR-299-5p	-2.75915	23313552
LDLR	hsa-miR-484	-2.75915	23313552
LDLR	hsa-miR-3155b	-2.75915	23313552
LDLR	hsa-miR-3155a	-2.75915	23313552
INSIG1	hsa-miR-335-5p	-2.80557	18185580
INSIG1	hsa-miR-215-5p	-2.80557	19074876
INSIG1	hsa-miR-192-5p	-2.80557	19074876
INSIG1	hsa-miR-107	-2.80557	20489155
INSIG1	hsa-miR-103a-3p	-2.80557	20371350
INSIG1	hsa-miR-32-5p	-2.80557	20371350
INSIG1	hsa-miR-32-5p	-2.80557	22473208
INSIG1	hsa-miR-32-5p	-2.80557	23592263
INSIG1	hsa-miR-193b-3p	-2.80557	23622248
INSIG1	hsa-miR-106b-5p	-2.80557	23622248
INSIG1	hsa-miR-183-5p	-2.80557	23622248
INSIG1	hsa-miR-100-5p	-2.80557	23622248
INSIG1	hsa-miR-92a-3p	-2.80557	22473208
INSIG1	hsa-miR-92a-3p	-2.80557	23592263
INSIG1	hsa-miR-92a-3p	-2.80557	23622248
INSIG1	hsa-miR-20a-5p	-2.80557	23622248
INSIG1	hsa-miR-24-3p	-2.80557	24677249
INSIG1	hsa-miR-24-3p	-2.80557	20371350
INSIG1	hsa-miR-24-3p	-2.80557	23592263
INSIG1	hsa-miR-24-3p	-2.80557	24398324
INSIG1	hsa-miR-29a-3p	-2.80557	23313552
INSIG1	hsa-miR-29b-3p	-2.80557	23313552
INSIG1	hsa-miR-1-5p	-2.80557	23313552
INSIG1	hsa-miR-29c-3p	-2.80557	23313552
INSIG1	hsa-miR-767-5p	-2.80557	23313552
INSIG1	hsa-miR-4503	-2.80557	23313552
INSIG1	hsa-miR-4714-3p	-2.80557	23313552
INSIG1	hsa-miR-6516-3p	-2.80557	23313552
INSIG1	hsa-miR-8068	-2.80557	23313552
INSIG1	hsa-miR-25-3p	-2.80557	23592263
INSIG1	hsa-miR-29b-2-5p	-2.80557	20371350
INSIG1	hsa-miR-29b-2-5p	-2.80557	23592263
INSIG1	hsa-miR-29b-2-5p	-2.80557	24398324
INSIG1	hsa-miR-363-3p	-2.80557	23592263
INSIG1	hsa-miR-367-3p	-2.80557	23592263
INSIG1	hsa-miR-335-3p	-2.80557	20371350
INSIG1	hsa-miR-335-3p	-2.80557	23592263
INSIG1	hsa-miR-335-3p	-2.80557	24398324
INSIG1	hsa-miR-509-3p	-2.80557	20371350
INSIG1	hsa-miR-509-3p	-2.80557	23592263
INSIG1	hsa-miR-509-3p	-2.80557	24398324
INSIG1	hsa-miR-92b-3p	-2.80557	22473208
INSIG1	hsa-miR-92b-3p	-2.80557	23592263
INSIG1	hsa-miR-4325	-2.80557	23592263
INSIG1	hsa-miR-4330	-2.80557	20371350
INSIG1	hsa-miR-4330	-2.80557	23592263
INSIG1	hsa-miR-4330	-2.80557	24398324
INSIG1	hsa-miR-7703	-2.80557	23592263
INSIG1	hsa-miR-381-3p	-2.80557	20371350
INSIG1	hsa-miR-381-3p	-2.80557	21572407
INSIG1	hsa-miR-381-3p	-2.80557	23592263
INSIG1	hsa-miR-381-3p	-2.80557	24398324
INSIG1	hsa-miR-342-3p	-2.80557	20371350
INSIG1	hsa-miR-342-3p	-2.80557	21572407
INSIG1	hsa-miR-300	-2.80557	20371350
INSIG1	hsa-miR-300	-2.80557	21572407
INSIG1	hsa-miR-300	-2.80557	23592263
INSIG1	hsa-miR-300	-2.80557	24398324
INSIG1	hsa-miR-210-3p	-2.80557	22473208
INSIG1	hsa-miR-22-3p	-2.80557	19536157
INSIG1	hsa-miR-379-3p	-2.80557	24374217
INSIG1	hsa-miR-5007-3p	-2.80557	20371350
INSIG1	hsa-miR-5007-3p	-2.80557	23592263
INSIG1	hsa-miR-5007-3p	-2.80557	24398324
INSIG1	hsa-miR-10b-3p	-2.80557	20371350
INSIG1	hsa-miR-10b-3p	-2.80557	23592263
INSIG1	hsa-miR-10b-3p	-2.80557	24398324
INSIG1	hsa-miR-624-3p	-2.80557	20371350
INSIG1	hsa-miR-624-3p	-2.80557	21572407
INSIG1	hsa-miR-624-3p	-2.80557	23592263
INSIG1	hsa-miR-624-3p	-2.80557	24398324
INSIG1	hsa-miR-3658	-2.80557	20371350
INSIG1	hsa-miR-3658	-2.80557	21572407
INSIG1	hsa-miR-6759-5p	-2.80557	20371350
INSIG1	hsa-miR-6793-5p	-2.80557	20371350
INSIG1	hsa-miR-6748-5p	-2.80557	20371350
INSIG1	hsa-miR-4725-5p	-2.80557	20371350
INSIG1	hsa-miR-302a-5p	-2.80557	20371350
INSIG1	hsa-miR-1267	-2.80557	20371350
INSIG1	hsa-miR-134-3p	-2.80557	20371350
INSIG1	hsa-miR-6823-5p	-2.80557	20371350
INSIG1	hsa-miR-6768-5p	-2.80557	20371350
INSIG1	hsa-miR-649	-2.80557	20371350
INSIG1	hsa-miR-8081	-2.80557	23313552
INSIG1	hsa-miR-2053	-2.80557	23313552
INSIG1	hsa-miR-627-5p	-2.80557	23313552
INSIG1	hsa-miR-937-5p	-2.80557	23313552
INSIG1	hsa-miR-6792-5p	-2.80557	23313552
INSIG1	hsa-miR-3656	-2.80557	23313552
INSIG1	hsa-miR-3621	-2.80557	23313552
INSIG1	hsa-miR-642b-3p	-2.80557	23313552
INSIG1	hsa-miR-642a-3p	-2.80557	23313552
INSIG1	hsa-miR-4734	-2.80557	23313552
INSIG1	hsa-miR-6730-3p	-2.80557	23313552
INSIG1	hsa-miR-3121-5p	-2.80557	23313552
INSIG1	hsa-miR-548o-3p	-2.80557	23313552
INSIG1	hsa-miR-1323	-2.80557	23313552
INSIG1	hsa-miR-888-3p	-2.80557	23313552
INSIG1	hsa-miR-548av-3p	-2.80557	23313552
INSIG1	hsa-miR-548f-3p	-2.80557	23313552
INSIG1	hsa-miR-548e-3p	-2.80557	23313552
INSIG1	hsa-miR-548az-3p	-2.80557	23313552
INSIG1	hsa-miR-548ar-3p	-2.80557	23313552
INSIG1	hsa-miR-548a-3p	-2.80557	23313552
INSIG1	hsa-miR-8073	-2.80557	19536157
INSIG1	hsa-miR-542-3p	-2.80557	19536157
INSIG1	hsa-miR-4504	-2.80557	19536157
INSIG1	hsa-miR-210-5p	-2.80557	19536157
INSIG1	hsa-miR-4749-3p	-2.80557	19536157
INSIG1	hsa-miR-324-3p	-2.80557	19536157
INSIG1	hsa-miR-1913	-2.80557	19536157
INSIG1	hsa-miR-761	-2.80557	19536157
INSIG1	hsa-miR-3619-5p	-2.80557	19536157
INSIG1	hsa-miR-214-3p	-2.80557	19536157
INSIG1	hsa-miR-9500	-2.80557	19536157
INSIG1	hsa-miR-6510-5p	-2.80557	19536157
PCSK9	hsa-miR-335-5p	-2.88043	18185580
PCSK9	hsa-miR-124-3p	-2.88043	18668037
PCSK9	hsa-miR-215-5p	-2.88043	19074876
PCSK9	hsa-miR-192-5p	-2.88043	19074876
PCSK9	hsa-miR-6864-5p	-2.88043	23592263
PCSK9	hsa-miR-6515-5p	-2.88043	23592263
PCSK9	hsa-miR-4656	-2.88043	23592263
PCSK9	hsa-miR-6797-5p	-2.88043	23592263
PCSK9	hsa-miR-1249-5p	-2.88043	23592263
PCSK9	hsa-miR-6875-5p	-2.88043	23592263
PCSK9	hsa-miR-4721	-2.88043	23592263
PCSK9	hsa-miR-6761-5p	-2.88043	23592263
PCSK9	hsa-miR-3126-5p	-2.88043	23592263
PCSK9	hsa-miR-4802-5p	-2.88043	23592263
PCSK9	hsa-miR-4446-3p	-2.88043	23592263
PCSK9	hsa-miR-6873-5p	-2.88043	23592263
PCSK9	hsa-miR-7845-5p	-2.88043	23592263
PCSK9	hsa-miR-6856-5p	-2.88043	23592263
PCSK9	hsa-miR-6758-5p	-2.88043	23592263
PCSK9	hsa-miR-6882-5p	-2.88043	23592263
PCSK9	hsa-miR-1303	-2.88043	20371350
PCSK9	hsa-miR-1303	-2.88043	21572407
PCSK9	hsa-miR-1303	-2.88043	23446348
PCSK9	hsa-miR-1303	-2.88043	24398324
PCSK9	hsa-miR-744-3p	-2.88043	20371350
PCSK9	hsa-miR-744-3p	-2.88043	21572407
PCSK9	hsa-miR-744-3p	-2.88043	23446348
PCSK9	hsa-miR-744-3p	-2.88043	24398324
PCSK9	hsa-miR-6501-5p	-2.88043	20371350
PCSK9	hsa-miR-6501-5p	-2.88043	21572407
PCSK9	hsa-miR-6501-5p	-2.88043	23446348
PCSK9	hsa-miR-6501-5p	-2.88043	24398324
PCSK9	hsa-miR-4423-5p	-2.88043	20371350
PCSK9	hsa-miR-4423-5p	-2.88043	21572407
PCSK9	hsa-miR-4423-5p	-2.88043	23446348
PCSK9	hsa-miR-4423-5p	-2.88043	24398324
PCSK9	hsa-miR-193a-5p	-2.88043	21572407
PCSK9	hsa-miR-193a-5p	-2.88043	23446348
PCSK9	hsa-miR-193a-5p	-2.88043	24398324
PCSK9	hsa-miR-367-5p	-2.88043	20371350
PCSK9	hsa-miR-367-5p	-2.88043	21572407
PCSK9	hsa-miR-367-5p	-2.88043	23446348
PCSK9	hsa-miR-367-5p	-2.88043	24398324
PCSK9	hsa-miR-6764-5p	-2.88043	20371350
PCSK9	hsa-miR-6764-5p	-2.88043	21572407
PCSK9	hsa-miR-6764-5p	-2.88043	23446348
PCSK9	hsa-miR-6764-5p	-2.88043	24398324
PCSK9	hsa-miR-1304-3p	-2.88043	20371350
PCSK9	hsa-miR-1304-3p	-2.88043	21572407
PCSK9	hsa-miR-1304-3p	-2.88043	23446348
PCSK9	hsa-miR-1304-3p	-2.88043	24398324
PCSK9	hsa-miR-1915-3p	-2.88043	20371350
PCSK9	hsa-miR-1915-3p	-2.88043	21572407
PCSK9	hsa-miR-1915-3p	-2.88043	23446348
PCSK9	hsa-miR-1915-3p	-2.88043	24398324
PCSK9	hsa-miR-1208	-2.88043	20371350
PCSK9	hsa-miR-1208	-2.88043	21572407
PCSK9	hsa-miR-1208	-2.88043	23446348
PCSK9	hsa-miR-1208	-2.88043	24398324
PCSK9	hsa-miR-3976	-2.88043	20371350
PCSK9	hsa-miR-3976	-2.88043	21572407
PCSK9	hsa-miR-3976	-2.88043	23446348
PCSK9	hsa-miR-3976	-2.88043	24398324
PCSK9	hsa-miR-6760-3p	-2.88043	20371350
PCSK9	hsa-miR-6760-3p	-2.88043	21572407
PCSK9	hsa-miR-6760-3p	-2.88043	23446348
PCSK9	hsa-miR-6760-3p	-2.88043	24398324
PCSK9	hsa-miR-1182	-2.88043	21572407
PCSK9	hsa-miR-1182	-2.88043	23446348
PCSK9	hsa-miR-1182	-2.88043	24398324
PCSK9	hsa-miR-483-5p	-2.88043	20371350
PCSK9	hsa-miR-483-5p	-2.88043	21572407
PCSK9	hsa-miR-483-5p	-2.88043	23446348
PCSK9	hsa-miR-483-5p	-2.88043	24398324
PCSK9	hsa-miR-7107-5p	-2.88043	20371350
PCSK9	hsa-miR-6763-5p	-2.88043	20371350
PCSK9	hsa-miR-3150a-3p	-2.88043	20371350
PCSK9	hsa-miR-6825-5p	-2.88043	20371350
PCSK9	hsa-miR-939-5p	-2.88043	20371350
PCSK9	hsa-miR-1343-5p	-2.88043	20371350
PCSK9	hsa-miR-3175	-2.88043	20371350
PCSK9	hsa-miR-7106-5p	-2.88043	20371350
PCSK9	hsa-miR-650	-2.88043	20371350
PCSK9	hsa-miR-3612	-2.88043	20371350
PCSK9	hsa-miR-765	-2.88043	20371350
PCSK9	hsa-miR-4700-5p	-2.88043	20371350
PCSK9	hsa-miR-8089	-2.88043	20371350
PCSK9	hsa-miR-4667-5p	-2.88043	20371350
PCSK9	hsa-miR-6852-5p	-2.88043	20371350
PCSK9	hsa-miR-759	-2.88043	20371350
PCSK9	hsa-miR-500b-3p	-2.88043	20371350
PCSK9	hsa-miR-3174	-2.88043	20371350
PCSK9	hsa-miR-4695-5p	-2.88043	20371350
PCSK9	hsa-miR-5586-3p	-2.88043	20371350
PCSK9	hsa-miR-7851-3p	-2.88043	20371350
PCSK9	hsa-miR-1912	-2.88043	20371350
PCSK9	hsa-miR-1295b-5p	-2.88043	20371350
FADS2	hsa-let-7b-5p	-2.9052	18668040
FADS2	hsa-let-7b-5p	-2.9052	23622248
FADS2	hsa-miR-335-5p	-2.9052	18185580
FADS2	hsa-miR-26b-5p	-2.9052	19088304
FADS2	hsa-miR-18a-3p	-2.9052	23622248
FADS2	hsa-miR-500a-3p	-2.9052	23622248
FADS2	hsa-miR-423-3p	-2.9052	23622248
FADS2	hsa-miR-324-3p	-2.9052	23622248
FADS2	hsa-miR-218-5p	-2.9052	23212916
FAM213A	hsa-let-7b-5p	-3.09512	18668040
FAM213A	hsa-miR-3130-3p	-3.09512	22012620
FAM213A	hsa-miR-7108-3p	-3.09512	22012620
FAM213A	hsa-miR-6793-3p	-3.09512	22012620
FAM213A	hsa-miR-4733-3p	-3.09512	22012620
FAM213A	hsa-miR-4274	-3.09512	23824327
FAM213A	hsa-miR-642a-5p	-3.09512	23824327
FAM213A	hsa-miR-6866-5p	-3.09512	23824327
FAM213A	hsa-miR-877-5p	-3.09512	23824327
FAM213A	hsa-miR-4469	-3.09512	23824327
FAM213A	hsa-miR-4778-3p	-3.09512	23824327
FAM213A	hsa-miR-877-3p	-3.09512	23824327
FAM213A	hsa-miR-2276-5p	-3.09512	23824327
FAM213A	hsa-miR-6892-3p	-3.09512	23824327
FAM213A	hsa-miR-4667-3p	-3.09512	23824327
FAM213A	hsa-miR-1470	-3.09512	23824327
FAM213A	hsa-miR-500b-3p	-3.09512	23824327
FAM213A	hsa-miR-2114-5p	-3.09512	23824327
FAM213A	hsa-miR-4482-5p	-3.09512	23824327
FAM213A	hsa-miR-3130-5p	-3.09512	23824327
FAM213A	hsa-miR-5089-5p	-3.09512	23313552
FAM213A	hsa-miR-6878-3p	-3.09512	23313552
FAM213A	hsa-miR-1178-3p	-3.09512	23313552
FAM213A	hsa-miR-5095	-3.09512	23313552
FAM213A	hsa-miR-6744-3p	-3.09512	23313552
FAM213A	hsa-miR-4757-5p	-3.09512	23313552
FAM213A	hsa-miR-5589-5p	-3.09512	23313552
FAM213A	hsa-miR-4731-5p	-3.09512	23313552
FAM213A	hsa-miR-6506-5p	-3.09512	23313552
FAM213A	hsa-miR-619-5p	-3.09512	23313552
FAM213A	hsa-miR-150-5p	-3.09512	23313552
FAM213A	hsa-miR-212-5p	-3.09512	23313552
FAM213A	hsa-miR-186-3p	-3.09512	23313552
FAM213A	hsa-miR-520h	-3.09512	23313552
FAM213A	hsa-miR-520g-3p	-3.09512	23313552
FAM213A	hsa-miR-6504-3p	-3.09512	23313552
FAM213A	hsa-miR-512-3p	-3.09512	23313552
FAM213A	hsa-miR-6813-3p	-3.09512	23313552
FAM213A	hsa-miR-552-3p	-3.09512	23313552
FAM213A	hsa-miR-520e	-3.09512	23313552
FAM213A	hsa-miR-520d-3p	-3.09512	23313552
FAM213A	hsa-miR-520c-3p	-3.09512	23313552
FAM213A	hsa-miR-520b	-3.09512	23313552
FAM213A	hsa-miR-520a-3p	-3.09512	23313552
FAM213A	hsa-miR-373-3p	-3.09512	23313552
FAM213A	hsa-miR-372-3p	-3.09512	23313552
FAM213A	hsa-miR-302e	-3.09512	23313552
FAM213A	hsa-miR-302d-3p	-3.09512	23313552
FAM213A	hsa-miR-302c-3p	-3.09512	23313552
FAM213A	hsa-miR-302b-3p	-3.09512	23313552
FAM213A	hsa-miR-302a-3p	-3.09512	23313552
FAM213A	hsa-miR-93-5p	-3.09512	23313552
FAM213A	hsa-miR-526b-3p	-3.09512	23313552
FAM213A	hsa-miR-519d-3p	-3.09512	23313552
FAM213A	hsa-miR-20b-5p	-3.09512	23313552
FAM213A	hsa-miR-20a-5p	-3.09512	23313552
FAM213A	hsa-miR-17-5p	-3.09512	23313552
FAM213A	hsa-miR-106b-5p	-3.09512	23313552
FAM213A	hsa-miR-106a-5p	-3.09512	23313552
FAM213A	hsa-miR-6848-3p	-3.09512	21572407
FAM213A	hsa-miR-6843-3p	-3.09512	21572407
PLXDC1	hsa-miR-106a-3p	-3.18191	22291592
PLXDC1	hsa-miR-670-5p	-3.18191	22291592
PLXDC1	hsa-miR-4319	-3.18191	22291592
PLXDC1	hsa-miR-125b-5p	-3.18191	22291592
PLXDC1	hsa-miR-125a-5p	-3.18191	22291592
PLXDC1	hsa-miR-4732-3p	-3.18191	22291592
PLXDC1	hsa-miR-345-3p	-3.18191	22291592
PLXDC1	hsa-miR-4661-3p	-3.18191	22291592
PLXDC1	hsa-miR-4713-5p	-3.18191	22012620
PLXDC1	hsa-miR-2116-3p	-3.18191	22012620
PLXDC1	hsa-miR-532-3p	-3.18191	22012620
PLXDC1	hsa-miR-150-5p	-3.18191	22012620
PLXDC1	hsa-miR-186-3p	-3.18191	22012620
PLXDC1	hsa-miR-3613-3p	-3.18191	22012620
PLXDC1	hsa-miR-3121-3p	-3.18191	22012620
PLXDC1	hsa-miR-4524a-3p	-3.18191	19536157
PLXDC1	hsa-miR-4524a-3p	-3.18191	23824327
PLXDC1	hsa-miR-5739	-3.18191	19536157
PLXDC1	hsa-miR-5739	-3.18191	23824327
PLXDC1	hsa-miR-5091	-3.18191	19536157
PLXDC1	hsa-miR-5091	-3.18191	23824327
PLXDC1	hsa-miR-4524b-3p	-3.18191	19536157
PLXDC1	hsa-miR-4524b-3p	-3.18191	23824327
PLXDC1	hsa-miR-1468-5p	-3.18191	23824327
LHX4	hsa-miR-1-3p	-3.30881	18668037
LHX4	hsa-miR-4313	-3.30881	23824327
LHX4	hsa-miR-3605-5p	-3.30881	23824327
LHX4	hsa-miR-6832-3p	-3.30881	23824327
LHX4	hsa-miR-6894-5p	-3.30881	23824327
LHX4	hsa-miR-548s	-3.30881	23313552
LHX4	hsa-miR-3688-5p	-3.30881	23313552
LHX4	hsa-miR-3926	-3.30881	23313552
LHX4	hsa-miR-4470	-3.30881	23313552
LHX4	hsa-miR-4786-5p	-3.30881	23313552
LHX4	hsa-miR-3190-5p	-3.30881	23313552
LHX4	hsa-miR-6849-3p	-3.30881	23313552
LHX4	hsa-miR-4433a-3p	-3.30881	23313552
LHX4	hsa-miR-4459	-3.30881	23313552
LHX4	hsa-miR-4768-3p	-3.30881	23313552
LHX4	hsa-miR-6500-3p	-3.30881	23313552
LHX4	hsa-miR-3614-5p	-3.30881	23313552
LHX4	hsa-miR-548as-3p	-3.30881	23313552
SCD	hsa-miR-335-5p	-3.63325	18185580
SCD	hsa-miR-155-5p	-3.63325	18668040
SCD	hsa-miR-215-5p	-3.63325	19074876
SCD	hsa-miR-181a-5p	-3.63325	20371350
SCD	hsa-miR-181a-5p	-3.63325	21572407
SCD	hsa-miR-181a-5p	-3.63325	23446348
SCD	hsa-miR-192-5p	-3.63325	19074876
SCD	hsa-miR-30a-5p	-3.63325	18668040
SCD	hsa-let-7b-5p	-3.63325	18668040
SCD	hsa-let-7b-5p	-3.63325	23622248
SCD	hsa-miR-1229-3p	-3.63325	23622248
SCD	hsa-miR-455-3p	-3.63325	23622248
SCD	hsa-miR-484	-3.63325	23622248
SCD	hsa-miR-324-5p	-3.63325	23622248
SCD	hsa-miR-331-3p	-3.63325	23622248
SCD	hsa-miR-328-3p	-3.63325	23622248
SCD	hsa-miR-185-5p	-3.63325	23592263
SCD	hsa-miR-185-5p	-3.63325	23622248
SCD	hsa-miR-149-5p	-3.63325	23622248
SCD	hsa-miR-10a-5p	-3.63325	23622248
SCD	hsa-miR-197-3p	-3.63325	23622248
SCD	hsa-miR-92a-3p	-3.63325	23622248
SCD	hsa-let-7e-5p	-3.63325	23622248
SCD	hsa-miR-6758-5p	-3.63325	23592263
SCD	hsa-miR-6856-5p	-3.63325	23592263
SCD	hsa-miR-631	-3.63325	23592263
SCD	hsa-miR-3190-3p	-3.63325	23592263
SCD	hsa-miR-3661	-3.63325	23592263
SCD	hsa-miR-4502	-3.63325	23592263
SCD	hsa-miR-6833-5p	-3.63325	23592263
SCD	hsa-miR-7114-5p	-3.63325	23592263
SCD	hsa-miR-105-5p	-3.63325	21572407
SCD	hsa-miR-105-5p	-3.63325	23446348
SCD	hsa-miR-181b-5p	-3.63325	21572407
SCD	hsa-miR-181b-5p	-3.63325	23446348
SCD	hsa-miR-181c-5p	-3.63325	21572407
SCD	hsa-miR-181c-5p	-3.63325	23446348
SCD	hsa-miR-181d-5p	-3.63325	21572407
SCD	hsa-miR-181d-5p	-3.63325	23446348
SCD	hsa-miR-607	-3.63325	21572407
SCD	hsa-miR-607	-3.63325	23446348
SCD	hsa-miR-944	-3.63325	21572407
SCD	hsa-miR-944	-3.63325	23446348
SCD	hsa-miR-4262	-3.63325	21572407
SCD	hsa-miR-4262	-3.63325	23446348
SCD	hsa-miR-3671	-3.63325	21572407
SCD	hsa-miR-3671	-3.63325	23446348
SCD	hsa-miR-6865-3p	-3.63325	21572407
SCD	hsa-miR-6865-3p	-3.63325	23446348
SCD	hsa-miR-7853-5p	-3.63325	21572407
SCD	hsa-miR-7853-5p	-3.63325	23446348
SCD	hsa-miR-188-3p	-3.63325	20371350
SCD	hsa-miR-605-5p	-3.63325	20371350
SCD	hsa-miR-548c-3p	-3.63325	20371350
SCD	hsa-miR-1260a	-3.63325	20371350
SCD	hsa-miR-3148	-3.63325	20371350
SCD	hsa-miR-1260b	-3.63325	20371350
SCD	hsa-miR-4668-5p	-3.63325	20371350
SCD	hsa-miR-4668-3p	-3.63325	20371350
SCD	hsa-miR-5584-5p	-3.63325	20371350
SCD	hsa-miR-5680	-3.63325	23592263
SCD	hsa-miR-22-3p	-3.63325	23313552
SCD	hsa-miR-6882-3p	-3.63325	23313552
SCD	hsa-miR-6882-3p	-3.63325	23592263
SCD	hsa-miR-19a-3p	-3.63325	22473208
SCD	hsa-miR-19b-3p	-3.63325	22473208
SCD	hsa-miR-544a	-3.63325	24374217
SCD	hsa-miR-1321	-3.63325	23592263
SCD	hsa-miR-4426	-3.63325	23592263
SCD	hsa-miR-4647	-3.63325	23592263
SCD	hsa-miR-4662b	-3.63325	23592263
SCD	hsa-miR-4739	-3.63325	23592263
SCD	hsa-miR-4756-5p	-3.63325	23592263
SCD	hsa-miR-6760-5p	-3.63325	23592263
SCD	hsa-miR-142-3p	-3.63325	23592263
SCD	hsa-miR-493-5p	-3.63325	23592263
SCD	hsa-miR-574-5p	-3.63325	23592263
SCD	hsa-miR-3177-5p	-3.63325	23592263
SCD	hsa-miR-3659	-3.63325	23592263
SCD	hsa-miR-4658	-3.63325	23592263
SCD	hsa-miR-6740-5p	-3.63325	23592263
SCD	hsa-miR-6790-5p	-3.63325	23592263
SCD	hsa-miR-95-5p	-3.63325	21572407
SCD	hsa-miR-142-5p	-3.63325	21572407
SCD	hsa-miR-3173-3p	-3.63325	21572407
SCD	hsa-miR-3609	-3.63325	21572407
SCD	hsa-miR-548ah-5p	-3.63325	21572407
SCD	hsa-miR-5004-5p	-3.63325	21572407
SCD	hsa-miR-5590-3p	-3.63325	21572407
SCD	hsa-miR-6891-5p	-3.63325	21572407
SCD	hsa-miR-7154-3p	-3.63325	21572407
SCD	hsa-miR-548v	-3.63325	20371350
SCD	hsa-miR-548v	-3.63325	22012620
SCD	hsa-miR-548v	-3.63325	23313552
SCD	hsa-miR-6730-5p	-3.63325	23313552
SCD	hsa-miR-583	-3.63325	23592263
SCD	hsa-miR-646	-3.63325	23592263
SCD	hsa-miR-3133	-3.63325	23592263
SCD	hsa-miR-4468	-3.63325	23592263
SCD	hsa-miR-4511	-3.63325	23592263
SCD	hsa-miR-4660	-3.63325	23592263
SCD	hsa-miR-6501-3p	-3.63325	23592263
SCD	hsa-miR-6785-5p	-3.63325	23592263
SCD	hsa-miR-6883-5p	-3.63325	23592263
SCD	hsa-miR-4728-5p	-3.63325	23592263
SCD	hsa-miR-149-3p	-3.63325	23592263
SCD	hsa-miR-8085	-3.63325	23592263
SCD	hsa-miR-6731-5p	-3.63325	23592263
SCD	hsa-miR-6797-5p	-3.63325	23592263
SCD	hsa-miR-1249-5p	-3.63325	23592263
SCD	hsa-miR-4644	-3.63325	23592263
SCD	hsa-miR-4306	-3.63325	23592263
SCD	hsa-miR-3188	-3.63325	23592263
SCD	hsa-miR-3160-5p	-3.63325	23592263
SCD	hsa-miR-4712-3p	-3.63325	23592263
SCD	hsa-miR-198	-3.63325	23592263
SCD	hsa-miR-6811-3p	-3.63325	23592263
SCD	hsa-miR-214-5p	-3.63325	23592263
SCD	hsa-miR-6748-3p	-3.63325	23592263
SCD	hsa-miR-6837-5p	-3.63325	23592263
SCD	hsa-miR-4685-5p	-3.63325	23592263
SCD	hsa-miR-7113-5p	-3.63325	23592263
SCD	hsa-miR-424-3p	-3.63325	23592263
SCD	hsa-miR-4699-5p	-3.63325	23592263
SCD	hsa-miR-3140-5p	-3.63325	23592263
SCD	hsa-miR-634	-3.63325	23592263
SCD	hsa-miR-1269b	-3.63325	23592263
SCD	hsa-miR-1269a	-3.63325	23592263
SCD	hsa-miR-4515	-3.63325	23592263
SCD	hsa-miR-4740-5p	-3.63325	23592263
SCD	hsa-miR-1288-3p	-3.63325	23592263
SCD	hsa-miR-6857-3p	-3.63325	20371350
SCD	hsa-miR-6857-3p	-3.63325	22012620
SCD	hsa-miR-6857-3p	-3.63325	23592263
SCD	hsa-miR-4280	-3.63325	23592263
SCD	hsa-miR-3692-3p	-3.63325	21572407
SCD	hsa-miR-3692-3p	-3.63325	23446348
SCD	hsa-miR-6884-3p	-3.63325	21572407
SCD	hsa-miR-6884-3p	-3.63325	23446348
SCD	hsa-miR-551b-5p	-3.63325	21572407
SCD	hsa-miR-551b-5p	-3.63325	23446348
SCD	hsa-miR-4439	-3.63325	20371350
SCD	hsa-miR-4439	-3.63325	22012620
SCD	hsa-miR-3136-5p	-3.63325	20371350
SCD	hsa-miR-3136-5p	-3.63325	22012620
SCD	hsa-miR-610	-3.63325	20371350
SCD	hsa-miR-610	-3.63325	22012620
SCD	hsa-miR-6855-3p	-3.63325	20371350
SCD	hsa-miR-6855-3p	-3.63325	22012620
SCD	hsa-miR-4513	-3.63325	20371350
SCD	hsa-miR-4513	-3.63325	22012620
SCD	hsa-miR-211-3p	-3.63325	20371350
SCD	hsa-miR-211-3p	-3.63325	22012620
SCD	hsa-miR-4433a-3p	-3.63325	20371350
SCD	hsa-miR-4433a-3p	-3.63325	22012620
SCD	hsa-miR-7845-5p	-3.63325	20371350
SCD	hsa-miR-7845-5p	-3.63325	22012620
SCD	hsa-miR-4766-3p	-3.63325	21572407
SCD	hsa-miR-2861	-3.63325	21572407
SCD	hsa-miR-3908	-3.63325	21572407
SCD	hsa-miR-4703-5p	-3.63325	21572407
SCD	hsa-miR-3942-5p	-3.63325	21572407
SCD	hsa-miR-4796-3p	-3.63325	21572407
SCD	hsa-miR-93-5p	-3.63325	21572407
SCD	hsa-miR-526b-3p	-3.63325	21572407
SCD	hsa-miR-519d-3p	-3.63325	21572407
SCD	hsa-miR-20b-5p	-3.63325	21572407
SCD	hsa-miR-20a-5p	-3.63325	21572407
SCD	hsa-miR-17-5p	-3.63325	21572407
SCD	hsa-miR-106b-5p	-3.63325	21572407
SCD	hsa-miR-106a-5p	-3.63325	21572407
SCD	hsa-miR-1224-3p	-3.63325	20371350
SCD	hsa-miR-4733-5p	-3.63325	20371350
SCD	hsa-miR-625-3p	-3.63325	20371350
SCD	hsa-miR-606	-3.63325	20371350
SCD	hsa-miR-4520-3p	-3.63325	23313552
SCD	hsa-miR-143-5p	-3.63325	23313552
SCD	hsa-miR-3944-5p	-3.63325	23313552
SCD	hsa-miR-920	-3.63325	23313552
SCD	hsa-miR-6726-5p	-3.63325	23313552
SCD	hsa-miR-5591-5p	-3.63325	23313552
SCD	hsa-miR-4300	-3.63325	23313552
SCD	hsa-miR-4722-5p	-3.63325	23313552
SCD	hsa-miR-1286	-3.63325	23313552
SCD	hsa-miR-873-5p	-3.63325	23313552
SCD	hsa-miR-558	-3.63325	23313552
SCD	hsa-miR-4638-3p	-3.63325	23313552
SCD	hsa-miR-3690	-3.63325	23313552
SCD	hsa-miR-4459	-3.63325	23313552
SCD	hsa-miR-3120-3p	-3.63325	23313552
SCD	hsa-miR-6079	-3.63325	23313552
SCD	hsa-miR-8078	-3.63325	23313552
SCD	hsa-miR-494-5p	-3.63325	23313552
SCD	hsa-miR-410-5p	-3.63325	23313552
SCD	hsa-miR-323b-5p	-3.63325	23313552
SCD	hsa-miR-1254	-3.63325	23313552
SCD	hsa-miR-645	-3.63325	23313552
MCTP1	hsa-miR-128-3p	-3.82446	17612493
MCTP1	hsa-miR-4446-5p	-3.82446	23824327
MCTP1	hsa-miR-510-3p	-3.82446	23824327
MCTP1	hsa-miR-5006-3p	-3.82446	23824327
MCTP1	hsa-miR-4755-5p	-3.82446	23824327
MCTP1	hsa-miR-6505-5p	-3.82446	23824327
MCTP1	hsa-miR-211-5p	-3.82446	23824327
MCTP1	hsa-miR-204-5p	-3.82446	23824327
MCTP1	hsa-miR-642a-5p	-3.82446	23824327
MCTP1	hsa-miR-4685-3p	-3.82446	23824327
MCTP1	hsa-miR-4287	-3.82446	23824327
MCTP1	hsa-miR-6832-3p	-3.82446	23824327
MCTP1	hsa-miR-4667-3p	-3.82446	23824327
MCTP1	hsa-miR-1470	-3.82446	23824327
MCTP1	hsa-miR-203a-3p	-3.82446	23824327
NRIP2	hsa-miR-335-5p	-4.34459	18185580
NRIP2	hsa-miR-484	-4.34459	23622248
NRIP2	hsa-miR-3149	-4.34459	23446348
NRIP2	hsa-miR-4775	-4.34459	23446348
NRIP2	hsa-miR-664a-5p	-4.34459	23446348
NRIP2	hsa-miR-4735-5p	-4.34459	23446348
NRIP2	hsa-miR-4794	-4.34459	23446348
NRIP2	hsa-miR-590-3p	-4.34459	23446348
NRIP2	hsa-miR-4668-5p	-4.34459	23824327
NRIP2	hsa-miR-3613-3p	-4.34459	23824327
NRIP2	hsa-miR-129-5p	-4.34459	23824327
NRIP2	hsa-miR-6885-3p	-4.34459	23824327
NRIP2	hsa-miR-511-5p	-4.34459	23824327
NRIP2	hsa-miR-6888-3p	-4.34459	23824327
NRIP2	hsa-miR-6830-3p	-4.34459	23824327
NRIP2	hsa-miR-3120-5p	-4.34459	23824327
NRIP2	hsa-miR-6877-3p	-4.34459	23824327
NRIP2	hsa-miR-6819-3p	-4.34459	23824327
NRIP2	hsa-miR-7109-3p	-4.34459	23824327
PACRG	hsa-miR-26b-5p	Inf	19088304
PON3	hsa-miR-335-5p	Inf	18185580
