# Supplementary material for: Crosstalk between Hedgehog pathway and energy pathways in human adipose-derived stem cells: A deep sequencing analysis of polysome-associated RNA
Source: Sci Rep. 2018 May 30;8:8411. doi: 10.1038/s41598-018-26533-y (PMC5976649; doi:10.1038/s41598-018-26533-y)
Supplement: Supplementary file 4 — Table Supplementary S4 [file 41598_2018_26533_MOESM4_ESM.xlsx]

## Sheet: DMSO vs Cyclopamine
Article: Crosstalk between Hedgehog pathway and energy pathways in human adipose-derived stem cells: A deep sequencing analysis of polysome-associated RNA - Shigunov, P. et al.
Table S4a - Expression analysis of Cyclopamine-based treatment compared to DMSO controls
Gene name	Gene code	log2FC_TE_v1	pvalue_v1	log2FC_TE_v2	pvalue_v2	log2FC_TE_final	pvalue_final	pvalue.adjust
STPG1	ENSG00000001460	-6.83559	7.99237e-08	-6.60481	7.00938e-18	-6.83559	7.99237e-08	4.96557e-06
HSPB6	ENSG00000004776	-4.02909	0.000810398	-3.99418	7.05703e-05	-4.02909	0.000810398	0.0134539
MYLIP	ENSG00000007944	-3.90103	0.00127612	-3.77346	3.16258e-12	-3.90103	0.00127612	0.0199005
RANBP9	ENSG00000010017	-1.4676	0.00094713	-1.46447	4.56069e-07	-1.4676	0.00094713	0.0154206
FUZ	ENSG00000010361	-6.79204	3.5999e-11	-6.56709	2.14638e-32	-6.79204	3.5999e-11	6.07602e-09
ZNF200	ENSG00000010539	-3.52078	0.00306613	-3.27655	9.13163e-11	-3.52078	0.00306613	0.0417348
LRRC23	ENSG00000010626	-5.52039	1.24322e-05	-5.67468	4.13891e-25	-5.52039	1.24322e-05	0.00039344
LYPLA2	ENSG00000011009	-3.77867	0.0011156	-3.64965	1.01031e-11	-3.77867	0.0011156	0.0178761
CLCN6	ENSG00000011021	-3.22531	0.00148199	-3.3028	5.00575e-13	-3.22531	0.00148199	0.0227396
UFL1	ENSG00000014123	-2.74751	0.00353714	-2.74083	1.02162e-12	-2.74751	0.00353714	0.0473191
ZC3H3	ENSG00000014164	-5.90658	4.1043e-05	-5.67116	2.34855e-16	-5.90658	4.1043e-05	0.00106575
SLC38A5	ENSG00000017483	-6.177	1.76811e-05	-5.87997	3.8087e-13	-6.177	1.76811e-05	0.000531325
HGF	ENSG00000019991	-6.89086	1.97664e-08	-6.45108	1.94255e-23	-6.89086	1.97664e-08	1.47187e-06
HSD17B6	ENSG00000025423	-7.07385	2.40743e-06	-6.53491	9.2584e-11	-7.07385	2.40743e-06	9.6364e-05
MIPEP	ENSG00000027001	-4.41298	5.7389e-07	-4.36539	1.23442e-20	-4.41298	5.7389e-07	2.82125e-05
TFB1M	ENSG00000029639	-5.90297	6.85334e-07	-5.77026	5.49974e-31	-5.90297	6.85334e-07	3.27376e-05
ABCF2	ENSG00000033050	-2.99642	4.14359e-07	-2.98743	2.78758e-22	-2.99642	4.14359e-07	2.15191e-05
ASTE1	ENSG00000034533	-5.74183	3.94794e-05	-5.00439	8.75273e-26	-5.74183	3.94794e-05	0.00103563
HOXC8	ENSG00000037965	-5.98791	7.5538e-07	-5.74382	7.78902e-26	-5.98791	7.5538e-07	3.57464e-05
MSR1	ENSG00000038945	-5.25884	0.00221797	-4.60519	9.99335e-05	-5.25884	0.00221797	0.0319507
SCML1	ENSG00000047634	-5.70782	1.13734e-05	-5.38144	5.78121e-21	-5.70782	1.13734e-05	0.000365646
FOXN3	ENSG00000053254	-2.30786	0.00145262	-2.31384	8.23134e-11	-2.30786	0.00145262	0.0224246
PRDM1	ENSG00000057657	-7.0776	1.93771e-06	-6.56243	2.31704e-10	-7.0776	1.93771e-06	8.04229e-05
MTA3	ENSG00000057935	-3.45504	8.30612e-05	-3.4231	1.67893e-21	-3.45504	8.30612e-05	0.00190739
LAMC2	ENSG00000058085	-2.35498	0.00104786	-2.34338	1.29805e-07	-2.35498	0.00104786	0.0168708
UNKL	ENSG00000059145	-3.80421	0.000957365	-3.7723	3.67637e-08	-3.80421	0.000957365	0.0155372
PARP12	ENSG00000059378	-2.03256	0.00192422	-2.0503	3.50178e-06	-2.03256	0.00192422	0.0283235
PTPRU	ENSG00000060656	-6.12904	4.31517e-06	-5.5975	2.81795e-24	-6.12904	4.31517e-06	0.000160072
ZNF112	ENSG00000062370	-6.31852	1.80796e-08	-6.21526	1.53685e-24	-6.31852	1.80796e-08	1.36636e-06
SNCAIP	ENSG00000064692	-5.70661	0.000132593	-5.47311	1.53253e-07	-5.70661	0.000132593	0.00286916
FAR2	ENSG00000064763	-6.17059	4.48937e-06	-6.06953	5.40386e-34	-6.17059	4.48937e-06	0.000165927
CHI3L2	ENSG00000064886	-6.21623	0.00126068	-5.91755	0.000543501	-6.21623	0.00126068	0.019702
TAF11	ENSG00000064995	-4.08722	9.49032e-07	-4.04691	6.53141e-27	-4.08722	9.49032e-07	4.42896e-05
ZNF76	ENSG00000065029	-5.75339	3.80325e-05	-5.57219	5.18782e-27	-5.75339	3.80325e-05	0.00100301
DGKA	ENSG00000065357	-4.23094	2.55765e-08	-4.25723	1.46666e-26	-4.23094	2.55765e-08	1.87348e-06
FOXJ2	ENSG00000065970	-2.62868	0.0014502	-2.63163	4.0238e-08	-2.62868	0.0014502	0.0224217
RASSF1	ENSG00000068028	-4.26763	6.12982e-07	-4.2252	1.0287e-31	-4.26763	6.12982e-07	2.97018e-05
COASY	ENSG00000068120	-7.33207	1.34606e-15	-7.363	2.10814e-54	-7.33207	1.34606e-15	5.24292e-13
PLEKHH3	ENSG00000068137	-6.56005	5.86269e-09	-6.33937	3.1963e-37	-6.56005	5.86269e-09	5.07448e-07
TBC1D25	ENSG00000068354	-6.30831	1.78555e-08	-6.27463	1.51688e-29	-6.30831	1.78555e-08	1.35957e-06
GNB5	ENSG00000069966	-5.52799	2.02914e-05	-5.41268	9.48649e-26	-5.52799	2.02914e-05	0.000597358
TMEM260	ENSG00000070269	-6.67676	7.91874e-10	-6.54207	2.69149e-40	-6.67676	7.91874e-10	8.62296e-08
ZXDC	ENSG00000070476	-6.79645	1.40894e-11	-6.77436	6.6265e-34	-6.79645	1.40894e-11	2.88654e-09
ACTN1	ENSG00000072110	-1.3004	0.00234619	-1.29347	8.05787e-07	-1.3004	0.00234619	0.0333237
LNX1	ENSG00000072201	-7.00861	2.38963e-11	-7.03808	8.32282e-21	-7.00861	2.38963e-11	4.48144e-09
HSD17B10	ENSG00000072506	-2.7618	7.76321e-05	-2.78069	3.36789e-17	-2.7618	7.76321e-05	0.00180317
TRHDE	ENSG00000072657	-4.92797	0.000378114	-4.88845	0.000220529	-4.92797	0.000378114	0.00697479
	ENSG00000073009	-6.70034	6.66973e-08	-6.54839	7.75913e-14	-6.70034	6.66973e-08	4.32193e-06
XRCC1	ENSG00000073050	-5.71343	4.32881e-05	-5.24316	1.38858e-30	-5.71343	4.32881e-05	0.00110702
GLI2	ENSG00000074047	-5.75316	0.00010563	-5.14746	4.00896e-20	-5.75316	0.00010563	0.00234587
SLC24A1	ENSG00000074621	-5.66362	5.79832e-06	-5.29972	1.8594e-39	-5.66362	5.79832e-06	0.00020749
TTC38	ENSG00000075234	-5.70818	9.81779e-06	-5.4132	1.61508e-21	-5.70818	9.81779e-06	0.000325983
RBM7	ENSG00000076053	-2.50546	0.00283817	-2.50617	2.39976e-08	-2.50546	0.00283817	0.0389265
EXOSC5	ENSG00000077348	-5.25969	0.000133356	-4.88064	9.6835e-17	-5.25969	0.000133356	0.00287953
TNRC6C	ENSG00000078687	-8.61461	1.56901e-37	-8.60165	2.00184e-52	-8.61461	1.56901e-37	5.29645e-34
SLC1A3	ENSG00000079215	-18.8653	3.25067e-23	-7.45223	6.12276e-09	-7.45223	6.12276e-09	5.25467e-07
RFX3	ENSG00000080298	-6.21073	0.000436313	-6.08249	3.92925e-05	-6.21073	0.000436313	0.00784822
CLDND1	ENSG00000080822	-2.66569	0.00341804	-2.64629	2.36676e-13	-2.66569	0.00341804	0.04603
CADPS2	ENSG00000081803	-6.36487	7.11178e-08	-6.24989	1.36351e-32	-6.36487	7.11178e-08	4.52962e-06
RRAGB	ENSG00000083750	-7.30209	3.19628e-17	-7.25116	1.12112e-40	-7.30209	3.19628e-17	1.70362e-14
PPIE	ENSG00000084072	-2.09109	0.00182697	-2.07758	4.36731e-09	-2.09109	0.00182697	0.0272485
SEH1L	ENSG00000085415	-2.41136	0.00104362	-2.42666	1.09874e-15	-2.41136	0.00104362	0.0168292
RRN3	ENSG00000085721	-3.3107	0.000122261	-3.30089	4.71835e-13	-3.3107	0.000122261	0.00265696
ERO1B	ENSG00000086619	-5.26356	0.000379469	-4.8411	2.17093e-07	-5.26356	0.000379469	0.00698706
ZW10	ENSG00000086827	-4.3174	2.70394e-06	-4.25157	2.94504e-25	-4.3174	2.70394e-06	0.000105725
FTL	ENSG00000087086	-0.868177	0.00122221	-0.870391	0.0010655	-0.868177	0.00122221	0.0193094
L2HGDH	ENSG00000087299	-6.54933	4.75322e-06	-6.41446	3.15996e-09	-6.54933	4.75322e-06	0.000173151
AURKA	ENSG00000087586	-3.03048	0.000111545	-3.01347	2.18577e-09	-3.03048	0.000111545	0.00246103
ALG6	ENSG00000088035	-5.73979	4.18022e-05	-5.44403	2.58013e-22	-5.73979	4.18022e-05	0.00107718
PDRG1	ENSG00000088356	-6.20002	3.71508e-07	-6.1429	2.25282e-25	-6.20002	3.71508e-07	2.01191e-05
KIF9	ENSG00000088727	-3.66528	0.0022521	-3.51982	5.60883e-06	-3.66528	0.0022521	0.0323504
ANAPC5	ENSG00000089053	-1.87843	0.000528859	-1.86863	1.33041e-11	-1.87843	0.000528859	0.00937961
YPEL3	ENSG00000090238	-5.58966	3.23962e-05	-5.54815	1.11751e-28	-5.58966	3.23962e-05	0.000886693
TFAP4	ENSG00000090447	-7.52767	1.1736e-16	-7.49605	2.08524e-27	-7.52767	1.1736e-16	5.65954e-14
CERS4	ENSG00000090661	-6.9286	1.04811e-05	-6.62238	1.04541e-08	-6.9286	1.04811e-05	0.000340784
ANGPT2	ENSG00000091879	-6.838	0.000556939	-6.68531	0.000261383	-6.838	0.000556939	0.00979187
WDR76	ENSG00000092470	-4.21334	2.94449e-05	-4.09977	4.55415e-17	-4.21334	2.94449e-05	0.0008192
RFFL	ENSG00000092871	-8.17639	2.49955e-16	-8.07385	3.06474e-25	-8.17639	2.49955e-16	1.10056e-13
TGFB2	ENSG00000092969	-5.7082	5.62625e-05	-5.01117	3.68341e-16	-5.7082	5.62625e-05	0.00136309
HDAC6	ENSG00000094631	-5.70644	7.87279e-06	-5.46123	5.52259e-33	-5.70644	7.87279e-06	0.000271183
CDC6	ENSG00000094804	-3.06795	0.00284059	-3.04901	2.3084e-09	-3.06795	0.00284059	0.0389265
NUP188	ENSG00000095319	-3.78527	1.17341e-06	-3.73793	5.41455e-22	-3.78527	1.17341e-06	5.28138e-05
FKBP5	ENSG00000096060	-7.06834	4.63525e-08	-6.80496	2.10498e-14	-7.06834	4.63525e-08	3.15041e-06
MRPS18A	ENSG00000096080	-6.4491	7.8976e-09	-6.39694	5.77054e-46	-6.4491	7.8976e-09	6.60984e-07
IFT74	ENSG00000096872	-2.15385	0.00264275	-2.18244	1.83365e-05	-2.15385	0.00264275	0.0368131
YPEL1	ENSG00000100027	-7.51618	0.00206157	-7.42472	0.00223916	-7.42472	0.00223916	0.0322101
LRP5L	ENSG00000100068	-6.37391	0.000555126	-6.17158	8.50397e-05	-6.37391	0.000555126	0.00977698
GTPBP1	ENSG00000100226	-2.6134	0.00121377	-2.62951	1.20655e-13	-2.6134	0.00121377	0.019206
GNPNAT1	ENSG00000100522	-2.68331	0.00100353	-2.67208	5.13608e-15	-2.68331	0.00100353	0.0162344
AHSA1	ENSG00000100591	-2.96294	1.92758e-05	-2.94416	2.74396e-29	-2.96294	1.92758e-05	0.000575829
GALNT16	ENSG00000100626	-5.73274	0.000153374	-5.24826	3.61149e-11	-5.73274	0.000153374	0.00322914
BDKRB1	ENSG00000100739	-6.3403	1.39787e-05	-6.18297	3.75798e-20	-6.3403	1.39787e-05	0.00043424
CINP	ENSG00000100865	-3.17247	8.84376e-06	-3.19124	3.10281e-16	-3.17247	8.84376e-06	0.000296559
PSMA6	ENSG00000100902	-3.59137	0.000485698	-3.42597	6.73622e-31	-3.59137	0.000485698	0.00867489
TRPC4AP	ENSG00000100991	-2.01972	0.0010585	-2.03996	5.53672e-14	-2.01972	0.0010585	0.017015
CD40	ENSG00000101017	-6.36598	6.43481e-06	-6.32645	2.68888e-09	-6.36598	6.43481e-06	0.000226269
MYBL2	ENSG00000101057	-3.88222	0.00064881	-3.68415	2.68314e-09	-3.88222	0.00064881	0.0111064
CTSZ	ENSG00000101160	-1.82685	0.00307978	-1.8401	2.77904e-11	-1.82685	0.00307978	0.0418544
CDK5RAP1	ENSG00000101391	-2.84385	0.0018655	-2.84455	4.39487e-12	-2.84385	0.0018655	0.0277007
VAPA	ENSG00000101558	-1.18266	0.00253743	-1.18893	1.59467e-06	-1.18266	0.00253743	0.0357393
MYOM1	ENSG00000101605	-6.00114	8.6186e-06	-5.85469	8.95546e-11	-6.00114	8.6186e-06	0.000289969
ALG13	ENSG00000101901	-4.25796	4.10182e-11	-4.242	8.50578e-23	-4.25796	4.10182e-11	6.49049e-09
ELF4	ENSG00000102034	-2.99629	0.0014989	-3.06212	2.71121e-17	-2.99629	0.0014989	0.0229295
PIM2	ENSG00000102096	-6.6046	0.000283818	-6.48127	7.28198e-05	-6.6046	0.000283818	0.00545394
JADE3	ENSG00000102221	-3.60909	0.000559958	-3.63504	6.75273e-10	-3.60909	0.000559958	0.00982789
KLHL4	ENSG00000102271	-6.49553	5.72807e-05	-6.39869	8.03247e-07	-6.49553	5.72807e-05	0.00138115
ARL2BP	ENSG00000102931	-2.6629	1.36929e-05	-2.67331	1.7027e-19	-2.6629	1.36929e-05	0.000427987
PARD6A	ENSG00000102981	-6.43162	9.75949e-05	-6.165	8.30733e-06	-6.43162	9.75949e-05	0.00219632
NME3	ENSG00000103024	-5.73818	0.000143951	-5.09396	3.03793e-10	-5.73818	0.000143951	0.0030626
NPRL3	ENSG00000103148	-7.3792	3.99753e-12	-7.41217	6.00763e-20	-7.3792	3.99753e-12	9.02766e-10
MTHFSD	ENSG00000103248	-6.11914	8.136e-06	-5.84014	6.25634e-19	-6.11914	8.136e-06	0.000278356
CRYM	ENSG00000103316	-7.32195	8.67798e-05	-7.2561	3.38182e-05	-7.32195	8.67798e-05	0.00197487
EIF3J	ENSG00000104131	-1.84092	0.000384445	-1.84634	1.83638e-10	-1.84092	0.000384445	0.00706584
CPQ	ENSG00000104324	-2.29267	0.000662467	-2.30063	4.81164e-11	-2.29267	0.000662467	0.0113133
IL7	ENSG00000104432	-6.21899	0.000770391	-5.48372	0.000171593	-6.21899	0.000770391	0.0128955
GSR	ENSG00000104687	-2.53691	0.000386032	-2.55951	8.4397e-14	-2.53691	0.000386032	0.00708216
NEFM	ENSG00000104722	-7.64789	0.00189768	-7.58502	0.00179852	-7.64789	0.00189768	0.0279735
CLASRP	ENSG00000104859	-6.84487	7.07911e-14	-6.78454	4.28815e-42	-6.84487	7.07911e-14	1.93757e-11
C19orf44	ENSG00000105072	-6.57083	1.17315e-08	-6.30047	4.28462e-20	-6.57083	1.17315e-08	9.20972e-07
OLFM2	ENSG00000105088	-6.95528	0.000202208	-6.55074	4.50659e-05	-6.95528	0.000202208	0.00407109
CAPS	ENSG00000105519	-6.73346	4.14822e-05	-6.3191	2.48572e-06	-6.73346	4.14822e-05	0.0010744
	ENSG00000105663	-5.75197	2.83186e-05	-5.65419	1.13504e-35	-5.75197	2.83186e-05	0.000798837
ZNF14	ENSG00000105708	-6.19623	2.95764e-08	-6.1178	2.00441e-30	-6.19623	2.95764e-08	2.12426e-06
SP4	ENSG00000105866	-5.2332	0.000233477	-4.67613	8.83943e-12	-5.2332	0.000233477	0.00462705
GLCCI1	ENSG00000106415	-4.4745	4.05537e-05	-4.39856	3.28061e-08	-4.4745	4.05537e-05	0.00105847
ZNF862	ENSG00000106479	-3.775	0.000224946	-3.77957	1.30662e-16	-3.775	0.000224946	0.00448431
MEOX2	ENSG00000106511	-5.68299	2.46496e-05	-5.3161	4.04175e-14	-5.68299	2.46496e-05	0.000707159
FKTN	ENSG00000106692	-6.41094	2.03951e-09	-6.31903	1.09342e-41	-6.41094	2.03951e-09	2.04496e-07
MEGF9	ENSG00000106780	-2.94685	0.00170858	-2.85976	3.21372e-14	-2.94685	0.00170858	0.0256717
EXOSC3	ENSG00000107371	-5.58908	1.51127e-05	-5.5684	3.44093e-37	-5.58908	1.51127e-05	0.000465186
PDLIM1	ENSG00000107438	-2.59743	0.000369977	-2.57724	1.13313e-12	-2.59743	0.000369977	0.00683715
	ENSG00000108294	-1.72127	0.000892992	-1.73548	2.46529e-10	-1.72127	0.000892992	0.0146807
ASPA	ENSG00000108381	-6.49645	2.64357e-05	-6.45339	1.01497e-07	-6.49645	2.64357e-05	0.000754124
GALK1	ENSG00000108479	-6.57716	1.5573e-09	-6.62247	3.62527e-22	-6.57716	1.5573e-09	1.59301e-07
PFN1	ENSG00000108518	-1.27866	0.00155599	-1.28613	0.000133135	-1.27866	0.00155599	0.0236599
SLC25A11	ENSG00000108528	-3.10778	0.000129836	-3.10332	8.26821e-21	-3.10778	0.000129836	0.00281553
BLMH	ENSG00000108578	-2.17844	0.00124323	-2.16377	1.56737e-09	-2.17844	0.00124323	0.0194894
ICAM2	ENSG00000108622	-6.69443	9.14802e-09	-6.60653	1.95797e-15	-6.69443	9.14802e-09	7.35254e-07
PSMD11	ENSG00000108671	-2.22986	0.00204853	-2.20537	1.53351e-12	-2.22986	0.00204853	0.029979
KAT2A	ENSG00000108773	-7.08348	4.0115e-12	-6.9347	1.31486e-27	-7.08348	4.0115e-12	9.02766e-10
MPP2	ENSG00000108852	-6.68084	1.16535e-05	-6.65323	8.48693e-07	-6.68084	1.16535e-05	0.000373464
MMD	ENSG00000108960	-6.21856	2.18319e-05	-5.68395	1.77127e-15	-6.21856	2.18319e-05	0.000637152
MYH1	ENSG00000109061	-5.72722	0.00147585	-5.47585	0.000452721	-5.72722	0.00147585	0.0226797
KLF3	ENSG00000109787	-2.7445	1.39656e-06	-2.74915	5.59117e-15	-2.7445	1.39656e-06	6.08058e-05
FAM149A	ENSG00000109794	-5.7121	2.23603e-05	-5.53861	2.26837e-38	-5.7121	2.23603e-05	0.000650697
UGDH	ENSG00000109814	-2.02321	0.00219738	-2.02173	4.87461e-14	-2.02321	0.00219738	0.0316993
DCPS	ENSG00000110063	-6.22567	1.56578e-05	-5.81808	1.74121e-32	-6.22567	1.56578e-05	0.000475973
FOXRED1	ENSG00000110074	-4.46914	2.84211e-07	-4.42448	8.3256e-18	-4.46914	2.84211e-07	1.59017e-05
PRPF19	ENSG00000110107	-3.27915	0.00146021	-3.1997	2.26755e-12	-3.27915	0.00146021	0.0224735
LIN7A	ENSG00000111052	-6.52604	2.06857e-05	-6.23397	4.83795e-07	-6.52604	2.06857e-05	0.000607199
ACSS3	ENSG00000111058	-6.13086	2.12125e-06	-5.7386	3.38268e-26	-6.13086	2.12125e-06	8.67013e-05
TRPV4	ENSG00000111199	-7.00802	6.59198e-08	-6.8733	1.84241e-12	-7.00802	6.59198e-08	4.3069e-06
VPS29	ENSG00000111237	-1.74371	0.00243661	-1.76008	7.59698e-09	-1.74371	0.00243661	0.0345112
MANSC1	ENSG00000111261	-7.58903	1.57372e-18	-7.5454	2.53094e-37	-7.58903	1.57372e-18	1.06247e-15
DUSP16	ENSG00000111266	-8.26764	1.19988e-26	-8.28612	3.3566e-37	-8.26764	1.19988e-26	1.73589e-23
MGP	ENSG00000111341	-1.96914	0.00124898	-1.98171	2.33005e-11	-1.96914	0.00124898	0.0195494
ATN1	ENSG00000111676	-3.06359	0.00373678	-3.03639	1.78615e-12	-3.06359	0.00373678	0.049532
SMIM8	ENSG00000111850	-3.99167	0.000907111	-3.98271	1.27644e-05	-3.99167	0.000907111	0.0148646
CEP85L	ENSG00000111860	-3.10816	3.3764e-07	-3.12206	5.05935e-15	-3.10816	3.3764e-07	1.85957e-05
ADTRP	ENSG00000111863	-7.83055	5.93568e-06	-7.64531	1.19076e-06	-7.83055	5.93568e-06	0.000210915
MAN1A1	ENSG00000111885	-1.91831	0.00188043	-1.92497	1.4112e-09	-1.91831	0.00188043	0.0277902
WASF1	ENSG00000112290	-3.10775	3.95764e-05	-3.12709	4.5904e-17	-3.10775	3.95764e-05	0.00103563
ZBTB24	ENSG00000112365	-5.70861	3.15784e-05	-5.23733	6.81924e-31	-5.70861	3.15784e-05	0.000871376
PERP	ENSG00000112378	-3.20715	2.54241e-06	-3.20743	3.67506e-15	-3.20715	2.54241e-06	0.000100574
CUTA	ENSG00000112514	-1.32088	0.00218048	-1.32479	7.1824e-08	-1.32088	0.00218048	0.0315003
DUSP22	ENSG00000112679	-6.66815	4.97955e-11	-6.7053	1.64918e-29	-6.66815	4.97955e-11	7.75813e-09
KIF20A	ENSG00000112984	-6.42749	2.59256e-06	-6.13314	8.44087e-16	-6.42749	2.59256e-06	0.000102159
CDH6	ENSG00000113361	-5.62908	0.000142897	-5.22263	8.09739e-08	-5.62908	0.000142897	0.00304655
TRAPPC13	ENSG00000113597	-3.61248	7.00913e-07	-3.57604	1.90578e-21	-3.61248	7.00913e-07	3.33246e-05
TBCCD1	ENSG00000113838	-3.19189	0.00188051	-3.03717	1.86346e-12	-3.19189	0.00188051	0.0277902
ARL6	ENSG00000113966	-6.14472	1.91435e-07	-5.88608	4.57482e-14	-6.14472	1.91435e-07	1.11417e-05
KAT2B	ENSG00000114166	-6.13035	5.81065e-07	-5.89502	1.87949e-39	-6.13035	5.81065e-07	2.84273e-05
KLHL18	ENSG00000114648	-6.5574	5.24503e-11	-6.56939	1.36219e-38	-6.5574	5.24503e-11	8.04795e-09
ARHGEF26	ENSG00000114790	-7.47209	2.92624e-07	-7.47635	2.20626e-08	-7.47209	2.92624e-07	1.62824e-05
SPCS1	ENSG00000114902	-1.85579	0.000352467	-1.85055	9.96778e-09	-1.85579	0.000352467	0.00657796
MOGS	ENSG00000115275	-3.72846	0.000673039	-3.6347	1.76185e-22	-3.72846	0.000673039	0.011436
LANCL1	ENSG00000115365	-3.2195	0.00179389	-3.08197	4.8675e-15	-3.2195	0.00179389	0.0268342
PLCD4	ENSG00000115556	-6.1337	4.9407e-05	-5.74428	8.93073e-08	-6.1337	4.9407e-05	0.00122935
IL18R1	ENSG00000115604	-5.64458	4.51422e-05	-5.3171	1.43997e-10	-5.64458	4.51422e-05	0.00114262
PPP1R7	ENSG00000115685	-2.73228	2.33824e-06	-2.71671	4.5819e-13	-2.73228	2.33824e-06	9.39659e-05
AAK1	ENSG00000115977	-7.42929	7.86873e-21	-7.37566	1.65426e-46	-7.42929	7.86873e-21	6.64055e-18
PCYOX1	ENSG00000116005	-1.7567	0.00153891	-1.74472	2.58664e-08	-1.7567	0.00153891	0.0234354
VAX2	ENSG00000116035	-6.62886	8.26957e-05	-6.03629	1.03193e-06	-6.62886	8.26957e-05	0.00190332
PLEKHA3	ENSG00000116095	-3.12025	0.000219083	-3.15751	3.94082e-17	-3.12025	0.000219083	0.00438468
QSOX1	ENSG00000116260	-1.39238	0.00215074	-1.39936	1.17969e-09	-1.39238	0.00215074	0.0311989
ARHGEF2	ENSG00000116584	-2.70112	8.18826e-08	-2.70779	4.74694e-29	-2.70112	8.18826e-08	5.05625e-06
PRG4	ENSG00000116690	-8.54708	4.18327e-07	-8.1537	3.61854e-09	-8.54708	4.18327e-07	2.16064e-05
ETV3	ENSG00000117036	-7.1942	6.72368e-15	-7.13881	6.46211e-42	-7.1942	6.72368e-15	2.12783e-12
ACADM	ENSG00000117054	-2.06368	0.0020562	-2.08216	3.88053e-10	-2.06368	0.0020562	0.0300045
PRDX1	ENSG00000117450	-1.30677	0.000649255	-1.3078	9.2354e-09	-1.30677	0.000649255	0.0111064
RSRP1	ENSG00000117616	-2.74217	0.000568131	-2.72048	8.30315e-06	-2.74217	0.000568131	0.00992018
NSL1	ENSG00000117697	-3.19754	0.000301869	-3.1087	1.80511e-17	-3.19754	0.000301869	0.00574628
FBXO30	ENSG00000118496	-8.3327	1.25755e-44	-8.34033	5.80079e-78	-8.3327	1.25755e-44	6.3676e-41
SLC16A7	ENSG00000118596	-6.11904	2.17366e-06	-6.04208	5.26565e-26	-6.11904	2.17366e-06	8.79451e-05
VAMP8	ENSG00000118640	-7.07827	0.000300565	-6.42968	9.01432e-05	-7.07827	0.000300565	0.00574306
PIGZ	ENSG00000119227	-6.21627	3.40015e-06	-5.92291	9.20958e-16	-6.21627	3.40015e-06	0.000129937
GLE1	ENSG00000119392	-4.08888	9.76637e-10	-4.08549	1.375e-32	-4.08888	9.76637e-10	1.01963e-07
PGF	ENSG00000119630	-6.43882	0.000146749	-6.32247	1.95982e-05	-6.43882	0.000146749	0.00310906
ABCD4	ENSG00000119688	-4.00364	3.72101e-05	-3.84972	5.92237e-26	-4.00364	3.72101e-05	0.000986458
TGFB3	ENSG00000119699	-7.30763	1.2074e-11	-7.32498	4.11482e-20	-7.30763	1.2074e-11	2.54737e-09
ZNF410	ENSG00000119725	-6.20061	7.61067e-08	-6.05577	2.91603e-76	-6.20061	7.61067e-08	4.78716e-06
CNRIP1	ENSG00000119865	-2.36848	0.00145482	-2.35562	3.59399e-09	-2.36848	0.00145482	0.0224246
IFIT2	ENSG00000119922	-4.02823	3.81023e-11	-4.04908	1.18787e-18	-4.02823	3.81023e-11	6.3256e-09
GPAM	ENSG00000119927	-3.07266	2.27597e-05	-3.03908	3.19933e-15	-3.07266	2.27597e-05	0.000659339
C10orf88	ENSG00000119965	-6.53182	8.71044e-09	-6.31468	1.16093e-23	-6.53182	8.71044e-09	7.11376e-07
LRP11	ENSG00000120256	-2.29241	0.000666229	-2.28975	6.52384e-11	-2.29241	0.000666229	0.0113393
MSANTD2	ENSG00000120458	-6.11486	1.87437e-06	-5.70627	9.06371e-22	-6.11486	1.87437e-06	7.84368e-05
DUSP4	ENSG00000120875	-7.26444	2.92655e-05	-7.19247	3.65558e-06	-7.26444	2.92655e-05	0.0008192
COIL	ENSG00000121058	-5.51464	8.43559e-06	-5.66937	7.43625e-36	-5.51464	8.43559e-06	0.000286669
PAPD5	ENSG00000121274	-3.65675	0.000403728	-3.66698	6.03636e-16	-3.65675	0.000403728	0.00734031
ECHDC2	ENSG00000121310	-6.84755	1.16836e-10	-6.70593	1.11938e-32	-6.84755	1.16836e-10	1.55684e-08
KCNJ8	ENSG00000121361	-3.71782	0.00367515	-3.49263	3.07901e-07	-3.71782	0.00367515	0.0489714
CAT	ENSG00000121691	-7.71179	1.39242e-28	-7.72097	1.22931e-71	-7.71179	1.39242e-28	2.35017e-25
ZSCAN20	ENSG00000121903	-5.96325	1.22983e-06	-5.92387	5.8533e-28	-5.96325	1.22983e-06	5.51085e-05
KIAA1191	ENSG00000122203	-2.01427	0.00158229	-2.01157	8.84555e-10	-2.01427	0.00158229	0.0239879
FAM35A	ENSG00000122376	-3.34394	0.00123977	-3.21991	1.25295e-21	-3.34394	0.00123977	0.0194654
ODF2L	ENSG00000122417	-8.16639	1.83359e-32	-8.12876	5.62041e-65	-8.16639	1.83359e-32	3.71375e-29
TRMT13	ENSG00000122435	-3.34387	0.00350303	-3.30219	6.38577e-13	-3.34387	0.00350303	0.046987
ZMIZ2	ENSG00000122515	-3.72663	0.00151234	-3.4785	2.36145e-13	-3.72663	0.00151234	0.0231002
EEPD1	ENSG00000122547	-6.06857	9.49164e-06	-5.81022	2.46247e-14	-6.06857	9.49164e-06	0.00031619
ARL4A	ENSG00000122644	-6.61141	3.64442e-08	-6.61752	2.14376e-20	-6.61141	3.64442e-08	2.56299e-06
CIT	ENSG00000122966	-2.94071	0.000461923	-2.9435	9.03715e-10	-2.94071	0.000461923	0.00826484
RASSF8	ENSG00000123094	-2.14087	0.000542521	-2.12595	1.28523e-11	-2.14087	0.000542521	0.00960509
NLN	ENSG00000123213	-2.04461	0.00268978	-2.06797	1.27881e-09	-2.04461	0.00268978	0.0373143
FAM199X	ENSG00000123575	-5.26251	9.36145e-05	-5.13186	1.27773e-28	-5.26251	9.36145e-05	0.00211143
NMI	ENSG00000123609	-2.97205	7.38959e-05	-2.97407	5.9976e-12	-2.97205	7.38959e-05	0.0017363
BAZ2B	ENSG00000123636	-3.2272	2.8794e-06	-3.21465	1.21965e-23	-3.2272	2.8794e-06	0.000111296
DAW1	ENSG00000123977	-5.742	0.00213802	-4.99639	0.000673283	-5.742	0.00213802	0.0310763
NCOA5	ENSG00000124160	-3.5869	0.000284461	-3.59756	3.04855e-22	-3.5869	0.000284461	0.00545594
PLCG1	ENSG00000124181	-5.26157	5.61725e-05	-4.8495	1.26027e-39	-5.26157	5.61725e-05	0.00136309
ZNF576	ENSG00000124444	-6.95221	1.38094e-10	-6.91525	7.94298e-26	-6.95221	1.38094e-10	1.81621e-08
WRNIP1	ENSG00000124535	-5.77225	1.30423e-05	-5.63722	4.82937e-51	-5.77225	1.30423e-05	0.000411124
RRP36	ENSG00000124541	-2.54989	1.56311e-05	-2.5619	1.08054e-17	-2.54989	1.56311e-05	0.000475973
SLC35B3	ENSG00000124786	-2.60538	0.000248533	-2.58459	1.03922e-11	-2.60538	0.000248533	0.00487769
DEK	ENSG00000124795	-1.1666	0.00355245	-1.16649	8.63876e-06	-1.1666	0.00355245	0.0474613
BBS2	ENSG00000125124	-4.65987	5.61544e-10	-4.64357	1.12751e-28	-4.65987	5.61544e-10	6.61251e-08
C16orf70	ENSG00000125149	-5.98721	8.23261e-07	-5.94838	5.37904e-30	-5.98721	8.23261e-07	3.8598e-05
GRK4	ENSG00000125388	-5.60288	6.20552e-11	-5.63102	1.04619e-12	-5.60288	6.20552e-11	9.3796e-09
TNFSF9	ENSG00000125657	-8.07825	4.4412e-18	-8.06743	3.32373e-21	-8.07825	4.4412e-18	2.811e-15
SDCBP2	ENSG00000125775	-5.20842	0.000733948	-5.00115	1.17274e-05	-5.20842	0.000733948	0.0123302
ARMCX5	ENSG00000125962	-5.66332	1.19423e-05	-5.27731	4.03616e-22	-5.66332	1.19423e-05	0.000380313
AMOT	ENSG00000126016	-7.49037	5.01154e-09	-7.46615	2.56736e-12	-7.49037	5.01154e-09	4.45192e-07
THRA	ENSG00000126351	-3.2103	0.0029334	-3.1665	4.05445e-20	-3.2103	0.0029334	0.0400898
WNK4	ENSG00000126562	-6.68746	3.94362e-06	-6.40494	1.33477e-13	-6.68746	3.94362e-06	0.000148465
NSRP1	ENSG00000126653	-2.99171	0.00116446	-2.95284	2.00534e-16	-2.99171	0.00116446	0.0185055
DLGAP5	ENSG00000126787	-4.18824	9.26946e-05	-4.11644	6.29361e-14	-4.18824	9.26946e-05	0.00210004
L3HYPDH	ENSG00000126790	-5.75245	0.000103366	-5.29934	1.84917e-22	-5.75245	0.000103366	0.00230062
EVI2A	ENSG00000126860	-4.00428	0.000734184	-3.89321	1.24599e-07	-4.00428	0.000734184	0.0123302
AIF1L	ENSG00000126878	-6.26178	0.000362848	-5.79519	4.0457e-06	-6.26178	0.000362848	0.00672996
OMD	ENSG00000127083	-6.20976	9.8921e-05	-5.78019	4.33295e-08	-6.20976	9.8921e-05	0.00221142
PTPRB	ENSG00000127329	-6.65921	7.12997e-13	-6.58661	2.81075e-38	-6.65921	7.12997e-13	1.80513e-10
EMC1	ENSG00000127463	-1.95167	0.00313461	-1.93995	1.13486e-10	-1.95167	0.00313461	0.0424388
A4GALT	ENSG00000128274	-7.34462	1.32015e-15	-7.28988	3.27824e-41	-7.34462	1.32015e-15	5.24292e-13
CCDC136	ENSG00000128596	-6.47525	3.77482e-08	-6.32274	5.69159e-23	-6.47525	3.77482e-08	2.61833e-06
ORMDL1	ENSG00000128699	-2.86821	4.66614e-05	-2.88917	5.06187e-15	-2.86821	4.66614e-05	0.00117512
HOXD9	ENSG00000128709	-7.07463	1.0606e-06	-6.99664	7.11054e-10	-7.07463	1.0606e-06	4.90441e-05
CCDC32	ENSG00000128891	-6.35098	5.62704e-08	-6.11983	3.81502e-27	-6.35098	5.62704e-08	3.74901e-06
COPB1	ENSG00000129083	-2.57194	5.8779e-06	-2.58686	1.88488e-25	-2.57194	5.8779e-06	0.000209597
SERGEF	ENSG00000129158	-3.98663	1.16114e-07	-3.94775	5.94229e-19	-3.98663	1.16114e-07	7.04123e-06
PIMREG	ENSG00000129195	-6.9534	8.41572e-09	-6.81536	1.24877e-21	-6.9534	8.41572e-09	6.92895e-07
RPAIN	ENSG00000129197	-3.65237	0.000117442	-3.64242	2.35543e-25	-3.65237	0.000117442	0.00256876
LRRC6	ENSG00000129295	-3.6428	0.000945987	-3.64849	0.000168754	-3.6428	0.000945987	0.0154206
CCNT1	ENSG00000129315	-2.39624	0.000859888	-2.39026	1.39761e-11	-2.39624	0.000859888	0.0141826
EAPP	ENSG00000129518	-2.4053	0.000169863	-2.40796	1.2865e-13	-2.4053	0.000169863	0.003525
ITFG1	ENSG00000129636	-1.87845	0.00113199	-1.89723	1.67386e-14	-1.87845	0.00113199	0.0181101
QRICH2	ENSG00000129646	-5.23181	0.00035109	-4.74677	2.54676e-08	-5.23181	0.00035109	0.00657206
DOCK6	ENSG00000130158	-3.79634	1.33841e-05	-3.75745	4.96619e-17	-3.79634	1.33841e-05	0.00041963
LRCH2	ENSG00000130224	-5.75278	9.88935e-05	-5.32734	2.89313e-14	-5.75278	9.88935e-05	0.00221142
MLLT1	ENSG00000130382	-6.05727	3.95115e-09	-6.13352	4.07202e-58	-6.05727	3.95115e-09	3.70494e-07
ZBTB46	ENSG00000130584	-7.0959	0.0031842	-6.79208	0.00289202	-7.0959	0.0031842	0.0429951
THEMIS2	ENSG00000130775	-6.94521	1.39901e-06	-6.8236	2.01103e-08	-6.94521	1.39901e-06	6.08058e-05
RGN	ENSG00000130988	-6.21131	0.000203638	-5.71358	7.0887e-07	-6.21131	0.000203638	0.00409176
ZNF141	ENSG00000131127	-8.13394	2.99715e-14	-8.09416	1.11551e-19	-8.13394	2.99715e-14	9.19763e-12
PSMC3IP	ENSG00000131470	-4.07535	0.000895029	-4.00951	1.04787e-10	-4.07535	0.000895029	0.0146904
NINJ1	ENSG00000131669	-6.18354	5.27491e-05	-5.59569	2.56489e-09	-6.18354	5.27491e-05	0.0013029
STARD3	ENSG00000131748	-4.34185	8.20657e-07	-4.33446	1.0854e-29	-4.34185	8.20657e-07	3.8598e-05
KHDRBS3	ENSG00000131773	-3.61064	2.48611e-06	-3.60877	9.99824e-15	-3.61064	2.48611e-06	9.87326e-05
PIAS3	ENSG00000131788	-6.82955	1.84963e-11	-6.81892	1.75534e-42	-6.82955	1.84963e-11	3.67279e-09
DCAF15	ENSG00000132017	-6.09362	3.82484e-07	-5.98995	1.27268e-17	-6.09362	3.82484e-07	2.03864e-05
PER2	ENSG00000132326	-3.8561	0.000713883	-3.75624	6.93298e-09	-3.8561	0.000713883	0.0120693
INPP5K	ENSG00000132376	-7.49418	4.0498e-21	-7.44119	5.90689e-47	-7.49418	4.0498e-21	3.72839e-18
UNK	ENSG00000132478	-5.31032	1.56617e-12	-5.31163	2.03858e-20	-5.31032	1.56617e-12	3.86844e-10
KDM6B	ENSG00000132510	-6.60502	1.35416e-06	-6.12838	1.25248e-14	-6.60502	1.35416e-06	5.96244e-05
NIP7	ENSG00000132603	-3.43476	3.20468e-05	-3.43422	4.49467e-17	-3.43476	3.20468e-05	0.000881898
TOE1	ENSG00000132773	-6.57574	1.28639e-08	-6.65335	8.48419e-29	-6.57574	1.28639e-08	9.94447e-07
NASP	ENSG00000132780	-2.94461	0.000215347	-2.92968	1.0392e-16	-2.94461	0.000215347	0.00431846
SLC41A1	ENSG00000133065	-2.99104	0.000337841	-3.00583	4.29169e-16	-2.99104	0.000337841	0.00635932
SLF1	ENSG00000133302	-8.62206	2.74937e-25	-8.62957	2.39989e-33	-8.62206	2.74937e-25	3.09366e-22
MACROD1	ENSG00000133315	-6.8973	3.7122e-08	-6.81284	3.6953e-11	-6.8973	3.7122e-08	2.59265e-06
ADCK2	ENSG00000133597	-6.12776	3.52924e-07	-6.05572	1.62696e-45	-6.12776	3.52924e-07	1.92353e-05
ARNTL	ENSG00000133794	-6.12117	2.93884e-08	-5.99288	4.84185e-32	-6.12117	2.93884e-08	2.12426e-06
AMPD3	ENSG00000133805	-6.88927	4.24358e-09	-6.92949	1.85956e-17	-6.88927	4.24358e-09	3.94264e-07
PTGFRN	ENSG00000134247	-4.10796	7.18589e-10	-4.12561	9.86287e-29	-4.10796	7.18589e-10	8.08572e-08
IL15RA	ENSG00000134470	-6.18459	1.01763e-05	-5.45466	2.12636e-18	-6.18459	1.01763e-05	0.000334596
UBAC2	ENSG00000134882	-1.84657	0.00274716	-1.83177	1.62198e-08	-1.84657	0.00274716	0.0379543
TMEM60	ENSG00000135211	-3.28213	7.04645e-06	-3.30578	9.12192e-15	-3.28213	7.04645e-06	0.000245221
RINT1	ENSG00000135249	-3.48586	0.000152648	-3.50177	1.40303e-18	-3.48586	0.000152648	0.00322353
AVIL	ENSG00000135407	-5.95101	5.01488e-05	-5.90082	7.48749e-08	-5.95101	5.01488e-05	0.00124475
ITGA7	ENSG00000135424	-6.21505	3.97194e-07	-6.04593	5.47682e-22	-6.21505	3.97194e-07	2.09499e-05
RAB11FIP5	ENSG00000135631	-2.83127	4.85534e-05	-2.85317	2.08212e-19	-2.83127	4.85534e-05	0.00121408
FHOD1	ENSG00000135723	-6.59971	3.18967e-11	-6.59327	1.27428e-41	-6.59971	3.18967e-11	5.56928e-09
URB2	ENSG00000135763	-6.47532	4.27329e-08	-6.12614	1.30108e-30	-6.47532	4.27329e-08	2.94392e-06
RNASEL	ENSG00000135828	-5.70929	2.94149e-05	-5.30474	3.09485e-26	-5.70929	2.94149e-05	0.0008192
ARHGEF4	ENSG00000136002	-6.21994	1.52503e-05	-5.57004	2.61214e-13	-6.21994	1.52503e-05	0.000466585
MED4	ENSG00000136146	-2.26269	0.000362609	-2.25127	5.54273e-11	-2.26269	0.000362609	0.00672996
RCBTB2	ENSG00000136161	-7.28104	7.37096e-11	-7.07172	5.10807e-23	-7.28104	7.37096e-11	1.08182e-08
BZW2	ENSG00000136261	-3.49448	0.00068117	-3.55338	6.16624e-26	-3.49448	0.00068117	0.0115548
TTYH3	ENSG00000136295	-2.78759	0.00265201	-2.828	5.71944e-06	-2.78759	0.00265201	0.0368913
TTC5	ENSG00000136319	-6.30811	9.16391e-11	-6.34885	2.5013e-44	-6.30811	9.16391e-11	1.30708e-08
RTP4	ENSG00000136514	-6.66126	4.02365e-07	-6.49244	4.59997e-12	-6.66126	4.02365e-07	2.11127e-05
NDUFB5	ENSG00000136521	-1.50412	0.00202444	-1.50095	2.70833e-07	-1.50412	0.00202444	0.0297123
GALNT5	ENSG00000136542	-3.66863	0.000431427	-3.49773	2.42281e-20	-3.66863	0.000431427	0.00777413
HS6ST1	ENSG00000136720	-18.6609	2.65195e-50	-7.14339	1.63796e-19	-7.14339	1.63796e-19	1.27597e-16
TSTD2	ENSG00000136925	-18.462	2.03692e-86	-6.9835	6.59946e-45	-6.9835	6.59946e-45	6.3676e-41
NCBP1	ENSG00000136937	-3.25423	1.27027e-06	-3.23738	2.92557e-21	-3.25423	1.27027e-06	5.66699e-05
MRPL15	ENSG00000137547	-2.34584	0.00122994	-2.33509	1.94806e-13	-2.34584	0.00122994	0.0193711
GGH	ENSG00000137563	-1.70186	0.00348542	-1.69956	1.31774e-08	-1.70186	0.00348542	0.0468128
TUBGCP4	ENSG00000137822	-3.30047	0.000438583	-3.36065	3.45893e-09	-3.30047	0.000438583	0.00787505
IFI44	ENSG00000137965	-7.64179	4.20294e-17	-7.57423	1.29637e-39	-7.64179	4.20294e-17	2.12816e-14
DTNB	ENSG00000138101	-6.55995	4.98915e-09	-6.6422	2.60115e-16	-6.55995	4.98915e-09	4.45192e-07
CH25H	ENSG00000138135	-4.01397	0.000200907	-3.91648	1.15833e-06	-4.01397	0.000200907	0.00405295
ATAD1	ENSG00000138138	-2.26835	0.00170515	-2.2414	8.09921e-13	-2.26835	0.00170515	0.0256717
	ENSG00000138297	-7.32633	3.15978e-14	-7.26656	4.33475e-30	-7.32633	3.15978e-14	9.41151e-12
ASNSD1	ENSG00000138381	-2.42282	8.13464e-06	-2.41775	7.4833e-19	-2.42282	8.13464e-06	0.000278356
PARP16	ENSG00000138617	-5.57975	0.000118184	-5.11584	3.85092e-12	-5.57975	0.000118184	0.00257941
HERC3	ENSG00000138641	-2.99882	0.000789395	-2.95382	2.91411e-13	-2.99882	0.000789395	0.0131484
LNX2	ENSG00000139517	-3.95595	0.000154059	-3.83104	5.2169e-12	-3.95595	0.000154059	0.00323683
HNRNPA1L2	ENSG00000139675	-5.26301	0.000329431	-4.57748	3.95598e-11	-5.26301	0.000329431	0.00621256
MFAP1	ENSG00000140259	-2.93103	0.00054935	-2.97454	1.74591e-15	-2.93103	0.00054935	0.00969211
DNAJA4	ENSG00000140403	-5.73989	0.000350322	-5.05146	1.66227e-06	-5.73989	0.000350322	0.00656983
LINS1	ENSG00000140471	-7.45681	3.735e-16	-7.43448	2.0937e-29	-7.45681	3.735e-16	1.57601e-13
ABHD2	ENSG00000140526	2.04095	0.00291328	2.03504	9.63009e-11	2.04095	0.00291328	0.0398686
TICRR	ENSG00000140534	-7.16718	3.3787e-07	-6.72741	6.49279e-22	-7.16718	3.3787e-07	1.85957e-05
UNC45A	ENSG00000140553	-3.68078	0.00019456	-3.53728	2.904e-22	-3.68078	0.00019456	0.00395644
RHOT2	ENSG00000140983	-5.2962	8.64889e-05	-5.19207	2.86799e-24	-5.2962	8.64889e-05	0.00197487
C17orf80	ENSG00000141219	-3.09391	0.00106941	-3.093	4.8547e-18	-3.09391	0.00106941	0.017163
ABCA8	ENSG00000141338	-4.25671	1.42517e-11	-4.28001	1.42254e-22	-4.25671	1.42517e-11	2.88654e-09
PRELID3A	ENSG00000141391	-4.03852	0.000446758	-4.0806	5.23779e-06	-4.03852	0.000446758	0.00800764
SLC39A6	ENSG00000141424	-1.92083	0.000197471	-1.92434	3.26096e-15	-1.92083	0.000197471	0.00399959
GATA6	ENSG00000141448	-3.60972	0.000301204	-3.59188	1.68401e-09	-3.60972	0.000301204	0.00574444
SECTM1	ENSG00000141574	-6.64429	5.00396e-07	-6.5237	1.24189e-13	-6.64429	5.00396e-07	2.50867e-05
WDR45B	ENSG00000141580	-3.72831	5.877e-07	-3.77278	5.15951e-27	-3.72831	5.877e-07	2.86137e-05
ZCCHC2	ENSG00000141664	3.26368	0.00149141	3.25751	1.37968e-10	3.26368	0.00149141	0.0228495
SAMD1	ENSG00000141858	-7.12138	9.84641e-12	-7.08652	3.71685e-34	-7.12138	9.84641e-12	2.12159e-09
SLC39A3	ENSG00000141873	-6.47515	2.82188e-06	-6.10622	6.74689e-11	-6.47515	2.82188e-06	0.000109692
WTIP	ENSG00000142279	-5.74024	4.17908e-05	-5.2816	4.39854e-26	-5.74024	4.17908e-05	0.00107718
CAPN10	ENSG00000142330	-6.06404	2.44072e-06	-5.91733	2.07211e-27	-6.06404	2.44072e-06	9.73116e-05
SLC2A5	ENSG00000142583	-6.2102	6.49217e-05	-6.02304	5.1373e-08	-6.2102	6.49217e-05	0.00154334
FHAD1	ENSG00000142621	-5.52846	0.000115267	-5.43033	4.67301e-09	-5.52846	0.000115267	0.00253212
PLK4	ENSG00000142731	-6.69823	5.36029e-07	-6.56331	2.08411e-27	-6.69823	5.36029e-07	2.64798e-05
PIGK	ENSG00000142892	-2.13608	0.00262366	-2.15982	4.30728e-13	-2.13608	0.00262366	0.0365975
STRIP1	ENSG00000143093	-6.72078	1.5278e-08	-6.36833	1.19737e-59	-6.72078	1.5278e-08	1.17212e-06
PSMA5	ENSG00000143106	-1.35868	0.00186839	-1.3591	1.56834e-05	-1.35868	0.00186839	0.0277031
DPT	ENSG00000143196	-4.59855	2.01484e-07	-4.61378	3.07571e-16	-4.59855	2.01484e-07	1.16596e-05
MRPL9	ENSG00000143436	-4.09781	1.00572e-06	-4.13167	2.18872e-25	-4.09781	1.00572e-06	4.67201e-05
GOLPH3L	ENSG00000143457	-4.24295	5.2082e-07	-4.27899	2.5439e-21	-4.24295	5.2082e-07	2.5982e-05
GABPB2	ENSG00000143458	-2.22926	0.000786445	-2.25217	2.92666e-08	-2.22926	0.000786445	0.0131208
UBAP2L	ENSG00000143569	-1.6991	0.00232358	-1.70901	2.80945e-07	-1.6991	0.00232358	0.033102
GATAD2B	ENSG00000143614	-3.99872	0.000138584	-3.87477	1.78272e-08	-3.99872	0.000138584	0.00297339
ETAA1	ENSG00000143971	-4.31124	1.56981e-05	-4.25685	1.35358e-26	-4.31124	1.56981e-05	0.000475973
MRPS5	ENSG00000144029	-3.03714	3.31462e-05	-3.02039	4.43072e-18	-3.03714	3.31462e-05	0.000899923
SFXN5	ENSG00000144040	-4.02022	0.00116503	-3.84057	7.36786e-06	-4.02022	0.00116503	0.0185055
ZC3H8	ENSG00000144161	-5.74251	1.35335e-06	-5.84415	7.52825e-24	-5.74251	1.35335e-06	5.96244e-05
LIPT1	ENSG00000144182	-3.56582	0.000568155	-3.49492	5.24513e-09	-3.56582	0.000568155	0.00992018
CCDC150	ENSG00000144395	-4.20689	0.00280381	-3.99908	6.54672e-05	-4.20689	0.00280381	0.0386316
COPS7B	ENSG00000144524	-5.6755	1.51693e-05	-5.76368	7.00072e-34	-5.6755	1.51693e-05	0.000465514
FANCD2	ENSG00000144554	-4.09341	4.67634e-05	-4.10834	2.29596e-11	-4.09341	4.67634e-05	0.00117512
STAC	ENSG00000144681	-4.54885	1.59977e-06	-4.60512	3.13795e-11	-4.54885	1.59977e-06	6.82551e-05
UBA3	ENSG00000144744	-2.05103	0.00368477	-2.0665	8.18173e-13	-2.05103	0.00368477	0.0489956
CCNA2	ENSG00000145386	-6.26223	7.55742e-06	-6.03606	8.28239e-26	-6.26223	7.55742e-06	0.000262103
FAM50B	ENSG00000145945	-5.90521	5.49985e-05	-5.57441	2.63081e-16	-5.90521	5.49985e-05	0.00134726
FAM193B	ENSG00000146067	-1.93514	0.000339245	-1.92586	6.24684e-08	-1.93514	0.000339245	0.0063739
TNFRSF21	ENSG00000146072	-6.68849	1.41558e-05	-6.46278	2.63894e-09	-6.68849	1.41558e-05	0.000438396
MUT	ENSG00000146085	-4.31875	1.97583e-08	-4.28785	1.59165e-30	-4.31875	1.97583e-08	1.47187e-06
TPBG	ENSG00000146242	-2.83495	0.000546103	-2.82051	2.09358e-08	-2.83495	0.000546103	0.00965163
C7orf26	ENSG00000146576	-3.44995	0.00261564	-3.3824	5.8834e-12	-3.44995	0.00261564	0.0365485
KRBOX4	ENSG00000147121	-6.15585	1.03745e-05	-5.45242	3.82264e-17	-6.15585	1.03745e-05	0.00033891
ZNF185	ENSG00000147394	-6.83286	2.69531e-06	-6.67186	9.10793e-09	-6.83286	2.69531e-06	0.000105725
MRPS28	ENSG00000147586	-7.17988	3.55364e-15	-7.23028	1.25357e-28	-7.17988	3.55364e-15	1.24096e-12
AUH	ENSG00000148090	-4.47959	3.78886e-07	-4.45364	5.47967e-21	-4.47959	3.78886e-07	2.03864e-05
SURF2	ENSG00000148291	-2.82571	1.99719e-05	-2.84439	7.37572e-11	-2.82571	1.99719e-05	0.000591389
COMMD3	ENSG00000148444	-1.77589	0.00116585	-1.77079	3.5247e-09	-1.77589	0.00116585	0.0185055
TUT1	ENSG00000149016	-6.69655	1.04991e-05	-5.852	1.84907e-11	-6.69655	1.04991e-05	0.000340784
NPAT	ENSG00000149308	-2.63221	0.000801996	-2.6462	6.50339e-11	-2.63221	0.000801996	0.0133363
LAMTOR1	ENSG00000149357	-1.69982	5.93214e-05	-1.69737	2.94168e-07	-1.69982	5.93214e-05	0.00142357
KAT14	ENSG00000149474	-6.26269	1.21459e-09	-6.24051	2.04944e-65	-6.26269	1.21459e-09	1.25512e-07
CCDC15	ENSG00000149548	-5.37707	4.55604e-06	-5.26378	2.3288e-10	-5.37707	4.55604e-06	0.00016717
FEZ1	ENSG00000149557	-2.05851	0.00104101	-2.05367	1.18057e-06	-2.05851	0.00104101	0.0168139
JPH2	ENSG00000149596	-5.61233	0.00198929	-5.47133	0.000625366	-5.61233	0.00198929	0.0292388
NUDT22	ENSG00000149761	-2.99533	0.00283671	-2.88912	4.05374e-14	-2.99533	0.00283671	0.0389265
CNKSR2	ENSG00000149970	-5.62849	4.90189e-06	-5.37622	1.18455e-26	-5.62849	4.90189e-06	0.000177291
MTMR12	ENSG00000150712	-3.00177	0.000327178	-3.004	3.08453e-12	-3.00177	0.000327178	0.00618159
CCT5	ENSG00000150753	-1.72597	0.00157064	-1.7323	2.61204e-12	-1.72597	0.00157064	0.0238468
RILPL2	ENSG00000150977	-3.78829	0.000137615	-3.74859	2.22202e-13	-3.78829	0.000137615	0.00295887
SLC7A11	ENSG00000151012	-2.37572	0.000252898	-2.38291	6.37011e-10	-2.37572	0.000252898	0.00493468
UBE3B	ENSG00000151148	-3.88087	7.66754e-05	-3.73604	5.95089e-24	-3.88087	7.66754e-05	0.00178915
TWF1	ENSG00000151239	-3.36198	0.000114288	-3.34505	1.96044e-25	-3.36198	0.000114288	0.00251607
ME3	ENSG00000151376	-2.9469	0.00170792	-2.94845	2.52549e-08	-2.9469	0.00170792	0.0256717
NUBPL	ENSG00000151413	-6.49667	2.1788e-06	-6.06964	4.33457e-20	-6.49667	2.1788e-06	8.79451e-05
ACAD8	ENSG00000151498	-7.12734	5.93702e-15	-6.96801	1.76401e-40	-7.12734	5.93702e-15	1.93949e-12
NCAPD3	ENSG00000151503	-3.34543	0.00024625	-3.30526	5.42354e-18	-3.34543	0.00024625	0.00484228
EDNRA	ENSG00000151617	-7.1665	0.000611909	-6.67862	0.000206565	-7.1665	0.000611909	0.0105567
CCL28	ENSG00000151882	-5.71658	0.00257848	-5.54445	0.00160496	-5.71658	0.00257848	0.0361533
CACUL1	ENSG00000151893	-2.54213	0.00229208	-2.52394	8.5504e-09	-2.54213	0.00229208	0.0327699
	ENSG00000152022	-2.19926	0.00205416	-2.22095	4.82289e-10	-2.19926	0.00205416	0.0300045
RABGAP1L	ENSG00000152061	-4.13174	2.03138e-10	-4.13015	4.05046e-26	-4.13174	2.03138e-10	2.53973e-08
PFKM	ENSG00000152556	-2.89136	1.20978e-05	-2.91247	1.20541e-15	-2.89136	1.20978e-05	0.000384059
NADK2	ENSG00000152620	-2.7395	0.000858359	-2.76725	1.12116e-17	-2.7395	0.000858359	0.0141804
GPR180	ENSG00000152749	-4.8323	9.89592e-11	-4.85496	1.08817e-22	-4.8323	9.89592e-11	1.37282e-08
PRDM8	ENSG00000152784	-6.019	1.38739e-05	-5.90228	7.87007e-21	-6.019	1.38739e-05	0.000432311
ANAPC1	ENSG00000153107	-4.76773	2.07323e-11	-4.80812	6.99731e-27	-4.76773	2.07323e-11	3.96143e-09
CETN3	ENSG00000153140	-3.7699	3.22523e-05	-3.70032	1.00951e-23	-3.7699	3.22523e-05	0.000885147
PTPRR	ENSG00000153233	-6.60623	0.000415062	-6.22754	7.84676e-05	-6.60623	0.000415062	0.00750596
MCOLN2	ENSG00000153898	-6.69677	0.0011842	-6.12126	0.000784839	-6.69677	0.0011842	0.0187674
SREK1	ENSG00000153914	-2.36978	0.00368664	-2.34737	7.08131e-13	-2.36978	0.00368664	0.0489956
NUS1	ENSG00000153989	-7.50352	4.30724e-08	-6.89761	8.6127e-16	-7.50352	4.30724e-08	2.94725e-06
AK5	ENSG00000154027	-4.35172	1.43327e-06	-4.34666	2.08726e-09	-4.35172	1.43327e-06	6.17647e-05
NEIL2	ENSG00000154328	-3.59236	0.000937283	-3.48198	2.91505e-14	-3.59236	0.000937283	0.0153342
BUB3	ENSG00000154473	-1.65111	0.00137598	-1.6433	1.21521e-10	-1.65111	0.00137598	0.0213579
FAM69A	ENSG00000154511	-3.54195	8.61642e-06	-3.51617	1.24681e-21	-3.54195	8.61642e-06	0.000289969
NCAM2	ENSG00000154654	-6.85769	3.56238e-08	-6.60808	1.58673e-17	-6.85769	3.56238e-08	2.52281e-06
ACSS1	ENSG00000154930	-5.73252	0.00085415	-5.40745	3.4147e-05	-5.73252	0.00085415	0.0141339
TTN	ENSG00000155657	-2.99672	0.00127731	-2.94663	8.82363e-16	-2.99672	0.00127731	0.0199005
MCU	ENSG00000156026	-2.46223	0.000419906	-2.47128	5.40984e-10	-2.46223	0.000419906	0.00758002
RWDD2B	ENSG00000156253	-2.4058	0.000589407	-2.41787	1.52449e-13	-2.4058	0.000589407	0.0102208
FBXO43	ENSG00000156509	-8.47409	9.32184e-05	-8.27374	5.76806e-05	-8.47409	9.32184e-05	0.00210719
GLYATL2	ENSG00000156689	-7.81455	5.44004e-05	-7.66636	1.48123e-05	-7.81455	5.44004e-05	0.00133717
GALK2	ENSG00000156958	1.71802	0.000566616	1.71553	1.82649e-05	1.71802	0.000566616	0.00992018
TATDN2	ENSG00000157014	-2.75536	0.00115134	-2.75568	2.00695e-13	-2.75536	0.00115134	0.0183906
ERG	ENSG00000157554	-6.65932	3.30853e-05	-6.20467	1.15221e-07	-6.65932	3.30853e-05	0.000899923
LCA5L	ENSG00000157578	-5.73794	0.000352704	-5.50162	8.89808e-06	-5.73794	0.000352704	0.00657796
CREB3L1	ENSG00000157613	-1.69244	0.000503776	-1.68027	3.37173e-10	-1.69244	0.000503776	0.00898194
C2CD2	ENSG00000157617	-3.19017	0.00204173	-3.16088	9.44005e-15	-3.19017	0.00204173	0.0299227
RER1	ENSG00000157916	-2.04655	0.00123865	-2.03134	5.45253e-14	-2.04655	0.00123865	0.0194654
PAFAH2	ENSG00000158006	-5.73942	7.46021e-05	-5.2091	6.64901e-18	-5.73942	7.46021e-05	0.00174883
PTPDC1	ENSG00000158079	4.92228	0.000505554	9.61867	2.1635e-54	4.92228	0.000505554	0.00899779
CNNM4	ENSG00000158158	-5.23307	7.96249e-05	-4.85222	3.94862e-18	-5.23307	7.96249e-05	0.00184101
DZIP1L	ENSG00000158163	-6.45273	7.69576e-08	-6.36647	6.39282e-28	-6.45273	7.69576e-08	4.8108e-06
MRAS	ENSG00000158186	-2.7666	0.000604264	-2.77203	6.53799e-14	-2.7666	0.000604264	0.0104599
ABHD3	ENSG00000158201	-5.73818	7.8092e-05	-5.31003	9.26782e-11	-5.73818	7.8092e-05	0.0018097
CDC25C	ENSG00000158402	-7.08617	5.99377e-06	-6.64673	1.41558e-08	-7.08617	5.99377e-06	0.000212234
RIBC1	ENSG00000158423	-7.98788	0.000157544	-7.77181	8.59293e-05	-7.98788	0.000157544	0.00329638
TMSB15B	ENSG00000158427	-7.43461	0.000228302	-7.36859	0.000118257	-7.43461	0.000228302	0.00453336
DEDD	ENSG00000158796	-2.456	0.000190491	-2.4689	5.98689e-13	-2.456	0.000190491	0.00388932
STARD9	ENSG00000159433	-6.33902	2.1328e-09	-6.16828	2.65564e-27	-6.33902	2.1328e-09	2.11753e-07
RSPRY1	ENSG00000159579	-5.24497	3.42117e-14	-5.22961	5.16026e-55	-5.24497	3.42117e-14	9.89891e-12
ZNF221	ENSG00000159905	-5.26215	0.000192526	-4.69427	3.01987e-13	-5.26215	0.000192526	0.00392297
C21orf58	ENSG00000160298	-7.55178	5.61458e-08	-7.59207	1.22524e-09	-7.55178	5.61458e-08	3.74901e-06
SIK3	ENSG00000160584	-3.40109	4.20146e-05	-3.38482	2.18759e-17	-3.40109	4.20146e-05	0.0010799
NLRX1	ENSG00000160703	-7.1543	5.69282e-15	-7.12955	1.75941e-54	-7.1543	5.69282e-15	1.92171e-12
CRTC2	ENSG00000160741	-3.9773	1.11093e-05	-4.00705	3.63428e-18	-3.9773	1.11093e-05	0.000358293
UBQLN4	ENSG00000160803	-6.67902	7.66539e-10	-6.42461	5.52186e-28	-6.67902	7.66539e-10	8.53049e-08
PPP1R16A	ENSG00000160972	-6.83668	1.92541e-10	-6.79137	9.78165e-28	-6.83668	1.92541e-10	2.43732e-08
ZNF382	ENSG00000161298	-5.66264	6.28818e-05	-5.0066	1.1302e-13	-5.66264	6.28818e-05	0.00149836
TTC9C	ENSG00000162222	-2.84554	2.69687e-05	-2.87183	9.46735e-14	-2.84554	2.69687e-05	0.000767168
SLC1A7	ENSG00000162383	-6.0742	2.37637e-05	-5.93861	1.07918e-07	-6.0742	2.37637e-05	0.000683678
USP24	ENSG00000162402	-2.20149	0.000270725	-2.19122	3.13721e-13	-2.20149	0.000270725	0.00524212
KIF26B	ENSG00000162849	-6.59768	7.91878e-10	-6.38829	4.0007e-21	-6.59768	7.91878e-10	8.62296e-08
CCDC74A	ENSG00000163040	-4.05773	0.000950595	-3.96167	3.85477e-11	-4.05773	0.000950595	0.0154521
EN1	ENSG00000163064	-2.32311	0.00346688	-2.32871	7.19515e-06	-2.32311	0.00346688	0.0466256
MSX1	ENSG00000163132	-6.1553	2.74434e-05	-5.61488	6.14069e-11	-6.1553	2.74434e-05	0.000776312
IWS1	ENSG00000163166	-4.37147	2.16954e-09	-4.38675	3.18036e-33	-4.37147	2.16954e-09	2.1331e-07
CGGBP1	ENSG00000163320	-2.32035	6.21526e-05	-2.32341	1.20621e-11	-2.32035	6.21526e-05	0.00148799
PYGO2	ENSG00000163348	-3.40931	7.2642e-05	-3.40978	1.18017e-16	-3.40931	7.2642e-05	0.0017108
STK36	ENSG00000163482	-3.621	0.00140651	-3.4802	2.06547e-12	-3.621	0.00140651	0.0217794
ANKZF1	ENSG00000163516	-7.33868	1.73445e-17	-7.31648	5.22963e-52	-7.33868	1.73445e-17	1.03322e-14
SGO2	ENSG00000163535	-6.65892	3.53289e-07	-6.3638	6.71996e-23	-6.65892	3.53289e-07	1.92353e-05
SLC4A1AP	ENSG00000163798	-4.97092	4.05239e-11	-4.9623	1.38846e-29	-4.97092	4.05239e-11	6.49049e-09
LZTFL1	ENSG00000163818	-3.29651	0.00277659	-3.2317	1.78294e-15	-3.29651	0.00277659	0.0383087
DTX3L	ENSG00000163840	-4.02392	4.6448e-06	-4.01138	4.49773e-27	-4.02392	4.6448e-06	0.000169812
TMEM41A	ENSG00000163900	-3.75505	4.20308e-07	-3.77905	8.16572e-14	-3.75505	4.20308e-07	2.16064e-05
HMGB2	ENSG00000164104	-1.7504	0.00073014	-1.75505	4.61415e-11	-1.7504	0.00073014	0.012303
SAP30	ENSG00000164105	-3.22012	2.12151e-05	-3.24904	3.93359e-11	-3.22012	2.12151e-05	0.000620939
FAM198B	ENSG00000164125	-2.63877	4.41058e-05	-2.61761	9.80377e-16	-2.63877	4.41058e-05	0.00112127
HHIP	ENSG00000164161	-5.88286	0.000309473	-5.70529	1.40018e-06	-5.88286	0.000309473	0.00587999
GRIK2	ENSG00000164418	-6.49602	1.50864e-07	-6.4569	1.8795e-10	-6.49602	1.50864e-07	8.98707e-06
SLC29A4	ENSG00000164638	-6.64525	0.000392034	-6.39595	0.000113702	-6.64525	0.000392034	0.00717925
MIOS	ENSG00000164654	-5.68319	1.03118e-05	-5.53193	3.34936e-46	-5.68319	1.03118e-05	0.000337955
SLC13A4	ENSG00000164707	-7.79936	0.000580027	-7.63731	0.000387709	-7.79936	0.000580027	0.0100927
FASTK	ENSG00000164896	-2.92534	0.000256127	-2.96145	4.11855e-15	-2.92534	0.000256127	0.00498807
OSR2	ENSG00000164920	-3.53702	0.000740348	-3.42632	1.65268e-10	-3.53702	0.000740348	0.0124131
RPP25L	ENSG00000164967	-3.8201	0.000511904	-3.65165	3.42351e-12	-3.8201	0.000511904	0.00909482
C8orf34	ENSG00000165084	-6.78548	0.000245299	-6.77234	0.000126733	-6.78548	0.000245299	0.00483297
KIAA1958	ENSG00000165185	-6.83296	2.93389e-05	-6.83748	2.63667e-06	-6.83296	2.93389e-05	0.0008192
PIGA	ENSG00000165195	-5.7535	0.000164835	-5.37659	6.1525e-12	-5.7535	0.000164835	0.00342768
FAT3	ENSG00000165323	-6.4494	1.82508e-05	-6.21643	6.48858e-08	-6.4494	1.82508e-05	0.000546823
SNAPC4	ENSG00000165684	-3.79696	0.000403289	-3.83047	2.76419e-17	-3.79696	0.000403289	0.00734031
ZNF219	ENSG00000165804	-4.17078	2.27875e-05	-4.06232	6.20997e-18	-4.17078	2.27875e-05	0.000659339
PSMC3	ENSG00000165916	-2.58691	1.27697e-06	-2.60334	1.37026e-19	-2.58691	1.27697e-06	5.67188e-05
HPS6	ENSG00000166189	-6.06152	3.24706e-06	-5.73885	3.56566e-43	-6.06152	3.24706e-06	0.000124557
NUDT13	ENSG00000166321	-5.73735	0.000983021	-5.02605	3.97224e-05	-5.73735	0.000983021	0.0159281
CYB5A	ENSG00000166347	-1.74057	0.00283652	-1.74985	6.63229e-05	-1.74057	0.00283652	0.0389265
TRIM66	ENSG00000166436	-6.51949	2.15785e-07	-6.33871	1.63112e-14	-6.51949	2.15785e-07	1.23461e-05
TMEM130	ENSG00000166448	-5.91973	3.54948e-06	-5.89037	1.23871e-10	-5.91973	3.54948e-06	0.000134628
ZNF3	ENSG00000166526	-3.7161	3.4557e-05	-3.74286	1.22293e-20	-3.7161	3.4557e-05	0.000930741
ZNF606	ENSG00000166704	-6.9544	3.14509e-12	-6.93386	3.85215e-34	-6.9544	3.14509e-12	7.58341e-10
PCLAF	ENSG00000166803	-3.56874	0.000269256	-3.44147	1.76125e-10	-3.56874	0.000269256	0.00522367
NAB2	ENSG00000166886	-3.71874	4.07525e-05	-3.70114	2.91623e-27	-3.71874	4.07525e-05	0.00106093
ATP23	ENSG00000166896	-5.26229	0.000847688	-4.52124	9.60468e-07	-5.26229	0.000847688	0.01405
CCNDBP1	ENSG00000166946	-2.2946	0.00153339	-2.27793	1.15804e-14	-2.2946	0.00153339	0.0233865
AKTIP	ENSG00000166971	-5.26365	6.60617e-05	-4.84136	3.67547e-28	-5.26365	6.60617e-05	0.00156676
URM1	ENSG00000167118	-3.40603	7.00302e-08	-3.41036	3.40231e-16	-3.40603	7.00302e-08	4.48858e-06
COQ7	ENSG00000167186	-4.64287	1.57153e-06	-4.54228	2.44856e-16	-4.64287	1.57153e-06	6.74361e-05
MIDN	ENSG00000167470	-3.7065	0.00227063	-3.6508	4.80156e-07	-3.7065	0.00227063	0.0325244
CACNB3	ENSG00000167535	-6.32969	5.13459e-09	-6.32976	2.26381e-31	-6.32969	5.13459e-09	4.52157e-07
ZNF701	ENSG00000167562	-6.95815	5.82776e-09	-6.82628	2.4579e-15	-6.95815	5.82776e-09	5.07448e-07
ZNF283	ENSG00000167637	-3.73193	0.000252627	-3.66151	6.78581e-17	-3.73193	0.000252627	0.00493468
MIS12	ENSG00000167842	-6.09681	4.42666e-07	-5.91091	1.87292e-25	-6.09681	4.42666e-07	2.2527e-05
TMEM99	ENSG00000167920	-2.75491	0.000398314	-2.72176	1.29024e-08	-2.75491	0.000398314	0.00727777
VWCE	ENSG00000167992	-6.82941	3.53372e-06	-6.65658	8.82646e-08	-6.82941	3.53372e-06	0.000134534
ATG16L2	ENSG00000168010	-5.52766	0.000156965	-5.36708	1.01555e-10	-5.52766	0.000156965	0.00329107
NAALADL1	ENSG00000168060	-6.88228	2.51393e-08	-6.44073	2.71964e-20	-6.88228	2.51393e-08	1.85829e-06
RAB4A	ENSG00000168118	-2.81745	3.12218e-05	-2.83715	6.65932e-17	-2.81745	3.12218e-05	0.000863889
ING5	ENSG00000168395	-3.87467	9.09141e-06	-3.84402	2.41972e-10	-3.87467	9.09141e-06	0.000303857
ATG4B	ENSG00000168397	-3.6721	3.48706e-05	-3.68319	6.13777e-21	-3.6721	3.48706e-05	0.000936698
TMEM223	ENSG00000168569	-4.26897	4.41777e-05	-4.09352	8.16696e-12	-4.26897	4.41777e-05	0.00112127
TET2	ENSG00000168769	-4.86215	5.07002e-10	-4.83531	4.10572e-27	-4.86215	5.07002e-10	6.04048e-08
TCTN2	ENSG00000168778	-7.56021	1.43243e-15	-7.53926	1.9972e-34	-7.56021	1.43243e-15	5.37267e-13
TSPAN5	ENSG00000168785	-2.0893	0.00181609	-2.10346	6.36715e-12	-2.0893	0.00181609	0.0271262
MAT2A	ENSG00000168906	-2.94229	1.30722e-05	-2.92115	1.17055e-17	-2.94229	1.30722e-05	0.000411124
FEM1B	ENSG00000169018	-2.75517	0.00213802	-2.70835	3.54356e-17	-2.75517	0.00213802	0.0310763
DHRSX	ENSG00000169084	-4.28655	2.62019e-11	-4.27762	3.24926e-30	-4.28655	2.62019e-11	4.82448e-09
ZRSR2	ENSG00000169249	-3.67032	0.000111092	-3.63136	6.45657e-16	-3.67032	0.000111092	0.00245639
KIAA1024	ENSG00000169330	-6.13373	0.000227361	-5.56888	6.17111e-06	-6.13373	0.000227361	0.00452354
DTWD2	ENSG00000169570	-7.47639	9.01342e-09	-7.31746	2.19058e-12	-7.47639	9.01342e-09	7.30231e-07
INO80E	ENSG00000169592	-4.16384	2.60328e-05	-4.05858	8.86994e-26	-4.16384	2.60328e-05	0.000744728
CKAP2L	ENSG00000169607	-4.43739	0.000184849	-4.36181	4.56741e-11	-4.43739	0.000184849	0.00378941
ZNF32	ENSG00000169740	-2.58627	4.10536e-06	-2.59348	9.10187e-15	-2.58627	4.10536e-06	0.000153981
TAPT1	ENSG00000169762	-3.92188	0.000176127	-3.80617	8.3067e-22	-3.92188	0.000176127	0.00363267
PUSL1	ENSG00000169972	-3.75776	0.00353515	-3.68393	6.17764e-09	-3.75776	0.00353515	0.0473191
ZNF282	ENSG00000170265	-6.09249	4.49168e-09	-6.06041	4.5134e-45	-6.09249	4.49168e-09	4.1352e-07
ELP5	ENSG00000170291	-7.3742	3.48897e-15	-7.25603	2.83184e-43	-7.3742	3.48897e-15	1.24096e-12
SETMAR	ENSG00000170364	-5.98857	6.55548e-06	-5.79577	1.86248e-20	-5.98857	6.55548e-06	0.000228922
SMAD1	ENSG00000170365	-6.681	1.10755e-10	-6.51098	1.08374e-39	-6.681	1.10755e-10	1.49549e-08
NFXL1	ENSG00000170448	-6.1357	2.12323e-06	-5.7066	4.79687e-22	-6.1357	2.12323e-06	8.67013e-05
PFKFB3	ENSG00000170525	-4.78404	0.000638051	-4.32811	7.92348e-11	-4.78404	0.000638051	0.0109699
SERPINB9	ENSG00000170542	-4.7847	0.00213885	-3.97767	4.76147e-07	-4.7847	0.00213885	0.0310763
EMB	ENSG00000170571	-6.4143	8.25122e-05	-6.07418	1.19833e-06	-6.4143	8.25122e-05	0.00190332
PAQR8	ENSG00000170915	-6.2013	4.9003e-06	-5.91275	1.16249e-12	-6.2013	4.9003e-06	0.000177291
PDGFD	ENSG00000170962	-6.09769	4.91514e-07	-5.78096	6.59652e-34	-6.09769	4.91514e-07	2.4764e-05
XKR6	ENSG00000171044	-7.63436	0.000262784	-7.38472	0.000184031	-7.63436	0.000262784	0.0051079
C1GALT1C1	ENSG00000171155	-7.60742	6.46507e-26	-7.61203	8.72615e-55	-7.60742	6.46507e-26	8.18397e-23
SHCBP1	ENSG00000171241	-7.36887	9.4484e-10	-6.90065	6.37596e-32	-7.36887	9.4484e-10	1.0072e-07
ZNF440	ENSG00000171295	-5.90565	4.51713e-06	-5.93577	6.19461e-23	-5.90565	4.51713e-06	0.000166345
ESCO2	ENSG00000171320	-5.16361	1.13175e-06	-5.1076	2.78673e-11	-5.16361	1.13175e-06	5.13958e-05
LURAP1	ENSG00000171357	-16.7307	2.49185e-25	-7.07118	1.48491e-10	-7.07118	1.48491e-10	1.92791e-08
MCC	ENSG00000171444	-5.92731	3.96464e-07	-5.88727	5.3405e-37	-5.92731	3.96464e-07	2.09499e-05
ZBTB26	ENSG00000171448	-6.94633	3.20965e-08	-6.70252	6.25856e-14	-6.94633	3.20965e-08	2.28902e-06
ZNF562	ENSG00000171466	-2.55909	1.64505e-05	-2.56151	5.5399e-09	-2.55909	1.64505e-05	0.000497295
ZIK1	ENSG00000171649	-6.47526	2.08361e-07	-6.54526	4.84577e-17	-6.47526	2.08361e-07	1.19891e-05
HDAC3	ENSG00000171720	-3.86589	1.13122e-07	-3.86934	1.77779e-25	-3.86589	1.13122e-07	6.90114e-06
TMEM51	ENSG00000171729	-6.09589	0.000162803	-5.81531	8.57582e-06	-6.09589	0.000162803	0.00339241
ZNF540	ENSG00000171817	-18.6288	4.27623e-17	-7.18634	2.09508e-06	-7.18634	2.09508e-06	8.62476e-05
PRNP	ENSG00000171867	-1.22573	0.00115954	-1.22663	8.10834e-06	-1.22573	0.00115954	0.0184923
ZNF554	ENSG00000172006	-5.42884	0.000102619	-5.3494	8.97042e-18	-5.42884	0.000102619	0.00228903
KLF11	ENSG00000172059	-6.53378	4.57631e-09	-6.29986	2.39401e-34	-6.53378	4.57631e-09	4.17517e-07
NME6	ENSG00000172113	-6.4513	1.17989e-07	-6.30626	1.87546e-26	-6.4513	1.17989e-07	7.11236e-06
DPAGT1	ENSG00000172269	-5.29769	0.000317843	-4.93046	1.54079e-17	-5.29769	0.000317843	0.00601645
GNG12	ENSG00000172380	-1.44451	0.0017157	-1.44523	1.3398e-07	-1.44451	0.0017157	0.0257406
PDE3A	ENSG00000172572	-6.65513	5.96038e-10	-6.74984	2.49039e-21	-6.65513	5.96038e-10	6.85918e-08
SLFN11	ENSG00000172716	-2.33633	0.000729813	-2.35356	1.96797e-14	-2.33633	0.000729813	0.012303
FUT10	ENSG00000172728	-3.12307	5.68832e-06	-3.11172	7.8831e-15	-3.12307	5.68832e-06	0.000204275
MUS81	ENSG00000172732	-3.61734	0.00300239	-3.37387	1.772e-20	-3.61734	0.00300239	0.0409222
CES2	ENSG00000172831	-2.81166	7.48797e-05	-2.83405	2.2968e-18	-2.81166	7.48797e-05	0.00175128
GLRX	ENSG00000173221	-1.21886	0.00215345	-1.21765	6.31128e-05	-1.21886	0.00215345	0.0311989
ZNF622	ENSG00000173545	-3.05005	3.75305e-05	-3.03879	2.08638e-15	-3.05005	3.75305e-05	0.000992353
PC	ENSG00000173599	-6.57464	9.8645e-11	-6.41908	7.98126e-42	-6.57464	9.8645e-11	1.37282e-08
KLHL15	ENSG00000174010	-2.93224	0.00184392	-2.89033	3.62258e-10	-2.93224	0.00184392	0.0274608
FAM174A	ENSG00000174132	-5.26296	0.000106906	-4.76796	3.4042e-19	-5.26296	0.000106906	0.00236902
PRPF8	ENSG00000174231	-2.83408	6.28926e-07	-2.84927	3.98064e-22	-2.83408	6.28926e-07	3.03292e-05
RALGAPA1	ENSG00000174373	-2.68936	0.000889741	-2.70595	1.7623e-07	-2.68936	0.000889741	0.0146511
CMKLR1	ENSG00000174600	-6.9285	0.000198509	-6.57837	2.61424e-05	-6.9285	0.000198509	0.00401258
ZNF266	ENSG00000174652	-6.96572	2.009e-11	-6.76042	4.07369e-40	-6.96572	2.009e-11	3.91252e-09
KIAA1551	ENSG00000174718	-8.21192	5.14134e-36	-8.1402	9.25032e-78	-8.21192	5.14134e-36	1.30166e-32
THAP6	ENSG00000174796	-7.09343	6.71322e-11	-6.84951	4.21344e-40	-7.09343	6.71322e-11	9.99776e-09
PTDSS2	ENSG00000174915	-6.84821	3.63666e-10	-6.73806	1.81735e-31	-6.84821	3.63666e-10	4.43717e-08
MRPS22	ENSG00000175110	-3.64915	0.000152789	-3.61818	6.24422e-23	-3.64915	0.000152789	0.00322353
TP53I11	ENSG00000175274	-7.71319	2.40613e-23	-7.67608	7.03206e-46	-7.71319	2.40613e-23	2.43668e-20
PTPN2	ENSG00000175354	-3.37746	2.73737e-05	-3.35272	1.61506e-16	-3.37746	2.73737e-05	0.000776312
RFESD	ENSG00000175449	-7.04181	6.42119e-06	-6.96235	1.77265e-07	-7.04181	6.42119e-06	0.000226269
POLD4	ENSG00000175482	-6.9786	9.02739e-11	-6.70729	3.20052e-30	-6.9786	9.02739e-11	1.306e-08
MRPL48	ENSG00000175581	-3.55731	5.28997e-08	-3.56553	9.33637e-18	-3.55731	5.28997e-08	3.57144e-06
ETV4	ENSG00000175832	-7.08658	1.94014e-05	-6.69043	3.72335e-07	-7.08658	1.94014e-05	0.000577877
EID2	ENSG00000176396	-5.00002	1.0521e-07	-4.9162	3.17393e-18	-5.00002	1.0521e-07	6.45737e-06
VPS37D	ENSG00000176428	-5.18686	0.00137718	-4.85155	5.53812e-05	-5.18686	0.00137718	0.0213579
WDR25	ENSG00000176473	-3.63446	0.00159484	-3.53942	1.24559e-15	-3.63446	0.00159484	0.0241419
BDNF	ENSG00000176697	-4.30593	1.71565e-05	-4.24899	9.99767e-14	-4.30593	1.71565e-05	0.000517096
C8orf59	ENSG00000176731	-6.47721	1.24406e-08	-6.22241	2.13222e-32	-6.47721	1.24406e-08	9.69125e-07
CDK5R1	ENSG00000176749	-7.62346	0.000942232	-7.26412	0.000780953	-7.62346	0.000942232	0.0153903
TCEANC	ENSG00000176896	-5.74349	1.0764e-05	-5.69556	6.8638e-11	-5.74349	1.0764e-05	0.000348265
SMCR8	ENSG00000176994	-7.22752	2.01547e-16	-7.11377	2.23458e-68	-7.22752	2.01547e-16	9.27757e-14
ACER2	ENSG00000177076	-7.00557	9.18319e-05	-7.02101	5.73904e-05	-7.00557	9.18319e-05	0.00208516
POLE	ENSG00000177084	-3.6642	5.12305e-05	-3.66798	8.10646e-12	-3.6642	5.12305e-05	0.00126849
RHOG	ENSG00000177105	-4.3402	1.08221e-06	-4.3305	1.68024e-27	-4.3402	1.08221e-06	4.95908e-05
TIMM22	ENSG00000177370	-4.05255	1.11035e-06	-4.02397	4.61627e-23	-4.05255	1.11035e-06	5.06509e-05
NAP1L5	ENSG00000177432	-7.25316	3.43362e-10	-7.23701	9.27774e-15	-7.25316	3.43362e-10	4.24052e-08
DPY19L2	ENSG00000177990	-5.85266	0.00186016	-5.75753	0.000853526	-5.85266	0.00186016	0.027662
BOLA1	ENSG00000178096	-4.34657	1.67874e-06	-4.37923	5.50921e-09	-4.34657	1.67874e-06	7.08357e-05
KDELC2	ENSG00000178202	-2.6033	5.31754e-05	-2.61651	3.59115e-17	-2.6033	5.31754e-05	0.00131024
TMEM11	ENSG00000178307	-6.53849	1.0896e-08	-6.39049	8.11753e-28	-6.53849	1.0896e-08	8.62057e-07
RPP25	ENSG00000178718	-3.25602	0.00257718	-3.22729	1.86932e-05	-3.25602	0.00257718	0.0361533
PFAS	ENSG00000178921	-6.60529	3.81665e-07	-6.13524	3.37783e-21	-6.60529	3.81665e-07	2.03864e-05
AURKB	ENSG00000178999	-3.87557	0.000691137	-3.77743	5.97206e-09	-3.87557	0.000691137	0.0117043
HTR1F	ENSG00000179097	-6.21033	3.66032e-05	-6.05574	2.72759e-09	-6.21033	3.66032e-05	0.000972915
GEMIN4	ENSG00000179409	-6.03683	5.25825e-07	-5.93181	7.0991e-28	-6.03683	5.25825e-07	2.61031e-05
LBX2	ENSG00000179528	-6.52572	2.03963e-06	-6.2248	1.3226e-09	-6.52572	2.03963e-06	8.43073e-05
DNHD1	ENSG00000179532	-6.83688	5.70381e-10	-6.739	2.75648e-19	-6.83688	5.70381e-10	6.63937e-08
SKIDA1	ENSG00000180592	-8.11517	2.23134e-07	-8.12653	1.30468e-08	-8.11517	2.23134e-07	1.26948e-05
MB21D2	ENSG00000180611	-5.74183	6.63464e-05	-5.00397	2.8771e-15	-5.74183	6.63464e-05	0.00156984
ZNF443	ENSG00000180855	-6.73974	2.9892e-06	-6.5719	1.31785e-08	-6.73974	2.9892e-06	0.000115101
CAPS2	ENSG00000180881	-6.14361	4.37833e-05	-6.07976	5.21525e-07	-6.14361	4.37833e-05	0.00111686
ZNF572	ENSG00000180938	-6.20924	3.60411e-05	-5.75145	8.32292e-12	-6.20924	3.60411e-05	0.000960495
PENK	ENSG00000181195	-6.12942	1.95704e-05	-5.8103	4.95033e-10	-6.12942	1.95704e-05	0.0005812
WASH6P	ENSG00000182484	-6.13143	4.88146e-05	-5.78015	3.18542e-08	-6.13143	4.88146e-05	0.0012176
HOXB4	ENSG00000182742	-5.62789	0.000160811	-5.30874	3.85639e-07	-5.62789	0.000160811	0.00335779
ALG12	ENSG00000182858	-6.62712	3.26266e-09	-6.4632	1.29097e-35	-6.62712	3.26266e-09	3.11707e-07
RBM10	ENSG00000182872	-4.35225	6.44489e-09	-4.38612	5.57038e-33	-4.35225	6.44489e-09	5.48466e-07
EWSR1	ENSG00000182944	-2.18441	0.00331426	-2.18041	8.58693e-12	-2.18441	0.00331426	0.0446918
SELENOF	ENSG00000183291	-1.53806	3.54072e-05	-1.52984	1.89735e-09	-1.53806	3.54072e-05	0.000948596
PSMG1	ENSG00000183527	-3.86763	6.65193e-10	-3.84239	6.27167e-37	-3.86763	6.65193e-10	7.569e-08
TNFAIP8L3	ENSG00000183578	-7.07225	2.57148e-08	-6.8332	2.31802e-14	-7.07225	2.57148e-08	1.87348e-06
DGCR6	ENSG00000183628	-3.40509	0.0025811	-3.3227	3.07627e-05	-3.40509	0.0025811	0.0361533
ALYREF	ENSG00000183684	-3.59971	1.70724e-06	-3.62144	3.47258e-28	-3.59971	1.70724e-06	7.17396e-05
ZNF703	ENSG00000183779	-6.45217	1.01315e-05	-6.32019	2.00975e-09	-6.45217	1.01315e-05	0.000334209
OLFML1	ENSG00000183801	-2.9487	0.00232746	-2.94454	0.000656915	-2.9487	0.00232746	0.0331042
IQGAP3	ENSG00000183856	-6.62931	2.27697e-07	-6.44784	1.66199e-20	-6.62931	2.27697e-07	1.28105e-05
SMTN	ENSG00000183963	-3.26848	0.000361452	-3.25264	1.33272e-21	-3.26848	0.000361452	0.00672872
LRTOMT	ENSG00000184154	-7.06117	3.54058e-11	-6.85148	5.33802e-27	-7.06117	3.54058e-11	6.07602e-09
GPR173	ENSG00000184194	-7.35588	0.00028201	-7.26339	0.000104668	-7.35588	0.00028201	0.00545022
OAF	ENSG00000184232	-2.25251	0.000249831	-2.26049	2.75252e-13	-2.25251	0.000249831	0.00489369
COLEC10	ENSG00000184374	-5.70682	0.000605265	-5.51523	4.88976e-05	-5.70682	0.000605265	0.0104599
TMED9	ENSG00000184840	-1.64654	0.00261653	-1.66408	1.1937e-08	-1.64654	0.00261653	0.0365485
TMEM186	ENSG00000184857	-6.95848	8.17628e-09	-6.58307	1.587e-16	-6.95848	8.17628e-09	6.78699e-07
	ENSG00000184886	-6.21492	4.27336e-06	-5.79763	1.43052e-23	-6.21492	4.27336e-06	0.000159104
PTRHD1	ENSG00000184924	-2.71211	0.00362972	-2.66316	2.07374e-05	-2.71211	0.00362972	0.0484298
NOC4L	ENSG00000184967	-7.1481	2.80685e-11	-6.87716	1.03691e-31	-7.1481	2.80685e-11	5.07589e-09
UBOX5	ENSG00000185019	-4.44958	2.32957e-05	-4.37565	2.85698e-13	-4.44958	2.32957e-05	0.000672125
C6orf120	ENSG00000185127	-3.68171	1.93448e-06	-3.66925	1.97264e-12	-3.68171	1.93448e-06	8.04229e-05
UBALD2	ENSG00000185262	-7.99593	6.70033e-08	-7.74408	2.57543e-10	-7.99593	6.70033e-08	4.32193e-06
ARL15	ENSG00000185305	-6.11615	3.7405e-06	-5.8025	1.69264e-14	-6.11615	3.7405e-06	0.000141344
KLHDC8B	ENSG00000185909	-6.68297	8.80876e-12	-6.63751	3.00389e-40	-6.68297	8.80876e-12	1.93927e-09
ZNF267	ENSG00000185947	-5.75084	8.27949e-06	-5.76426	5.30683e-29	-5.75084	8.27949e-06	0.000282311
AIDA	ENSG00000186063	-6.79603	7.73329e-09	-6.67076	1.39098e-13	-6.79603	7.73329e-09	6.52625e-07
PIP5K1C	ENSG00000186111	-1.90819	0.00314521	-1.90715	1.44305e-06	-1.90819	0.00314521	0.0425254
C2orf76	ENSG00000186132	-7.96781	1.17691e-18	-7.95121	1.39471e-26	-7.96781	1.17691e-18	8.51325e-16
NUDT17	ENSG00000186364	-6.49732	3.93731e-05	-6.11703	4.61882e-08	-6.49732	3.93731e-05	0.00103563
GOLGA8R	ENSG00000186399	-7.1091	0.00229425	-6.7566	0.00214444	-7.1091	0.00229425	0.0327699
BTN3A2	ENSG00000186470	-3.06471	0.00313431	-3.09259	1.93154e-08	-3.06471	0.00313431	0.0424388
KIF24	ENSG00000186638	-7.68914	9.58423e-10	-7.71297	1.45805e-15	-7.68914	9.58423e-10	1.01104e-07
PRR5	ENSG00000186654	-5.68246	0.000398851	-5.25099	4.51989e-06	-5.68246	0.000398851	0.00727777
ZFP91	ENSG00000186660	-2.31012	0.00308318	-2.31652	1.18045e-09	-2.31012	0.00308318	0.0418544
BCR	ENSG00000186716	-6.24257	1.23475e-07	-6.0643	5.8309e-56	-6.24257	1.23475e-07	7.39903e-06
ERCC6L	ENSG00000186871	-8.12701	1.10588e-10	-8.05747	9.48864e-15	-8.12701	1.10588e-10	1.49549e-08
HEATR4	ENSG00000187105	-6.78911	2.17974e-06	-6.54742	3.04118e-09	-6.78911	2.17974e-06	8.79451e-05
CMC1	ENSG00000187118	-3.47023	0.00122912	-3.33746	2.00833e-07	-3.47023	0.00122912	0.0193711
TSPYL4	ENSG00000187189	-6.1149	2.82706e-06	-5.69893	4.10979e-18	-6.1149	2.82706e-06	0.000109692
THSD4	ENSG00000187720	2.32961	0.00272531	2.3308	7.33846e-09	2.32961	0.00272531	0.0377038
MCRS1	ENSG00000187778	-5.00456	3.38187e-12	-4.95675	4.07826e-46	-5.00456	3.38187e-12	7.96469e-10
PEAR1	ENSG00000187800	-6.2894	6.30733e-08	-6.1968	1.42635e-31	-6.2894	6.30733e-08	4.14768e-06
TMEM220	ENSG00000187824	-6.59275	7.7112e-06	-6.55438	2.15748e-08	-6.59275	7.7112e-06	0.000266523
KLHL17	ENSG00000187961	-6.18207	0.00058322	-5.89324	0.000104726	-6.18207	0.00058322	0.0101308
C6orf132	ENSG00000188112	-6.72367	4.32227e-10	-6.61746	1.59974e-28	-6.72367	4.32227e-10	5.21091e-08
ZNF793	ENSG00000188227	-6.18426	0.00247116	-5.85072	0.00201022	-6.18426	0.00247116	0.0348544
ZNF559	ENSG00000188321	-6.13776	1.6628e-07	-5.9689	3.45709e-31	-6.13776	1.6628e-07	9.84748e-06
PARVB	ENSG00000188677	-4.12532	1.66013e-06	-4.08299	9.49176e-34	-4.12532	1.66013e-06	7.03436e-05
LRRK2	ENSG00000188906	-5.26209	0.000178086	-4.89998	1.65591e-19	-5.26209	0.000178086	0.00365817
HACD4	ENSG00000188921	-6.6233	4.71788e-09	-6.70798	1.35711e-17	-6.6233	4.71788e-09	4.26589e-07
RELN	ENSG00000189056	-7.14587	7.33639e-08	-6.7394	1.08269e-13	-7.14587	7.33639e-08	4.64348e-06
ARID2	ENSG00000189079	-2.0075	0.00217622	-1.99833	9.36727e-09	-2.0075	0.00217622	0.0314836
NKAPL	ENSG00000189134	-6.39732	6.13105e-08	-6.17324	3.79335e-19	-6.39732	6.13105e-08	4.05811e-06
ZNF699	ENSG00000196110	-5.70762	6.23259e-05	-4.95659	7.50355e-17	-5.70762	6.23259e-05	0.00148862
ZNF250	ENSG00000196150	-3.02884	0.00178441	-3.07849	2.01736e-09	-3.02884	0.00178441	0.0267318
FAM217B	ENSG00000196227	-4.07423	2.88433e-05	-4.09839	3.15888e-11	-4.07423	2.88433e-05	0.000811378
ZNF493	ENSG00000196268	-5.23289	0.000412303	-4.84595	4.50056e-07	-5.23289	0.000412303	0.0074694
SULT1A1	ENSG00000196502	-6.21707	1.46501e-05	-6.16188	5.33122e-09	-6.21707	1.46501e-05	0.000452322
TPK1	ENSG00000196511	-3.46374	0.00295021	-3.44154	1.60746e-05	-3.46374	0.00295021	0.0402652
ZNF512B	ENSG00000196700	-6.77071	4.03195e-11	-6.85009	3.01621e-35	-6.77071	4.03195e-11	6.49049e-09
S100A2	ENSG00000196754	-7.45793	9.88922e-06	-7.24346	4.21708e-07	-7.45793	9.88922e-06	0.000327282
NOP9	ENSG00000196943	-5.70799	3.36427e-05	-4.99267	1.3688e-28	-5.70799	3.36427e-05	0.000910961
PIWIL2	ENSG00000197181	-5.68232	0.00164859	-5.44995	0.000475087	-5.68232	0.00164859	0.0248812
FITM2	ENSG00000197296	-7.58003	3.79477e-13	-7.50342	1.79843e-20	-7.58003	3.79477e-13	9.85375e-11
PELI1	ENSG00000197329	-5.26182	0.000142379	-4.66159	4.94023e-20	-5.26182	0.000142379	0.00304193
UAP1L1	ENSG00000197355	-5.32643	5.56673e-05	-5.21962	6.56984e-17	-5.32643	5.56673e-05	0.00135515
ZNF517	ENSG00000197363	-6.07323	1.08001e-06	-5.88134	2.70719e-14	-6.07323	1.08001e-06	4.95908e-05
DACT3	ENSG00000197380	-5.68346	8.67723e-05	-5.14292	5.73861e-10	-5.68346	8.67723e-05	0.00197487
GYPE	ENSG00000197465	-5.7316	0.00254864	-5.33172	0.000621817	-5.7316	0.00254864	0.0358473
MIB2	ENSG00000197530	-6.97854	3.03811e-11	-6.70895	8.12215e-38	-6.97854	3.03811e-11	5.39771e-09
MYO5A	ENSG00000197535	-2.22983	0.0018825	-2.20123	5.33459e-14	-2.22983	0.0018825	0.0277902
TTC30A	ENSG00000197557	-6.11324	3.91093e-09	-6.20285	1.20532e-26	-6.11324	3.91093e-09	3.70149e-07
HHLA3	ENSG00000197568	-6.83359	2.25181e-07	-6.49814	4.21996e-13	-6.83359	2.25181e-07	1.27397e-05
DNAH10	ENSG00000197653	-6.74847	0.000120681	-6.69677	3.15429e-05	-6.74847	0.000120681	0.00262825
CFD	ENSG00000197766	-5.32613	9.79833e-05	-5.20325	2.03804e-12	-5.32613	9.79833e-05	0.00220017
DNM3	ENSG00000197959	-6.73848	0.000634313	-6.33652	0.000345169	-6.73848	0.000634313	0.0109246
AKAP17A	ENSG00000197976	4.97154	0.000366499	5.5173	5.36039e-38	4.97154	0.000366499	0.00678526
PRIM1	ENSG00000198056	-4.11219	0.00266184	-3.67097	2.16631e-08	-4.11219	0.00266184	0.0369773
HMGN5	ENSG00000198157	-6.78576	2.96154e-05	-6.80036	6.44483e-07	-6.78576	2.96154e-05	0.000821685
UCKL1	ENSG00000198276	-2.67717	0.00244198	-2.65887	1.69922e-11	-2.67717	0.00244198	0.0345389
TCAF1	ENSG00000198420	-5.66265	1.18964e-05	-5.22033	1.32945e-26	-5.66265	1.18964e-05	0.000380048
ZNF480	ENSG00000198464	-2.43802	0.00270953	-2.40348	1.68322e-08	-2.43802	0.00270953	0.0375368
SCAMP5	ENSG00000198794	-7.14689	0.000223392	-6.91492	9.32366e-05	-7.14689	0.000223392	0.0044621
ZNF521	ENSG00000198795	-6.87378	2.96588e-13	-6.70863	8.96813e-74	-6.87378	2.96588e-13	7.90406e-11
PRC1	ENSG00000198901	-3.53725	0.000171514	-3.5476	3.59237e-17	-3.53725	0.000171514	0.00355199
GPRASP1	ENSG00000198932	-6.13064	5.42104e-06	-5.91106	2.91886e-13	-6.13064	5.42104e-06	0.00019537
TGM2	ENSG00000198959	-5.77605	8.51944e-06	-5.46975	2.15486e-31	-5.77605	8.51944e-06	0.00028855
C1orf53	ENSG00000203724	-5.9442	0.000283107	-5.69763	4.33744e-05	-5.9442	0.000283107	0.00545394
GDI1	ENSG00000203879	-2.60252	0.000140956	-2.57802	1.71649e-19	-2.60252	0.000140956	0.00301789
SYS1	ENSG00000204070	-3.51673	0.000241887	-3.46752	5.26007e-08	-3.51673	0.000241887	0.00477504
ZDBF2	ENSG00000204186	-2.46311	0.000290615	-2.48082	3.55554e-13	-2.46311	0.000290615	0.00556344
TAP2	ENSG00000204267	-6.84089	0.000116209	-6.65407	1.99468e-05	-6.84089	0.000116209	0.0025473
AGER	ENSG00000204305	-6.42048	0.000572752	-6.44494	0.000311051	-6.42048	0.000572752	0.00998323
FKBPL	ENSG00000204315	-6.13563	6.5222e-06	-5.50316	8.79688e-19	-6.13563	6.5222e-06	0.000228548
ERICH2	ENSG00000204334	-6.19628	1.7975e-07	-5.92082	8.79309e-16	-6.19628	1.7975e-07	1.05665e-05
LAYN	ENSG00000204381	-3.52001	0.000664565	-3.43707	2.55013e-20	-3.52001	0.000664565	0.0113301
FAM155A	ENSG00000204442	-5.70863	8.3897e-05	-5.22985	2.60331e-09	-5.70863	8.3897e-05	0.00192223
APOM	ENSG00000204444	-6.62973	0.000135998	-6.27541	1.57741e-05	-6.62973	0.000135998	0.00293032
ZNF616	ENSG00000204611	-5.87267	6.50298e-07	-5.67024	2.06069e-31	-5.87267	6.50298e-07	3.12112e-05
PNMA8B	ENSG00000204851	-6.73424	4.12502e-07	-6.38094	4.94351e-12	-6.73424	4.12502e-07	2.15191e-05
ZNF783	ENSG00000204946	-6.20186	4.23938e-07	-5.93993	1.1981e-28	-6.20186	4.23938e-07	2.16829e-05
TMEM240	ENSG00000205090	-6.21662	0.00160565	-5.52605	0.00055174	-6.21662	0.00160565	0.0242692
PDE7A	ENSG00000205268	-5.73142	0.00017677	-5.53715	2.65043e-18	-5.73142	0.00017677	0.00363851
CDPF1	ENSG00000205643	-6.14296	4.22251e-06	-6.13728	5.78165e-08	-6.14296	4.22251e-06	0.000157791
BX890604.1	ENSG00000205664	-8.12411	1.14406e-06	-8.04882	4.4246e-07	-8.12411	1.14406e-06	5.17226e-05
SMIM11A	ENSG00000205670	-2.11111	0.00240108	-2.13792	8.25812e-07	-2.11111	0.00240108	0.0340557
DOK6	ENSG00000206052	-5.90297	0.000172207	-5.75225	5.21338e-06	-5.90297	0.000172207	0.00355907
LNP1	ENSG00000206535	-6.99065	5.50769e-05	-6.73647	1.13343e-05	-6.99065	5.50769e-05	0.00134726
ZNF90	ENSG00000213988	-6.66196	0.000145928	-6.48238	4.96952e-05	-6.66196	0.000145928	0.00309815
AC124312.1	ENSG00000214265	-6.20239	1.80507e-07	-5.98856	1.2986e-43	-6.20239	1.80507e-07	1.05665e-05
LRRC69	ENSG00000214954	-7.90685	0.00132587	-7.60773	0.00126111	-7.90685	0.00132587	0.0206253
NEURL4	ENSG00000215041	-5.73681	4.52443e-05	-5.18185	1.25766e-18	-5.73681	4.52443e-05	0.00114262
CYB5RL	ENSG00000215883	-5.7067	0.000241631	-5.28629	5.02021e-07	-5.7067	0.000241631	0.00477504
MIF-AS1	ENSG00000218537	-6.60276	1.40551e-06	-6.35277	4.14565e-13	-6.60276	1.40551e-06	6.08275e-05
FAM200A	ENSG00000221909	-5.94056	1.6041e-06	-5.90133	7.40211e-27	-5.94056	1.6041e-06	6.82551e-05
BTBD19	ENSG00000222009	-5.66343	5.5656e-05	-5.56887	3.92038e-10	-5.66343	5.5656e-05	0.00135515
HSBP1L1	ENSG00000226742	-3.23386	0.00227029	-3.23015	0.000340574	-3.23386	0.00227029	0.0325244
HOXB-AS3	ENSG00000233101	-7.07285	9.81032e-09	-6.86213	5.24287e-16	-7.07285	9.81032e-09	7.82276e-07
FAM133B	ENSG00000234545	-3.29029	0.0024514	-3.30564	2.69221e-06	-3.29029	0.0024514	0.0346239
RNF103	ENSG00000239305	-5.23382	6.78099e-05	-4.72483	1.02223e-43	-5.23382	6.78099e-05	0.00160073
KLHL41	ENSG00000239474	-7.65712	0.000639105	-7.32531	0.000465756	-7.65712	0.000639105	0.0109699
PSMB9	ENSG00000240065	-4.31244	3.28672e-05	-4.30413	4.98858e-12	-4.31244	3.28672e-05	0.000897161
ARHGEF25	ENSG00000240771	-7.07093	3.90716e-14	-7.01619	2.85264e-63	-7.07093	3.90716e-14	1.09911e-11
RDH14	ENSG00000240857	-3.80064	0.000195687	-3.68355	2.77389e-15	-3.80064	0.000195687	0.00397139
YAE1D1	ENSG00000241127	-2.19827	0.00370707	-2.19858	3.75243e-07	-2.19827	0.00370707	0.0492025
PLEKHO2	ENSG00000241839	-3.18606	5.66923e-05	-3.17595	7.26071e-16	-3.18606	5.66923e-05	0.00137022
PI4KA	ENSG00000241973	-3.8547	3.4308e-05	-3.91441	2.38668e-27	-3.8547	3.4308e-05	0.000926499
STMP1	ENSG00000243317	-2.774	0.000187926	-2.76077	1.12802e-05	-2.774	0.000187926	0.00384469
EFNA4	ENSG00000243364	-6.84156	1.38185e-06	-6.5296	1.24365e-12	-6.84156	1.38185e-06	6.05802e-05
WDR92	ENSG00000243667	-6.95756	8.10627e-10	-6.83897	5.16488e-23	-6.95756	8.10627e-10	8.73321e-08
APOBEC3C	ENSG00000244509	-3.83715	0.00077552	-3.74967	2.16092e-10	-3.83715	0.00077552	0.0129599
TWF2	ENSG00000247596	-5.73769	4.21552e-05	-5.05732	6.59642e-36	-5.73769	4.21552e-05	0.00108077
	ENSG00000248835	-6.63042	0.000317749	-5.95554	4.69037e-05	-6.63042	0.000317749	0.00601645
HAUS5	ENSG00000249115	-6.33349	7.72643e-05	-5.95646	4.01233e-09	-6.33349	7.72643e-05	0.00179875
ZNF324B	ENSG00000249471	-6.20951	5.85929e-05	-5.78488	1.14372e-09	-6.20951	5.85929e-05	0.00140943
	ENSG00000250588	-6.18415	2.00767e-05	-5.81728	2.25321e-10	-6.18415	2.00767e-05	0.00059276
ZNF345	ENSG00000251247	-5.73739	0.000283521	-5.25058	3.35057e-08	-5.73739	0.000283521	0.00545394
AC008560.1	ENSG00000253251	-6.18424	4.76533e-05	-5.85582	1.29788e-07	-6.18424	4.76533e-05	0.00119452
ALG11	ENSG00000253710	-3.18894	0.000410367	-3.13625	1.18897e-19	-3.18894	0.000410367	0.00744765
PABPC4L	ENSG00000254535	-5.89721	3.56765e-05	-5.74238	1.55187e-08	-5.89721	3.56765e-05	0.000953287
BRK1	ENSG00000254999	-1.04016	0.00232403	-1.03576	0.000621981	-1.04016	0.00232403	0.033102
TRAPPC2B	ENSG00000256060	-7.7782	2.44865e-17	-7.6992	2.44865e-26	-7.7782	2.44865e-17	1.37764e-14
ZNF432	ENSG00000256087	-6.81783	1.6651e-09	-6.62656	3.40508e-20	-6.81783	1.6651e-09	1.68625e-07
ZNF350	ENSG00000256683	-6.51545	1.51567e-10	-6.45461	3.24192e-28	-6.51545	1.51567e-10	1.94294e-08
SPESP1	ENSG00000258484	-6.78934	4.64383e-07	-6.36262	2.43011e-12	-6.78934	4.64383e-07	2.3514e-05
S1PR2	ENSG00000267534	-7.04811	2.60332e-09	-6.68839	7.39168e-34	-7.04811	2.60332e-09	2.53498e-07
FBXO17	ENSG00000269190	-7.14044	3.09604e-09	-6.99411	1.27653e-14	-7.14044	3.09604e-09	2.98605e-07
GLI1	ENSG00000111087	2.59246	0.427202	4.37828	1.24456e-06	2.59246	0.427202	0.844317

## Sheet: DMSO vs Purmorphamine
Article: Crosstalk between Hedgehog pathway and energy pathways in human adipose-derived stem cells: A deep sequencing analysis of polysome-associated RNA - Shigunov, P. et al.
Table S4b - Expression analysis of Purmorphamine-based treatment compared to DMSO controls
Gene name	Gene code	log2FC_TE_v1	pvalue_v1	log2FC_TE_v2	pvalue_v2	log2FC_TE_final	pvalue_final	pvalue.adjust
CFH	ENSG00000000971	-2.86439	0.000201569	-2.83931	5.47836e-10	-2.86439	0.000201569	0.00239043
STPG1	ENSG00000001460	-6.65504	2.29764e-10	-6.54941	5.31493e-18	-6.65504	2.29764e-10	1.20152e-08
ENPP4	ENSG00000001561	-6.54754	0.00186501	-6.41441	0.00141927	-6.54754	0.00186501	0.0154099
CASP10	ENSG00000003400	-6.19784	1.54499e-08	-6.16677	6.64429e-16	-6.19784	1.54499e-08	5.48242e-07
SARM1	ENSG00000004139	-5.70555	4.49066e-05	-5.38322	2.6566e-12	-5.70555	4.49066e-05	0.000678608
UPF1	ENSG00000005007	-3.43102	0.00040427	-3.42469	3.17638e-13	-3.43102	0.00040427	0.00427317
ACSM3	ENSG00000005187	-6.58823	0.000101703	-6.17418	4.85821e-06	-6.58823	0.000101703	0.00136401
FAM214B	ENSG00000005238	-2.4447	0.00135186	-2.42423	1.54674e-10	-2.4447	0.00135186	0.0118082
PRKAR2B	ENSG00000005249	-5.92458	0.00487888	-5.70865	0.00316352	-5.92458	0.00487888	0.0348746
ZNF195	ENSG00000005801	-3.36348	0.000167855	-3.38605	8.99067e-16	-3.36348	0.000167855	0.00205899
PDK2	ENSG00000005882	-5.47359	1.58865e-05	-5.34805	7.37688e-22	-5.47359	1.58865e-05	0.000276114
	ENSG00000005955	-2.3037	0.000600676	-2.32175	7.25953e-13	-2.3037	0.000600676	0.0059982
REX1BD	ENSG00000006015	-3.28461	0.00479473	-3.09538	1.80314e-06	-3.28461	0.00479473	0.0344176
TMEM132A	ENSG00000006118	-5.98483	1.93368e-08	-5.94552	2.86736e-19	-5.98483	1.93368e-08	6.66444e-07
ETV1	ENSG00000006468	-6.118	8.30749e-12	-6.10588	4.19641e-15	-6.118	8.30749e-12	6.30893e-10
IFRD1	ENSG00000006652	-1.91444	0.00029801	-1.91667	2.70543e-07	-1.91444	0.00029801	0.00333319
COX10	ENSG00000006695	-4.04632	2.07075e-06	-4.06803	9.51201e-13	-4.04632	2.07075e-06	4.62351e-05
ARSD	ENSG00000006756	-3.53352	0.000200047	-3.51593	7.25922e-11	-3.53352	0.000200047	0.0023804
MYH13	ENSG00000006788	-7.21096	0.00331806	-7.23573	0.00344941	-7.23573	0.00344941	0.0261126
PAX6	ENSG00000007372	-7.31572	0.00106935	-7.36015	0.00130923	-7.36015	0.00130923	0.0114864
FMO3	ENSG00000007933	-9.78107	0.00188174	-9.37329	0.00244792	-9.37329	0.00244792	0.0194967
MYLIP	ENSG00000007944	-4.77446	2.65649e-06	-4.64915	5.04793e-14	-4.77446	2.65649e-06	5.75878e-05
E2F2	ENSG00000007968	-5.36559	0.0059983	-5.02584	0.0036885	-5.36559	0.0059983	0.0414355
JARID2	ENSG00000008083	-2.70562	0.000447964	-2.70991	4.08779e-10	-2.70562	0.000447964	0.00468104
NADK	ENSG00000008130	-2.06933	0.00632053	-2.04553	3.99435e-11	-2.06933	0.00632053	0.0431984
CELSR3	ENSG00000008300	-5.80046	0.000145496	-5.34023	1.14196e-07	-5.80046	0.000145496	0.00182221
FAM76A	ENSG00000009780	-3.13006	9.53188e-05	-3.12479	4.2611e-10	-3.13006	9.53188e-05	0.00128707
TRAF3IP3	ENSG00000009790	-8.55905	0.000383015	-8.53502	0.000377929	-8.55905	0.000383015	0.00409202
VTA1	ENSG00000009844	-2.65657	5.82009e-05	-2.67553	2.82739e-16	-2.65657	5.82009e-05	0.000839092
FUZ	ENSG00000010361	-5.98482	1.64463e-08	-5.93288	7.5709e-26	-5.98482	1.64463e-08	5.75041e-07
LRRC23	ENSG00000010626	-6.06108	7.74405e-09	-6.00163	1.06346e-21	-6.06108	7.74405e-09	2.97846e-07
HFE	ENSG00000010704	-2.83159	0.00164998	-2.79612	1.5232e-08	-2.83159	0.00164998	0.0139523
CLCN6	ENSG00000011021	-4.23119	0.000202168	-4.07713	7.3459e-11	-4.23119	0.000202168	0.0023937
LARS2	ENSG00000011376	-3.34928	0.000250182	-3.33253	3.96384e-13	-3.34928	0.000250182	0.00287469
PRICKLE3	ENSG00000012211	-6.36631	1.62337e-09	-6.30911	3.05481e-16	-6.36631	1.62337e-09	7.22219e-08
UBR7	ENSG00000012963	-2.76722	0.000756644	-2.7893	1.80031e-10	-2.76722	0.000756644	0.00730484
SLC7A14	ENSG00000013293	-6.02439	0.000154339	-5.56501	1.26569e-08	-6.02439	0.000154339	0.00192086
ANGEL1	ENSG00000013523	-3.28442	0.00298504	-3.26725	1.25412e-06	-3.28442	0.00298504	0.0231409
UFL1	ENSG00000014123	-3.97531	1.21908e-08	-3.96864	1.2468e-18	-3.97531	1.21908e-08	4.40457e-07
ZC3H3	ENSG00000014164	-5.78689	5.4406e-05	-5.33447	1.33519e-14	-5.78689	5.4406e-05	0.000793981
IL20RA	ENSG00000016402	-6.86455	4.6921e-11	-6.74819	1.25534e-22	-6.86455	4.6921e-11	2.88371e-09
SLC38A5	ENSG00000017483	-6.16621	4.5535e-07	-5.9591	3.95443e-12	-6.16621	4.5535e-07	1.18025e-05
HGF	ENSG00000019991	-8.97157	2.46768e-20	-8.94989	6.21525e-25	-8.97157	2.46768e-20	7.00526e-18
ZNF839	ENSG00000022976	-4.52746	9.90913e-09	-4.55621	2.24218e-18	-4.52746	9.90913e-09	3.70366e-07
RB1CC1	ENSG00000023287	-1.59146	0.00441587	-1.5994	2.34112e-08	-1.59146	0.00441587	0.0319869
ERP44	ENSG00000023318	-2.07247	0.00173377	-2.09397	4.99324e-10	-2.07247	0.00173377	0.0145052
CCDC28A	ENSG00000024862	-2.78385	0.00302682	-2.71226	6.59488e-10	-2.78385	0.00302682	0.0234343
HSD17B6	ENSG00000025423	-5.05075	0.000358753	-4.99869	2.64069e-07	-5.05075	0.000358753	0.00387798
NR1H3	ENSG00000025434	-3.40055	0.00434559	-3.24037	1.04567e-06	-3.40055	0.00434559	0.0316498
AGPAT4	ENSG00000026652	-3.37944	0.00228184	-3.24565	3.19702e-06	-3.37944	0.00228184	0.0183513
MIPEP	ENSG00000027001	-4.2571	1.76648e-08	-4.2872	1.60369e-17	-4.2571	1.76648e-08	6.14043e-07
ANK1	ENSG00000029534	-7.09871	1.51413e-05	-6.78291	1.78098e-07	-7.09871	1.51413e-05	0.000265877
TFB1M	ENSG00000029639	-6.80248	1.33242e-13	-6.7589	6.66457e-30	-6.80248	1.33242e-13	1.31293e-11
IKZF2	ENSG00000030419	-7.62504	8.02358e-09	-7.62577	9.70429e-10	-7.62504	8.02358e-09	3.06619e-07
ALG1	ENSG00000033011	-2.98459	0.00056864	-2.95579	1.59045e-12	-2.98459	0.00056864	0.00571179
ABCF2	ENSG00000033050	-2.05597	0.000982067	-2.08042	1.25051e-09	-2.05597	0.000982067	0.00912051
APBA2	ENSG00000034053	-5.70473	0.000381651	-5.13251	8.19573e-07	-5.70473	0.000381651	0.0040811
ASTE1	ENSG00000034533	-6.85655	2.34591e-13	-6.84422	1.32733e-33	-6.85655	2.34591e-13	2.18518e-11
PEX3	ENSG00000034693	-3.22692	0.000862362	-3.16486	2.41708e-14	-3.22692	0.000862362	0.00814734
DEPDC1B	ENSG00000035499	-7.0683	1.98419e-05	-7.0988	3.89776e-06	-7.0683	1.98419e-05	0.000335642
DAPK2	ENSG00000035664	-7.5709	9.18163e-05	-7.5706	6.39539e-05	-7.5709	9.18163e-05	0.00124542
MRI1	ENSG00000037757	-6.12872	6.52121e-08	-6.06715	6.92791e-16	-6.12872	6.52121e-08	1.98348e-06
HOXC8	ENSG00000037965	-7.46914	8.41905e-25	-7.47053	1.17619e-40	-7.46914	8.41905e-25	4.56274e-22
BOD1L1	ENSG00000038219	-2.31797	2.3074e-05	-2.32186	4.27836e-13	-2.31797	2.3074e-05	0.000383163
MSR1	ENSG00000038945	-6.43646	1.52214e-05	-6.49296	3.98256e-06	-6.43646	1.52214e-05	0.000266497
DNAH5	ENSG00000039139	-4.04215	1.01629e-05	-4.0211	3.81493e-08	-4.04215	1.01629e-05	0.000187573
RAB27B	ENSG00000041353	-8.06198	2.28809e-06	-7.91969	2.61264e-07	-8.06198	2.28809e-06	5.03338e-05
LSG1	ENSG00000041802	-4.12533	1.62298e-08	-4.13228	1.88402e-26	-4.12533	1.62298e-08	5.69141e-07
RIPOR3	ENSG00000042062	-6.18086	0.00316936	-5.53763	0.00189886	-6.18086	0.00316936	0.0243953
TDP1	ENSG00000042088	-6.89012	3.41309e-14	-6.90107	5.29889e-23	-6.89012	3.41309e-14	3.91291e-12
RETSAT	ENSG00000042445	-2.07741	0.00598231	-2.05618	1.39137e-10	-2.07741	0.00598231	0.041373
TG	ENSG00000042832	-6.83297	0.000852579	-6.61028	0.000564465	-6.83297	0.000852579	0.0080677
CUL7	ENSG00000044090	-2.79362	0.000105981	-2.82069	5.09607e-17	-2.79362	0.000105981	0.00140245
DSG2	ENSG00000046604	-6.20486	0.00286876	-5.90507	0.00175093	-6.20486	0.00286876	0.0223703
FAM214A	ENSG00000047346	-3.56289	1.60944e-05	-3.58237	3.26463e-11	-3.56289	1.60944e-05	0.000278915
SCML1	ENSG00000047634	-7.2482	2.04643e-14	-7.25329	1.9285e-26	-7.2482	2.04643e-14	2.43996e-12
ROS1	ENSG00000047936	-5.88293	0.00172332	-5.73141	0.000872395	-5.88293	0.00172332	0.0144393
SNX29	ENSG00000048471	-1.61525	0.00610302	-1.61302	7.29294e-05	-1.61525	0.00610302	0.0419403
LMO3	ENSG00000048540	-9.34392	4.02514e-06	-9.23371	3.39541e-06	-9.34392	4.02514e-06	8.30307e-05
VAMP3	ENSG00000049245	1.55647	0.00258872	1.55177	6.17371e-07	1.55647	0.00258872	0.0204135
SLC4A8	ENSG00000050438	-3.33252	0.00401159	-3.32634	0.000768101	-3.33252	0.00401159	0.0295979
PTGER3	ENSG00000050628	-5.12159	5.555e-05	-5.09839	3.43397e-06	-5.12159	5.555e-05	0.000806727
TNIP3	ENSG00000050730	-6.56476	0.000181746	-6.30118	4.29537e-05	-6.56476	0.000181746	0.00219996
FOXN3	ENSG00000053254	-3.04182	6.31303e-07	-3.02379	1.16868e-15	-3.04182	6.31303e-07	1.59471e-05
PTPRN	ENSG00000054356	-6.9209	0.00109905	-6.82054	0.000915284	-6.9209	0.00109905	0.0100568
SYNE2	ENSG00000054654	-4.88733	4.0545e-08	-4.86877	7.58209e-11	-4.88733	4.0545e-08	1.28563e-06
RELT	ENSG00000054967	-5.32256	0.000201692	-5.28933	4.2466e-08	-5.32256	0.000201692	0.00239043
GALC	ENSG00000054983	-2.81628	0.000606226	-2.86024	1.28293e-11	-2.81628	0.000606226	0.00604856
CYFIP2	ENSG00000055163	-5.9446	7.18738e-05	-5.95442	1.75299e-06	-5.9446	7.18738e-05	0.000999943
PRDM1	ENSG00000057657	-6.10027	2.23257e-07	-6.12146	1.31952e-10	-6.10027	2.23257e-07	6.17609e-06
PITHD1	ENSG00000057757	-2.7599	6.06257e-06	-2.76681	9.84305e-12	-2.7599	6.06257e-06	0.000120473
MTA3	ENSG00000057935	-3.17622	4.72859e-05	-3.14674	3.62872e-16	-3.17622	4.72859e-05	0.000704738
SEC61A1	ENSG00000058262	-1.20244	0.00499619	-1.20008	9.38758e-05	-1.20244	0.00499619	0.0355215
TARBP1	ENSG00000059588	-2.13511	0.00240286	-2.12825	9.98033e-09	-2.13511	0.00240286	0.0191762
CDK17	ENSG00000059758	1.45502	0.00326028	1.45295	3.07545e-05	1.45502	0.00326028	0.0249278
SNRNP40	ENSG00000060688	-2.92482	1.28414e-05	-2.91012	3.10977e-16	-2.92482	1.28414e-05	0.00022852
QSER1	ENSG00000060749	-1.97388	0.00562399	-1.96409	1.32906e-06	-1.97388	0.00562399	0.0392823
MPC1	ENSG00000060762	-2.37632	0.000418088	-2.3929	1.6801e-07	-2.37632	0.000418088	0.0043997
DGAT2	ENSG00000062282	-5.04261	0.000633279	-4.83637	9.7337e-07	-5.04261	0.000633279	0.00627125
ZNF112	ENSG00000062370	-5.40288	3.45096e-05	-5.23907	3.38476e-16	-5.40288	3.45096e-05	0.000542821
ADCK1	ENSG00000063761	-6.48414	7.33537e-09	-6.44272	1.62763e-13	-6.48414	7.33537e-09	2.83041e-07
SPA17	ENSG00000064199	-3.81926	2.80236e-05	-3.83439	2.75708e-09	-3.81926	2.80236e-05	0.000452132
TMEM161A	ENSG00000064545	-5.83832	7.95238e-06	-5.53375	9.52977e-22	-5.83832	7.95238e-06	0.000152438
SNX24	ENSG00000064652	-2.65595	0.000589949	-2.68401	6.00086e-07	-2.65595	0.000589949	0.00590097
SNCAIP	ENSG00000064692	-8.01205	1.43899e-07	-8.04735	7.75075e-08	-8.01205	1.43899e-07	4.1144e-06
FAR2	ENSG00000064763	-5.6787	5.5187e-06	-5.54741	4.89769e-28	-5.6787	5.5187e-06	0.00011096
CALCRL	ENSG00000064989	-5.76663	0.00126988	-5.72252	0.000469942	-5.76663	0.00126988	0.0112404
ZNF76	ENSG00000065029	-7.57474	2.27697e-20	-7.59861	4.19099e-35	-7.57474	2.27697e-20	6.62155e-18
DGKA	ENSG00000065357	-3.59973	3.3919e-05	-3.6087	1.4761e-14	-3.59973	3.3919e-05	0.00053565
MYLK	ENSG00000065534	-2.5436	0.000124246	-2.55038	1.40328e-08	-2.5436	0.000124246	0.00159977
MAP2K4	ENSG00000065559	1.7452	0.000132961	1.74451	6.47981e-05	1.7452	0.000132961	0.00169732
GSTO2	ENSG00000065621	-6.49264	0.00275924	-6.16508	0.00169063	-6.49264	0.00275924	0.0216579
SEC61A2	ENSG00000065665	-3.53442	0.000690155	-3.49153	1.56428e-06	-3.53442	0.000690155	0.00673932
FAM107B	ENSG00000065809	-6.5074	9.45541e-08	-6.59603	1.32555e-10	-6.5074	9.45541e-08	2.79052e-06
ASPM	ENSG00000066279	-3.49301	4.04658e-05	-3.46035	6.55526e-09	-3.49301	4.04658e-05	0.000620146
FGFR2	ENSG00000066468	-5.6792	1.81494e-05	-5.51502	2.37491e-07	-5.6792	1.81494e-05	0.000309578
ATG2B	ENSG00000066739	-2.96833	7.89597e-06	-2.94922	2.041e-15	-2.96833	7.89597e-06	0.000151692
ARFGEF1	ENSG00000066777	-1.40202	0.00326563	-1.3993	2.7583e-06	-1.40202	0.00326563	0.0249398
STAG3	ENSG00000066923	-5.52893	0.000177249	-5.08129	2.36809e-15	-5.52893	0.000177249	0.00215428
STOML1	ENSG00000067221	-5.55921	1.55322e-05	-5.46509	2.18162e-18	-5.55921	1.55322e-05	0.000271541
METTL22	ENSG00000067365	-3.73081	3.5328e-05	-3.70888	2.28697e-17	-3.73081	3.5328e-05	0.000552544
PRKCZ	ENSG00000067606	-7.1029	3.95191e-11	-7.01218	1.66105e-17	-7.1029	3.95191e-11	2.53326e-09
PDK3	ENSG00000067992	-5.36555	0.00362888	-5.31023	0.00176528	-5.36555	0.00362888	0.0272463
RASSF1	ENSG00000068028	-3.99983	4.90765e-07	-3.99871	1.30979e-24	-3.99983	4.90765e-07	1.26406e-05
COASY	ENSG00000068120	-6.71875	2.35448e-11	-6.55445	1.86234e-45	-6.71875	2.35448e-11	1.59503e-09
PLEKHH3	ENSG00000068137	-5.70531	4.9639e-05	-5.16174	3.7423e-17	-5.70531	4.9639e-05	0.000731576
TBC1D25	ENSG00000068354	-6.57608	2.95948e-11	-6.47255	7.74327e-30	-6.57608	2.95948e-11	1.96033e-09
GPKOW	ENSG00000068394	-6.23854	1.04929e-10	-6.32552	1.1645e-35	-6.23854	1.04929e-10	5.98097e-09
ADGRF5	ENSG00000069122	-5.8347	0.00283256	-5.64917	0.00169967	-5.8347	0.00283256	0.022117
KIAA1107	ENSG00000069712	-6.28457	8.11581e-07	-6.16418	1.98843e-13	-6.28457	8.11581e-07	1.97479e-05
PIGB	ENSG00000069943	-3.87981	1.80811e-06	-3.8722	4.0562e-16	-3.87981	1.80811e-06	4.09073e-05
GNB5	ENSG00000069966	-6.73038	1.43405e-11	-6.7066	1.79749e-29	-6.73038	1.43405e-11	1.00142e-09
TMEM260	ENSG00000070269	-7.67072	5.35112e-28	-7.65546	3.52494e-44	-7.67072	5.35112e-28	4.55724e-25
ZXDC	ENSG00000070476	-6.05173	1.13445e-08	-6.00986	9.75491e-25	-6.05173	1.13445e-08	4.13639e-07
FRMPD1	ENSG00000070601	-4.9068	0.00487079	-4.64003	0.0012311	-4.9068	0.00487079	0.0348377
GBA2	ENSG00000070610	-2.33079	0.00408689	-2.35429	1.09045e-11	-2.33079	0.00408689	0.030079
TESK2	ENSG00000070759	-4.12303	0.000345975	-4.02978	1.03774e-07	-4.12303	0.000345975	0.00377062
LNX1	ENSG00000072201	-5.89785	6.99581e-07	-5.97247	1.67962e-14	-5.89785	6.99581e-07	1.73773e-05
HSD17B10	ENSG00000072506	-2.01675	0.00389539	-2.02206	1.55484e-08	-2.01675	0.00389539	0.0288118
MRVI1	ENSG00000072952	-7.53946	1.03937e-13	-7.541	1.79084e-19	-7.53946	1.03937e-13	1.04138e-11
	ENSG00000073009	-5.88353	3.49405e-05	-5.7366	2.86677e-10	-5.88353	3.49405e-05	0.000548152
XRCC1	ENSG00000073050	-5.58354	1.78049e-05	-5.26695	7.93223e-27	-5.58354	1.78049e-05	0.000305449
TP63	ENSG00000073282	-7.78676	0.000929191	-7.80079	0.000925303	-7.78676	0.000929191	0.0087097
SDHA	ENSG00000073578	-2.21112	0.00123976	-2.21719	4.86226e-08	-2.21112	0.00123976	0.0110807
SMARCE1	ENSG00000073584	-2.71675	0.000140337	-2.74833	4.98681e-11	-2.71675	0.000140337	0.00177626
GLI2	ENSG00000074047	-5.35702	3.07877e-05	-5.38824	9.06956e-15	-5.35702	3.07877e-05	0.000490095
NOTCH3	ENSG00000074181	-3.04618	0.000159149	-3.0187	2.5915e-08	-3.04618	0.000159149	0.00197044
CA12	ENSG00000074410	-2.92598	3.50015e-05	-2.92302	1.00545e-09	-2.92598	3.50015e-05	0.000548387
SLC24A1	ENSG00000074621	-7.69994	5.02342e-31	-7.67174	9.18033e-58	-7.69994	5.02342e-31	9.98236e-28
ZNF532	ENSG00000074657	-1.50084	0.000770013	-1.49699	7.72339e-06	-1.50084	0.000770013	0.00740392
ANO8	ENSG00000074855	-5.87081	1.42663e-05	-5.63657	2.8547e-11	-5.87081	1.42663e-05	0.000251995
ACTR6	ENSG00000075089	-2.0645	0.00405581	-2.08957	7.34272e-08	-2.0645	0.00405581	0.0298687
TTC38	ENSG00000075234	-8.31228	2.02671e-21	-8.30379	2.81885e-29	-8.31228	2.02671e-21	6.35906e-19
CELSR1	ENSG00000075275	-5.58513	0.00627687	-5.37137	0.00437742	-5.58513	0.00627687	0.0429616
TMEM131	ENSG00000075568	-1.80397	0.000543648	-1.80588	1.2635e-06	-1.80397	0.000543648	0.00551034
PLD1	ENSG00000075651	-2.85607	3.53595e-05	-2.85698	2.30802e-10	-2.85607	3.53595e-05	0.000552544
ACACB	ENSG00000076555	-8.12097	1.02933e-22	-8.13392	6.64337e-33	-8.12097	1.02933e-22	4.23197e-20
PAG1	ENSG00000076641	-6.08534	6.05539e-06	-5.8939	5.43694e-10	-6.08534	6.05539e-06	0.000120473
GTF3C1	ENSG00000077235	-2.00881	0.000559112	-1.99719	1.86374e-10	-2.00881	0.000559112	0.00563032
DYNC1I2	ENSG00000077380	-2.14127	0.00115339	-2.14002	3.17266e-10	-2.14127	0.00115339	0.0104498
POLD3	ENSG00000077514	-2.68035	0.00261334	-2.65419	7.48126e-08	-2.68035	0.00261334	0.0205805
TNRC6C	ENSG00000078687	-5.77267	1.02801e-05	-5.42767	4.34756e-23	-5.77267	1.02801e-05	0.000189443
PKD2L2	ENSG00000078795	-7.67728	4.54298e-09	-7.40081	1.87079e-12	-7.67728	4.54298e-09	1.82377e-07
SLC1A3	ENSG00000079215	-7.48557	1.40285e-07	-7.39111	7.76906e-09	-7.48557	1.40285e-07	4.03041e-06
LIPE	ENSG00000079435	-6.44949	5.73986e-05	-6.09974	1.56561e-07	-6.44949	5.73986e-05	0.000828527
RFX3	ENSG00000080298	-7.7018	2.09355e-06	-7.75588	1.55736e-06	-7.7018	2.09355e-06	4.66567e-05
SMARCA2	ENSG00000080503	-1.43227	0.00292949	-1.44433	3.87053e-06	-1.43227	0.00292949	0.0227843
CLDND1	ENSG00000080822	-3.00036	6.0699e-05	-2.96372	4.17671e-15	-3.00036	6.0699e-05	0.000866724
HSP90AA1	ENSG00000080824	-1.2622	0.00149211	-1.256	8.69389e-06	-1.2622	0.00149211	0.0128358
CADPS2	ENSG00000081803	-8.49213	1.85238e-21	-8.48232	6.19744e-26	-8.49213	1.85238e-21	5.96917e-19
C5orf22	ENSG00000082213	-2.92057	2.20488e-05	-2.90671	8.64181e-12	-2.92057	2.20488e-05	0.000368707
CCNT2	ENSG00000082258	-2.3216	0.000493014	-2.31316	5.5851e-07	-2.3216	0.000493014	0.00508353
DLG3	ENSG00000082458	-3.41079	0.000387724	-3.397	3.68255e-12	-3.41079	0.000387724	0.00412827
TRPM3	ENSG00000083067	-6.33647	0.000994492	-6.22809	0.000872191	-6.33647	0.000994492	0.00919886
RRAGB	ENSG00000083750	-5.47384	1.38218e-06	-5.52812	3.20044e-20	-5.47384	1.38218e-06	3.24403e-05
ZNF586	ENSG00000083828	-2.95695	0.000728313	-2.93156	5.0425e-07	-2.95695	0.000728313	0.0070714
ZNF446	ENSG00000083838	-5.27669	0.000111448	-5.08867	3.0654e-14	-5.27669	0.000111448	0.00146828
FAM234B	ENSG00000084444	-2.30357	0.00651406	-2.31782	0.00016355	-2.30357	0.00651406	0.0443559
AGBL5	ENSG00000084693	-3.82256	1.26009e-09	-3.8335	3.18114e-29	-3.82256	1.26009e-09	5.70365e-08
EFR3B	ENSG00000084710	-7.16565	0.00187892	-6.91199	0.00167838	-7.16565	0.00187892	0.015482
GCKR	ENSG00000084734	-7.45981	0.000983727	-7.37679	0.000797156	-7.45981	0.000983727	0.00912051
HADHA	ENSG00000084754	-2.86836	1.12428e-05	-2.86156	1.23666e-17	-2.86836	1.12428e-05	0.00020556
SEH1L	ENSG00000085415	-2.31037	0.00144401	-2.31191	1.51749e-12	-2.31037	0.00144401	0.0124761
CPNE3	ENSG00000085719	-1.38771	0.00416145	-1.38499	1.73609e-05	-1.38771	0.00416145	0.0305335
ERO1B	ENSG00000086619	-5.98433	5.20294e-07	-5.96513	1.55815e-09	-5.98433	5.20294e-07	1.33121e-05
ZW10	ENSG00000086827	-3.58739	3.84763e-05	-3.59302	5.245e-17	-3.58739	3.84763e-05	0.000595782
L2HGDH	ENSG00000087299	-6.38732	2.31533e-07	-6.32644	1.94875e-09	-6.38732	2.31533e-07	6.35927e-06
TXNDC16	ENSG00000087301	-2.56845	0.00192018	-2.54745	1.07388e-06	-2.56845	0.00192018	0.0157566
ALG6	ENSG00000088035	-6.60265	1.12978e-10	-6.52834	3.85157e-24	-6.60265	1.12978e-10	6.38407e-09
C3orf18	ENSG00000088543	-4.00555	0.000326291	-3.93361	9.88947e-08	-4.00555	0.000326291	0.00359221
SMOX	ENSG00000088826	-5.95417	3.61617e-07	-5.87167	1.57392e-26	-5.95417	3.61617e-07	9.49682e-06
SLC4A11	ENSG00000088836	-5.70931	0.0044934	-5.47238	0.00288413	-5.70931	0.0044934	0.0324909
P2RX7	ENSG00000089041	-6.2158	0.0058594	-5.64676	0.00544372	-6.2158	0.0058594	0.0406882
KDM2B	ENSG00000089094	-3.14287	0.00173046	-3.11525	4.67224e-11	-3.14287	0.00173046	0.014489
OAS1	ENSG00000089127	-9.06243	7.18534e-07	-9.02794	2.81169e-07	-9.06243	7.18534e-07	1.77006e-05
KIF16B	ENSG00000089177	-2.2476	0.00167555	-2.23534	1.05667e-07	-2.2476	0.00167555	0.0141484
TBX5	ENSG00000089225	-6.21628	0.00257224	-5.90252	0.00165915	-6.21628	0.00257224	0.0203105
HEPH	ENSG00000089472	-3.20793	5.03103e-06	-3.23728	7.23317e-18	-3.20793	5.03103e-06	0.000102015
CDIP1	ENSG00000089486	-5.06842	0.000526496	-5.15783	8.00103e-09	-5.06842	0.000526496	0.0053699
CMTM1	ENSG00000089505	-6.24606	4.29749e-05	-5.91908	6.84339e-08	-6.24606	4.29749e-05	0.000651895
LTBP4	ENSG00000090006	-7.93553	6.26447e-12	-7.93247	5.91996e-15	-7.93553	6.26447e-12	4.81879e-10
SLC9A1	ENSG00000090020	-2.66196	0.000750318	-2.64045	1.44169e-05	-2.66196	0.000750318	0.00724963
YPEL3	ENSG00000090238	-5.95378	6.42022e-07	-5.84368	2.45114e-21	-5.95378	6.42022e-07	1.61494e-05
TFAP4	ENSG00000090447	-6.57829	4.66505e-09	-6.54438	4.86368e-18	-6.57829	4.66505e-09	1.86649e-07
P3H2	ENSG00000090530	-5.70456	0.000126099	-5.31564	8.06067e-09	-5.70456	0.000126099	0.00162013
NRCAM	ENSG00000091129	-6.83817	1.04534e-08	-6.75278	6.07349e-11	-6.83817	1.04534e-08	3.88273e-07
LAMB1	ENSG00000091136	-1.16834	0.00405208	-1.17313	3.4334e-05	-1.16834	0.00405208	0.0298597
SLC26A4	ENSG00000091137	-8.13547	0.00358098	-8.0915	0.00351352	-8.13547	0.00358098	0.0269716
NLRP1	ENSG00000091592	-2.76012	0.00269082	-2.73643	1.56406e-11	-2.76012	0.00269082	0.0211627
ANGPT2	ENSG00000091879	-8.37116	0.000294349	-8.31951	0.000280884	-8.37116	0.000294349	0.00330152
PPP2R3C	ENSG00000092020	2.24399	0.000144666	2.23467	8.12366e-12	2.24399	0.000144666	0.00181749
WDR76	ENSG00000092470	-2.93018	0.00110117	-2.90378	5.94546e-09	-2.93018	0.00110117	0.0100685
RFFL	ENSG00000092871	-6.57029	3.50804e-08	-6.48621	1.95317e-16	-6.57029	3.50804e-08	1.1335e-06
TGFB2	ENSG00000092969	-6.76654	2.36344e-10	-6.69285	1.22716e-17	-6.76654	2.36344e-10	1.21462e-08
HDAC6	ENSG00000094631	-7.55366	9.39887e-18	-7.40032	1.14159e-38	-7.55366	9.39887e-18	2.00112e-15
CDC23	ENSG00000094880	-2.96167	2.72259e-05	-2.97734	1.44623e-14	-2.96167	2.72259e-05	0.000441652
EPB41L4B	ENSG00000095203	-5.4729	0.00372137	-5.26221	0.00194403	-5.4729	0.00372137	0.0278399
CWF19L1	ENSG00000095485	2.38009	0.00587029	2.36432	1.17273e-07	2.38009	0.00587029	0.0407323
FKBP5	ENSG00000096060	-6.95637	3.63678e-10	-6.98321	1.54641e-12	-6.95637	3.63678e-10	1.79179e-08
SRPK1	ENSG00000096063	-4.21398	1.67569e-13	-4.19928	4.18896e-31	-4.21398	1.67569e-13	1.61123e-11
EFHC1	ENSG00000096093	-3.02191	0.000422285	-2.99728	1.05239e-09	-3.02191	0.000422285	0.00443604
PCSK5	ENSG00000099139	-3.04101	0.00098253	-3.05154	3.9124e-06	-3.04101	0.00098253	0.00912051
SCD	ENSG00000099194	-2.37903	2.26055e-06	-2.37321	5.67641e-08	-2.37903	2.26055e-06	5.00047e-05
MZF1	ENSG00000099326	-5.70804	1.12581e-05	-5.42743	6.09527e-16	-5.70804	1.12581e-05	0.00020556
HNRNPM	ENSG00000099783	1.58442	0.00514239	1.58331	9.0234e-06	1.58442	0.00514239	0.0364306
RANBP1	ENSG00000099901	-2.10515	1.90344e-05	-2.10116	1.46648e-11	-2.10515	1.90344e-05	0.000323287
SEC14L2	ENSG00000100003	-6.20104	2.85154e-05	-6.22946	3.1079e-06	-6.20104	2.85154e-05	0.000459444
LRP5L	ENSG00000100068	-5.79444	0.00140294	-5.65464	0.000490127	-5.79444	0.00140294	0.0121652
PATZ1	ENSG00000100105	-5.55826	8.28342e-07	-5.65706	7.18096e-21	-5.55826	8.28342e-07	2.00965e-05
TCF20	ENSG00000100207	-4.17589	6.54763e-13	-4.18547	1.02752e-31	-4.17589	6.54763e-13	5.74025e-11
HSCB	ENSG00000100209	-2.69706	4.00452e-05	-2.69498	1.52785e-09	-2.69706	4.00452e-05	0.000614491
RTCB	ENSG00000100220	-2.32799	0.00063133	-2.31636	4.21922e-09	-2.32799	0.00063133	0.00625714
SUN2	ENSG00000100242	-2.63125	0.00325398	-2.68356	6.31502e-18	-2.63125	0.00325398	0.0249139
PACSIN2	ENSG00000100266	-3.48009	1.51812e-05	-3.45018	1.72196e-16	-3.48009	1.51812e-05	0.000266184
SYNGR1	ENSG00000100321	-3.09404	0.0036654	-3.07506	0.000113835	-3.09404	0.0036654	0.0275032
APOL4	ENSG00000100336	-7.94632	0.00199262	-7.85439	0.0019759	-7.94632	0.00199262	0.0162504
PNPLA3	ENSG00000100344	-8.41	5.19737e-05	-8.36686	3.24661e-05	-8.41	5.19737e-05	0.000763156
KIAA0930	ENSG00000100364	-2.24046	0.000318523	-2.24963	4.0925e-11	-2.24046	0.000318523	0.00353
KCTD17	ENSG00000100379	-2.53676	0.00693626	-2.5925	1.8968e-09	-2.53676	0.00693626	0.0466184
RBM23	ENSG00000100461	1.62297	0.00625213	1.61423	8.66339e-06	1.62297	0.00625213	0.0428414
CDKL1	ENSG00000100490	-6.37525	1.6496e-06	-6.10557	4.09627e-11	-6.37525	1.6496e-06	3.80428e-05
SAMD15	ENSG00000100583	-6.43098	1.64211e-07	-6.43956	2.07718e-12	-6.43098	1.64211e-07	4.63954e-06
SIX4	ENSG00000100625	-7.12713	9.79215e-18	-7.14282	3.44124e-32	-7.12713	9.79215e-18	2.04828e-15
BDKRB1	ENSG00000100739	-5.11542	6.65967e-05	-5.12338	2.89175e-14	-5.11542	6.65967e-05	0.000937465
PSMC1	ENSG00000100764	-6.13236	0.000273193	-5.67393	1.86029e-05	-6.13236	0.000273193	0.00310513
YY1	ENSG00000100811	-1.27719	0.00418361	-1.27587	2.49085e-05	-1.27719	0.00418361	0.0306584
CINP	ENSG00000100865	-2.57646	0.000116313	-2.60134	1.13116e-10	-2.57646	0.000116313	0.00151728
CHD8	ENSG00000100888	-1.78402	0.00259186	-1.77157	2.2317e-09	-1.78402	0.00259186	0.0204248
PSMA6	ENSG00000100902	-3.55171	1.17507e-05	-3.5738	1.22338e-27	-3.55171	1.17507e-05	0.000211957
BRMS1L	ENSG00000100916	-5.91635	7.00544e-08	-5.92281	3.64353e-21	-5.91635	7.00544e-08	2.11995e-06
TRPC4AP	ENSG00000100991	-2.07229	0.000196616	-2.06153	7.02931e-13	-2.07229	0.000196616	0.00234425
ABHD12	ENSG00000100997	-2.41902	0.000674721	-2.41266	6.41196e-13	-2.41902	0.000674721	0.00662686
ADNP	ENSG00000101126	-2.4912	0.00026348	-2.50628	4.02491e-13	-2.4912	0.00026348	0.00301485
PLCB4	ENSG00000101333	-5.04955	0.00253278	-5.02456	0.0022584	-5.04955	0.00253278	0.0200835
SAMHD1	ENSG00000101347	-3.04371	0.000899437	-3.01698	1.23473e-09	-3.04371	0.000899437	0.00844409
METTL4	ENSG00000101574	-3.23414	0.000296076	-3.21754	2.13033e-11	-3.23414	0.000296076	0.00331466
MYOM1	ENSG00000101605	-5.35267	0.000151841	-5.22189	2.63789e-08	-5.35267	0.000151841	0.0018957
LIPG	ENSG00000101670	-7.484	0.000493302	-7.22936	0.000306419	-7.484	0.000493302	0.00508353
CSTF2	ENSG00000101811	-6.23319	2.59883e-09	-6.16923	2.05158e-21	-6.23319	2.59883e-09	1.12267e-07
ATG4A	ENSG00000101844	-2.87708	0.00612062	-2.83998	1.43784e-10	-2.87708	0.00612062	0.0420127
NXT2	ENSG00000101888	-7.4361	4.89803e-15	-7.45476	1.74871e-20	-7.4361	4.89803e-15	6.63627e-13
CHRDL1	ENSG00000101938	-7.45872	4.74212e-11	-7.50206	1.2907e-13	-7.45872	4.74212e-11	2.8995e-09
ZC3H12B	ENSG00000102053	-6.52779	0.00185638	-6.19568	0.00147014	-6.52779	0.00185638	0.0153599
FMR1	ENSG00000102081	-2.50008	0.000571268	-2.51334	8.60129e-11	-2.50008	0.000571268	0.00573336
TAZ	ENSG00000102125	-6.80641	2.19597e-08	-6.58472	1.30824e-16	-6.80641	2.19597e-08	7.48074e-07
KLHL4	ENSG00000102271	-6.1081	0.000141725	-5.78676	8.0301e-06	-6.1081	0.000141725	0.00179003
SYTL4	ENSG00000102362	-3.22013	0.00604821	-3.11687	5.70771e-05	-3.22013	0.00604821	0.0416837
TAF7L	ENSG00000102387	-6.3582	0.00699616	-6.36309	0.00688498	-6.3582	0.00699616	0.0468888
PBDC1	ENSG00000102390	-2.84805	0.000242613	-2.87463	1.95002e-12	-2.84805	0.000242613	0.00280842
FGF14	ENSG00000102466	-7.76261	0.00155831	-7.72943	0.00141337	-7.76261	0.00155831	0.0132997
TNFSF13B	ENSG00000102524	-6.34734	0.00256917	-6.12609	0.00172214	-6.34734	0.00256917	0.0202997
CAB39L	ENSG00000102547	-3.3281	0.00129039	-3.3311	7.6935e-09	-3.3281	0.00129039	0.0113629
KLF5	ENSG00000102554	-5.77316	0.000325167	-5.53733	2.42273e-05	-5.77316	0.000325167	0.00358979
SUPT20H	ENSG00000102710	-1.68886	0.00274942	-1.69076	2.84744e-06	-1.68886	0.00274942	0.0215951
NDRG4	ENSG00000103034	-6.81754	0.000573429	-6.78811	0.000362493	-6.81754	0.000573429	0.0057502
HAS3	ENSG00000103044	-4.24705	0.000448531	-4.17739	1.61499e-06	-4.24705	0.000448531	0.00468287
NPRL3	ENSG00000103148	-5.42008	6.91262e-05	-5.50665	8.91096e-13	-5.42008	6.91262e-05	0.000970779
TSC2	ENSG00000103197	-3.79962	1.37826e-05	-3.81652	2.73034e-25	-3.79962	1.37826e-05	0.000244231
MTHFSD	ENSG00000103248	-5.89516	7.92656e-07	-5.68879	1.93594e-16	-5.89516	7.92656e-07	1.93269e-05
NUBP1	ENSG00000103274	-7.44365	1.00392e-20	-7.42578	4.92163e-33	-7.44365	1.00392e-20	3.06916e-18
CRYM	ENSG00000103316	-9.06027	0.000111162	-8.77272	8.48918e-05	-9.06027	0.000111162	0.00146613
ZNF174	ENSG00000103343	-5.27533	7.0574e-05	-5.18913	3.59641e-16	-5.27533	7.0574e-05	0.000986464
QPRT	ENSG00000103485	-4.44512	0.00520317	-4.40021	0.000411647	-4.44512	0.00520317	0.0367302
CCP110	ENSG00000103540	-2.79683	0.000972576	-2.82643	1.75013e-07	-2.79683	0.000972576	0.00905232
KNOP1	ENSG00000103550	-6.31354	3.54396e-10	-6.08476	3.68179e-47	-6.31354	3.54396e-10	1.75331e-08
IGDCC4	ENSG00000103742	-6.47102	2.02386e-06	-6.34531	3.45417e-10	-6.47102	2.02386e-06	4.5273e-05
PDGFRL	ENSG00000104213	-8.51273	2.66843e-10	-8.3691	3.34079e-14	-8.51273	2.66843e-10	1.35386e-08
RIPK2	ENSG00000104312	-7.67199	7.16629e-29	-7.69913	5.97303e-53	-7.67199	7.16629e-29	6.57259e-26
TRPA1	ENSG00000104321	-7.75737	1.83839e-21	-7.69498	2.71007e-39	-7.75737	1.83839e-21	5.96917e-19
CPQ	ENSG00000104324	-2.20335	0.000881522	-2.21781	1.16298e-07	-2.20335	0.000881522	0.00829549
IL7	ENSG00000104432	-6.58686	0.000117885	-6.53002	3.30118e-05	-6.58686	0.000117885	0.00153611
CHRAC1	ENSG00000104472	-5.59695	2.13202e-05	-5.26701	1.75154e-16	-5.59695	2.13202e-05	0.000358029
NCALD	ENSG00000104490	-8.04192	1.43698e-18	-8.07846	1.09071e-24	-8.04192	1.43698e-18	3.42663e-16
SNX16	ENSG00000104497	-3.17484	0.0041354	-3.17525	2.36411e-08	-3.17484	0.0041354	0.0303798
SH2D4A	ENSG00000104611	1.9358	0.00140003	1.93061	2.00496e-09	1.9358	0.00140003	0.0121489
PPP1R37	ENSG00000104866	-5.88326	3.00331e-06	-5.54126	2.23622e-34	-5.88326	3.00331e-06	6.4288e-05
PPP1R13L	ENSG00000104881	-6.72244	1.05029e-10	-6.75072	1.13265e-13	-6.72244	1.05029e-10	5.98097e-09
TBC1D17	ENSG00000104946	-2.84495	0.00303574	-2.81926	3.057e-13	-2.84495	0.00303574	0.0234881
VRK3	ENSG00000105053	-2.06289	0.0068322	-2.05012	1.08723e-07	-2.06289	0.0068322	0.0460749
C19orf44	ENSG00000105072	-6.78274	5.8205e-11	-6.72643	2.11087e-18	-6.78274	5.8205e-11	3.46989e-09
POP4	ENSG00000105171	-1.39702	0.00736241	-1.40233	0.000253441	-1.39702	0.00736241	0.0488221
DENND3	ENSG00000105339	-3.29975	0.0029436	-3.25968	4.55736e-06	-3.29975	0.0029436	0.0228791
DNASE2	ENSG00000105612	-2.29029	0.00696468	-2.31979	2.63384e-10	-2.29029	0.00696468	0.0467567
TFPT	ENSG00000105619	-7.1983	1.37754e-19	-7.18032	1.85241e-43	-7.1983	1.37754e-19	3.57051e-17
ELL	ENSG00000105656	-6.59536	1.10328e-09	-6.64321	2.20779e-15	-6.59536	1.10328e-09	5.04003e-08
	ENSG00000105663	-6.93289	3.87783e-17	-6.98419	2.58816e-36	-6.93289	3.87783e-17	7.45731e-15
ZNF14	ENSG00000105708	-5.34109	3.70219e-06	-5.3947	8.0105e-22	-5.34109	3.70219e-06	7.78505e-05
ATP13A1	ENSG00000105726	-2.90308	0.00599608	-2.86321	3.33909e-10	-2.90308	0.00599608	0.0414355
CFAP69	ENSG00000105792	-6.26241	4.40765e-07	-6.21637	4.5641e-10	-6.26241	4.40765e-07	1.14743e-05
SP4	ENSG00000105866	-7.13611	4.52448e-14	-7.09625	3.49567e-18	-7.13611	4.52448e-14	4.99495e-12
DNAH11	ENSG00000105877	-7.03842	2.73811e-09	-6.90334	2.25426e-14	-7.03842	2.73811e-09	1.16594e-07
PTN	ENSG00000105894	-8.06453	0.000939089	-7.81291	0.00078204	-8.06453	0.000939089	0.00878177
RNF32	ENSG00000105982	-5.67944	0.00153285	-5.38216	0.000344389	-5.67944	0.00153285	0.0131235
HOXA5	ENSG00000106004	-6.28448	0.000434667	-6.16019	0.000112465	-6.28448	0.000434667	0.00455807
TSPAN12	ENSG00000106025	-5.06638	0.00114301	-4.90799	3.77503e-06	-5.06638	0.00114301	0.0103636
ABHD11	ENSG00000106077	-5.73423	0.000293195	-5.36562	4.58156e-07	-5.73423	0.000293195	0.00329168
GLCCI1	ENSG00000106415	-3.63051	0.000364717	-3.64983	4.11701e-06	-3.63051	0.000364717	0.00393176
CEP41	ENSG00000106477	-3.28173	0.00184478	-3.12071	1.09607e-09	-3.28173	0.00184478	0.0152745
MEOX2	ENSG00000106511	-8.66919	2.14148e-16	-8.5857	4.35235e-21	-8.66919	2.14148e-16	3.70042e-14
TSPAN13	ENSG00000106537	-5.8789	0.00600808	-5.83471	0.00444555	-5.8789	0.00600808	0.0414791
FKTN	ENSG00000106692	-7.28214	1.36474e-26	-7.28187	3.45676e-48	-7.28214	1.36474e-26	9.57166e-24
MEGF9	ENSG00000106780	-2.93498	0.000202599	-2.90782	6.24795e-13	-2.93498	0.000202599	0.00239642
CORO2A	ENSG00000106789	-6.52083	1.26414e-05	-6.40086	8.17338e-07	-6.52083	1.26414e-05	0.000225296
OGN	ENSG00000106809	-3.55633	0.00590017	-3.38148	1.83833e-05	-3.55633	0.00590017	0.0408998
PLGRKT	ENSG00000107020	-2.62316	0.000967075	-2.619	6.96591e-09	-2.62316	0.000967075	0.00900815
KANK1	ENSG00000107104	-2.08656	0.00154392	-2.07253	7.19478e-07	-2.08656	0.00154392	0.0131864
FUBP3	ENSG00000107164	-2.92472	0.000125383	-2.89192	2.85077e-20	-2.92472	0.000125383	0.00161267
MPDZ	ENSG00000107186	-1.78677	0.000401416	-1.79188	3.14508e-09	-1.78677	0.000401416	0.00425808
EXOSC3	ENSG00000107371	-6.21989	1.26098e-11	-6.14941	2.52108e-42	-6.21989	1.26098e-11	8.94917e-10
RASSF4	ENSG00000107551	-5.70455	6.02048e-05	-5.29529	5.87536e-12	-5.70455	6.02048e-05	0.000862767
RAB11FIP2	ENSG00000107560	-3.66212	7.35455e-06	-3.68067	5.17468e-23	-3.66212	7.35455e-06	0.000143282
CUBN	ENSG00000107611	-2.83162	0.00193901	-2.85619	4.07794e-05	-2.83162	0.00193901	0.0158676
TWNK	ENSG00000107815	-5.34643	1.70573e-05	-5.37572	2.09229e-17	-5.34643	1.70573e-05	0.000293894
SFXN3	ENSG00000107819	-3.27165	0.00376877	-3.07152	1.5563e-12	-3.27165	0.00376877	0.0281195
ARHGAP21	ENSG00000107863	-1.67755	0.000309262	-1.68375	1.38995e-07	-1.67755	0.000309262	0.0034461
CUEDC2	ENSG00000107874	-1.77807	0.004696	-1.76653	1.46713e-08	-1.77807	0.004696	0.033872
ACBD5	ENSG00000107897	-3.10898	2.12461e-05	-3.12236	5.87277e-17	-3.10898	2.12461e-05	0.000357793
DNAJC12	ENSG00000108176	-3.88906	1.4025e-05	-3.90015	6.21842e-10	-3.88906	1.4025e-05	0.000248101
	ENSG00000108272	-5.51177	0.00153326	-5.27687	0.000238847	-5.51177	0.00153326	0.0131235
ASPA	ENSG00000108381	-6.68506	6.59681e-06	-6.46823	1.31656e-07	-6.68506	6.59681e-06	0.000129578
PIGL	ENSG00000108474	-4.31526	0.000245918	-4.32746	3.53089e-05	-4.31526	0.000245918	0.00284116
GALK1	ENSG00000108479	-5.96627	5.32386e-07	-5.88633	1.03921e-16	-5.96627	5.32386e-07	1.35924e-05
SLC25A11	ENSG00000108528	-3.22242	3.89655e-06	-3.21065	5.31308e-17	-3.22242	3.89655e-06	8.05175e-05
CHRNE	ENSG00000108556	-5.2619	0.00124848	-4.66419	2.09397e-05	-5.2619	0.00124848	0.0111253
RAI1	ENSG00000108557	-5.83892	3.71887e-06	-5.76175	5.25117e-20	-5.83892	3.71887e-06	7.79264e-05
ICAM2	ENSG00000108622	-6.1324	4.74055e-06	-5.8871	2.05312e-11	-6.1324	4.74055e-06	9.71113e-05
SYNGR2	ENSG00000108639	-3.79276	0.0045607	-3.75465	0.000566973	-3.79276	0.0045607	0.0329559
C17orf75	ENSG00000108666	-2.77973	0.00107693	-2.78278	1.35202e-10	-2.77973	0.00107693	0.00987712
PSMD11	ENSG00000108671	-2.25804	0.000655042	-2.23843	4.48469e-12	-2.25804	0.000655042	0.00645993
KAT2A	ENSG00000108773	-4.95658	0.000454765	-4.91179	1.0736e-15	-4.95658	0.000454765	0.0047438
MMD	ENSG00000108960	-6.88047	2.90474e-09	-6.892	2.43305e-16	-6.88047	2.90474e-09	1.22813e-07
MYH1	ENSG00000109061	-5.22946	0.00583431	-4.92671	0.00301985	-5.22946	0.00583431	0.0406086
UNC119	ENSG00000109103	-3.61327	0.000552681	-3.58847	8.02599e-12	-3.61327	0.000552681	0.00557969
SUPT6H	ENSG00000109111	-1.91488	0.00222382	-1.90784	1.41544e-10	-1.91488	0.00222382	0.0179671
MAPK10	ENSG00000109339	-5.78864	0.00011458	-5.73339	1.15448e-05	-5.78864	0.00011458	0.0014996
TBC1D9	ENSG00000109436	-2.74859	8.7097e-06	-2.76516	3.09419e-17	-2.74859	8.7097e-06	0.000164053
SEPSECS	ENSG00000109618	-1.73829	0.00389477	-1.73562	0.000350446	-1.73829	0.00389477	0.0288118
GLRB	ENSG00000109738	-5.40221	2.0469e-05	-5.18356	9.15521e-29	-5.40221	2.0469e-05	0.000345193
KLF3	ENSG00000109787	-2.4146	6.65046e-06	-2.4151	4.97579e-11	-2.4146	6.65046e-06	0.000130417
FAM149A	ENSG00000109794	-5.56085	5.12816e-05	-5.33925	5.61301e-27	-5.56085	5.12816e-05	0.000754852
UGDH	ENSG00000109814	-1.95852	0.000180031	-1.97632	5.36481e-12	-1.95852	0.000180031	0.00218586
DTX4	ENSG00000110042	-5.91473	0.00506955	-5.65224	0.00496406	-5.91473	0.00506955	0.0359787
DCPS	ENSG00000110063	-6.52016	3.39573e-12	-6.58961	2.47106e-30	-6.52016	3.39573e-12	2.71726e-10
FOXRED1	ENSG00000110074	-2.91823	0.00369878	-2.86374	1.06869e-08	-2.91823	0.00369878	0.0277013
NRXN2	ENSG00000110076	-6.09553	0.00049698	-5.99855	0.00026671	-6.09553	0.00049698	0.005117
TRIM3	ENSG00000110171	-3.566	0.000626021	-3.64191	1.23623e-09	-3.566	0.000626021	0.00622523
FBXO3	ENSG00000110429	-2.29364	0.00116485	-2.28849	1.22087e-09	-2.29364	0.00116485	0.0105296
SLC1A2	ENSG00000110436	-5.10212	0.00304658	-5.16538	0.00254745	-5.10212	0.00304658	0.0235414
COMMD9	ENSG00000110442	-2.03694	0.00237439	-2.0516	6.17563e-08	-2.03694	0.00237439	0.0189744
ACCS	ENSG00000110455	-5.91968	1.66635e-06	-5.92105	4.39046e-12	-5.91968	1.66635e-06	3.8355e-05
MADD	ENSG00000110514	-2.70326	0.00139311	-2.72571	1.76123e-14	-2.70326	0.00139311	0.0121154
PTPMT1	ENSG00000110536	-5.55806	3.90884e-07	-5.64514	7.31721e-32	-5.55806	3.90884e-07	1.02429e-05
SLC35F2	ENSG00000110660	-3.55359	0.00180841	-3.44434	2.13878e-06	-3.55359	0.00180841	0.0150278
VWF	ENSG00000110799	-6.44525	3.33357e-05	-6.06723	6.14853e-07	-6.44525	3.33357e-05	0.000527838
COQ5	ENSG00000110871	-2.62504	0.00681274	-2.51577	2.52424e-10	-2.62504	0.00681274	0.0459957
LIN7A	ENSG00000111052	-6.3076	4.69469e-05	-6.12534	4.6127e-06	-6.3076	4.69469e-05	0.00070056
ACSS3	ENSG00000111058	-7.11026	1.62998e-16	-7.11076	8.32859e-29	-7.11026	1.62998e-16	2.90064e-14
FOXM1	ENSG00000111206	-7.30444	1.08332e-17	-7.26573	1.46616e-27	-7.30444	1.08332e-17	2.22697e-15
VPS29	ENSG00000111237	-1.70324	0.00292659	-1.70259	1.20909e-07	-1.70324	0.00292659	0.0227766
MANSC1	ENSG00000111261	-5.59523	2.98318e-05	-5.35684	6.397e-20	-5.59523	2.98318e-05	0.000477429
KCNA1	ENSG00000111262	-6.9511	0.00325555	-6.58022	0.00252502	-6.9511	0.00325555	0.0249139
DUSP16	ENSG00000111266	-7.84419	1.53425e-23	-7.82259	1.25359e-30	-7.84419	1.53425e-23	7.03573e-21
OAS2	ENSG00000111335	-7.47391	8.30958e-06	-7.51123	1.73634e-06	-7.47391	8.30958e-06	0.000158015
MGP	ENSG00000111341	-2.0549	0.00104522	-2.0571	2.57684e-09	-2.0549	0.00104522	0.0096382
DDX55	ENSG00000111364	-2.14571	0.00459616	-2.15536	6.25237e-09	-2.14571	0.00459616	0.033192
ST8SIA1	ENSG00000111728	-8.22526	1.3205e-09	-8.25087	8.37556e-12	-8.22526	1.3205e-09	5.91892e-08
CEP85L	ENSG00000111860	-2.78005	8.6839e-07	-2.78469	8.76121e-12	-2.78005	8.6839e-07	2.09591e-05
ADTRP	ENSG00000111863	-7.89357	0.000833782	-7.63284	0.000721476	-7.89357	0.000833782	0.00790865
MCM9	ENSG00000111877	-3.40895	3.89081e-06	-3.43354	2.99213e-10	-3.40895	3.89081e-06	8.05175e-05
MDGA1	ENSG00000112139	-4.91189	1.93938e-10	-4.88152	5.35296e-22	-4.91189	1.93938e-10	1.03442e-08
BACH2	ENSG00000112182	-5.06637	0.00610276	-4.89505	0.00204972	-5.06637	0.00610276	0.0419403
RBM24	ENSG00000112183	-5.25911	0.00479134	-4.6397	0.00119054	-5.25911	0.00479134	0.0344139
WASF1	ENSG00000112290	-2.31871	0.00663597	-2.3294	5.06415e-07	-2.31871	0.00663597	0.044905
GPLD1	ENSG00000112293	-5.84433	0.00420323	-5.73605	0.0036112	-5.84433	0.00420323	0.0307643
ALDH5A1	ENSG00000112294	-5.8133	0.000122529	-5.88912	1.39756e-05	-5.8133	0.000122529	0.00158111
PEX7	ENSG00000112357	-3.86369	2.967e-07	-3.85221	8.73412e-14	-3.86369	2.967e-07	7.94343e-06
ZBTB24	ENSG00000112365	-6.42865	9.92013e-12	-6.4074	3.94468e-33	-6.42865	9.92013e-12	7.39236e-10
PERP	ENSG00000112378	-2.97855	1.15336e-05	-3.00495	3.09474e-12	-2.97855	1.15336e-05	0.000209947
CUTA	ENSG00000112514	-1.26949	0.00215644	-1.26783	3.29761e-06	-1.26949	0.00215644	0.0174669
PDE10A	ENSG00000112541	-3.81835	8.3265e-05	-3.79904	2.07057e-06	-3.81835	8.3265e-05	0.00114111
TFEB	ENSG00000112561	-4.7809	0.00472147	-4.41549	0.000616067	-4.7809	0.00472147	0.0339735
CUL9	ENSG00000112659	-2.68447	0.000515134	-2.68418	5.98931e-12	-2.68447	0.000515134	0.00526754
DUSP22	ENSG00000112679	-6.3294	2.3716e-08	-6.26533	8.93238e-21	-6.3294	2.3716e-08	7.98775e-07
SLC29A1	ENSG00000112759	-2.85198	0.00694936	-2.87014	7.84454e-07	-2.85198	0.00694936	0.0466801
GHR	ENSG00000112964	-3.87802	0.000161574	-3.85454	2.92948e-07	-3.87802	0.000161574	0.00199218
HMGCS1	ENSG00000112972	-1.82916	0.00436056	-1.83024	0.00105668	-1.82916	0.00436056	0.0317018
BRD8	ENSG00000112983	-3.53716	6.58001e-09	-3.54892	3.69165e-24	-3.53716	6.58001e-09	2.56384e-07
KIF20A	ENSG00000112984	-5.70396	7.59193e-05	-5.44806	2.61681e-09	-5.70396	7.59193e-05	0.0010502
MRPS30	ENSG00000112996	-2.32305	0.00111667	-2.34332	4.72507e-08	-2.32305	0.00111667	0.0101789
PCDHB3	ENSG00000113205	-5.73777	0.0061357	-5.04942	0.00416191	-5.73777	0.0061357	0.0420678
CDH6	ENSG00000113361	-6.5465	4.90865e-07	-6.53695	7.73239e-09	-6.5465	4.90865e-07	1.26406e-05
LNPEP	ENSG00000113441	-1.91104	0.0016081	-1.89953	5.84194e-06	-1.91104	0.0016081	0.0136465
SLC12A7	ENSG00000113504	-6.83004	4.55592e-08	-6.71654	1.85597e-13	-6.83004	4.55592e-08	1.42573e-06
TRAPPC13	ENSG00000113597	-2.5856	0.00052801	-2.60647	4.06742e-13	-2.5856	0.00052801	0.00538073
ZNF346	ENSG00000113761	-2.50625	0.00724569	-2.49763	2.73817e-06	-2.50625	0.00724569	0.0481821
EHHADH	ENSG00000113790	-3.5237	0.00126929	-3.58436	5.11926e-06	-3.5237	0.00126929	0.0112404
CNTN3	ENSG00000113805	-2.65461	0.00196552	-2.67992	2.39949e-07	-2.65461	0.00196552	0.0160513
SMC4	ENSG00000113810	2.1576	0.00605273	2.15669	2.24771e-08	2.1576	0.00605273	0.0416907
ARL6	ENSG00000113966	-5.40994	3.8814e-05	-5.38695	4.62232e-10	-5.40994	3.8814e-05	0.000599455
SLC25A36	ENSG00000114120	-2.52276	0.000718178	-2.51087	1.03811e-12	-2.52276	0.000718178	0.00699578
KAT2B	ENSG00000114166	-6.65481	1.05513e-11	-6.56053	8.53586e-38	-6.65481	1.05513e-11	7.76562e-10
KLHL18	ENSG00000114648	-6.83898	3.20986e-15	-6.79915	5.44745e-34	-6.83898	3.20986e-15	4.5025e-13
ARHGEF26	ENSG00000114790	-6.65529	0.00153886	-6.11303	0.000797918	-6.65529	0.00153886	0.0131526
DNAH1	ENSG00000114841	-3.58406	7.33103e-05	-3.57899	2.58593e-08	-3.58406	7.33103e-05	0.00101874
NKTR	ENSG00000114857	-2.26116	0.00124746	-2.25759	5.5085e-07	-2.26116	0.00124746	0.0111253
INO80D	ENSG00000114933	-3.31461	6.40436e-05	-3.33455	8.82723e-08	-3.31461	6.40436e-05	0.000906878
GTF3C2	ENSG00000115207	-4.15888	2.26189e-08	-4.18936	4.89537e-32	-4.15888	2.26189e-08	7.6615e-07
EIF2B4	ENSG00000115211	-3.27772	0.000403867	-3.27317	6.62169e-18	-3.27772	0.000403867	0.00427317
MOGS	ENSG00000115275	-3.53833	0.000849966	-3.44647	2.73994e-14	-3.53833	0.000849966	0.00805576
LANCL1	ENSG00000115365	-4.44433	7.89912e-14	-4.44023	7.50924e-24	-4.44433	7.89912e-14	8.4848e-12
SF3B1	ENSG00000115524	-1.47212	0.00188954	-1.48123	3.45677e-08	-1.47212	0.00188954	0.0155479
PLCD4	ENSG00000115556	-6.85302	0.000174649	-6.70733	6.71343e-05	-6.85302	0.000174649	0.00213136
IL1RL2	ENSG00000115598	-6.48467	0.000244804	-6.08757	2.16012e-05	-6.48467	0.000244804	0.00283104
IL1RL1	ENSG00000115602	-5.29275	0.000699504	-5.11262	9.6261e-05	-5.29275	0.000699504	0.00681945
PPP1R7	ENSG00000115685	-2.38286	0.000120371	-2.38408	1.45703e-09	-2.38286	0.000120371	0.00156167
WIPF1	ENSG00000115935	-3.79023	2.83261e-08	-3.76016	6.2593e-21	-3.79023	2.83261e-08	9.27834e-07
AAK1	ENSG00000115977	-8.04949	4.0738e-31	-8.03094	7.12295e-43	-8.04949	4.0738e-31	9.71439e-28
TRAK2	ENSG00000115993	-1.43163	0.00385471	-1.43493	1.99951e-05	-1.43163	0.00385471	0.0285819
PCYOX1	ENSG00000116005	-2.29643	5.71834e-06	-2.29471	2.97687e-13	-2.29643	5.71834e-06	0.000114588
PLEKHA3	ENSG00000116095	-2.91602	0.000507702	-2.87154	7.28472e-14	-2.91602	0.000507702	0.00520941
EPHA4	ENSG00000116106	-6.33311	2.49932e-10	-6.28476	1.20855e-21	-6.33311	2.49932e-10	1.27348e-08
ARHGEF2	ENSG00000116584	-2.22177	9.87165e-05	-2.21948	5.05096e-16	-2.22177	9.87165e-05	0.00132844
PRG4	ENSG00000116690	-7.82191	0.000121607	-7.46091	4.47469e-05	-7.82191	0.000121607	0.00157258
GADD45A	ENSG00000116717	2.51475	0.00121063	2.50791	4.11516e-10	2.51475	0.00121063	0.0108734
WLS	ENSG00000116729	-3.12775	0.000212687	-3.12109	1.66609e-09	-3.12775	0.000212687	0.00249839
TTF2	ENSG00000116830	-7.6251	5.26302e-16	-7.62479	4.57576e-23	-7.6251	5.26302e-16	8.36679e-14
SIPA1L2	ENSG00000116991	-7.17729	4.1163e-10	-7.17629	8.12957e-12	-7.17729	4.1163e-10	2.0197e-08
ETV3	ENSG00000117036	-6.99634	5.46523e-15	-6.93634	2.82378e-34	-6.99634	5.46523e-15	7.32157e-13
ZNHIT6	ENSG00000117174	-3.46503	1.55434e-07	-3.46459	5.26547e-13	-3.46503	1.55434e-07	4.41249e-06
CCDC181	ENSG00000117477	-6.90984	0.00556099	-6.7331	0.00608164	-6.7331	0.00608164	0.0418612
NSUN4	ENSG00000117481	-4.51181	4.80601e-09	-4.47574	9.72146e-16	-4.51181	4.80601e-09	1.91646e-07
PLPPR4	ENSG00000117600	-6.24946	0.00124527	-6.14559	0.000860705	-6.24946	0.00124527	0.0111216
RSRP1	ENSG00000117616	-2.57038	0.00109614	-2.5573	9.70456e-05	-2.57038	0.00109614	0.0100379
MAN1C1	ENSG00000117643	-3.6544	0.000114893	-3.58122	2.03809e-12	-3.6544	0.000114893	0.00150205
NSL1	ENSG00000117697	-3.5821	1.66744e-07	-3.60514	3.11304e-16	-3.5821	1.66744e-07	4.68888e-06
TNNT2	ENSG00000118194	-6.69203	0.00297871	-6.33711	0.00238453	-6.69203	0.00297871	0.0231068
MREG	ENSG00000118242	-6.9597	1.73655e-06	-6.83345	1.06856e-07	-6.9597	1.73655e-06	3.95887e-05
B4GALT6	ENSG00000118276	-4.44211	0.000264163	-4.48395	0.000123946	-4.44211	0.000264163	0.00301687
FILIP1	ENSG00000118407	-6.82886	1.56297e-05	-6.45134	2.60873e-07	-6.82886	1.56297e-05	0.000272845
HMGN3	ENSG00000118418	-2.07149	0.00409626	-2.06786	5.74002e-06	-2.07149	0.00409626	0.0301294
FBXO30	ENSG00000118496	-7.03716	7.10468e-18	-6.98177	1.98583e-54	-7.03716	7.10468e-18	1.54017e-15
TCF21	ENSG00000118526	-6.24046	0.00523728	-6.37169	0.00452013	-6.24046	0.00523728	0.0369273
SLC16A7	ENSG00000118596	-6.89086	2.5877e-12	-6.85624	8.87571e-25	-6.89086	2.5877e-12	2.11323e-10
TMEM5	ENSG00000118600	-3.36694	2.21703e-05	-3.36487	1.34455e-11	-3.36694	2.21703e-05	0.000369701
VAMP8	ENSG00000118640	-6.58389	0.000246613	-6.55013	6.89142e-05	-6.58389	0.000246613	0.00284644
DCLRE1B	ENSG00000118655	-3.85287	0.000366322	-3.78493	2.90419e-08	-3.85287	0.000366322	0.00394192
SPP1	ENSG00000118785	-5.7508	0.000127898	-5.56381	1.80631e-06	-5.7508	0.000127898	0.00163444
RARRES1	ENSG00000118849	-7.21544	1.62893e-10	-7.2194	6.43614e-15	-7.21544	1.62893e-10	8.90907e-09
WDR35	ENSG00000118965	-7.09508	8.7052e-14	-7.00049	6.53858e-30	-7.09508	8.7052e-14	8.94759e-12
GTF3C3	ENSG00000119041	-2.37632	0.000219649	-2.36502	2.80428e-10	-2.37632	0.000219649	0.00257257
PIGZ	ENSG00000119227	-5.35662	0.000287396	-4.93673	4.31111e-11	-5.35662	0.000287396	0.00324335
FKBP15	ENSG00000119321	-2.49175	0.000224156	-2.51807	1.74173e-14	-2.49175	0.000224156	0.00261764
GLE1	ENSG00000119392	-3.01439	0.00128137	-2.93211	2.65024e-15	-3.01439	0.00128137	0.0113085
RAB14	ENSG00000119396	-2.14447	0.00169004	-2.15432	1.14901e-10	-2.14447	0.00169004	0.0142002
TRIM32	ENSG00000119401	-3.97577	1.34701e-09	-3.96398	7.60507e-24	-3.97577	1.34701e-09	6.01514e-08
PGF	ENSG00000119630	-6.11217	0.000299113	-5.97351	5.11688e-05	-6.11217	0.000299113	0.00334239
NEK9	ENSG00000119638	-1.45687	0.00381803	-1.45514	1.15143e-05	-1.45687	0.00381803	0.0283629
TTLL5	ENSG00000119685	-2.2497	0.000436809	-2.25905	1.86083e-08	-2.2497	0.000436809	0.0045725
FLVCR2	ENSG00000119686	-6.98033	0.00018287	-6.85974	9.24428e-05	-6.98033	0.00018287	0.00221132
ABCD4	ENSG00000119688	-3.68564	0.000109	-3.61578	1.33575e-20	-3.68564	0.000109	0.00144081
TGFB3	ENSG00000119699	-5.89563	8.81521e-06	-5.59642	2.00191e-13	-5.89563	8.81521e-06	0.000165779
ZNF410	ENSG00000119725	-5.71017	6.77638e-07	-5.6194	1.21363e-58	-5.71017	6.77638e-07	1.69381e-05
FKBP1B	ENSG00000119782	-4.41454	0.00701889	-4.01167	0.000676342	-4.41454	0.00701889	0.0469883
CNRIP1	ENSG00000119865	-2.20152	0.00192468	-2.18009	2.27589e-07	-2.20152	0.00192468	0.0157826
OGFRL1	ENSG00000119900	-2.64608	0.000674747	-2.64501	4.52107e-13	-2.64608	0.000674747	0.00662686
IFIT2	ENSG00000119922	-3.98153	3.26763e-11	-4.00226	3.98328e-17	-3.98153	3.26763e-11	2.14066e-09
GPAM	ENSG00000119927	-2.30181	0.000759325	-2.30849	3.89445e-08	-2.30181	0.000759325	0.00732478
PYROXD2	ENSG00000119943	-4.07279	1.1583e-05	-4.02659	1.19228e-13	-4.07279	1.1583e-05	0.000210204
C10orf88	ENSG00000119965	-6.87322	5.42836e-13	-6.87163	2.65107e-21	-6.87322	5.42836e-13	4.86634e-11
CD274	ENSG00000120217	-6.37914	0.00601166	-6.2506	0.00558882	-6.37914	0.00601166	0.0414798
NUP43	ENSG00000120253	-2.30225	0.00471442	-2.30925	1.21303e-08	-2.30225	0.00471442	0.0339433
LRP11	ENSG00000120256	-2.11161	0.00372194	-2.09066	4.94574e-07	-2.11161	0.00372194	0.0278399
PLEKHG1	ENSG00000120278	-6.48708	0.000829185	-6.38715	0.000648367	-6.48708	0.000829185	0.00787131
ARAP3	ENSG00000120318	-5.92414	7.47933e-07	-5.88404	1.59632e-10	-5.92414	7.47933e-07	1.8349e-05
SLC10A7	ENSG00000120519	-3.981	4.17675e-05	-4.01529	5.78531e-07	-3.981	4.17675e-05	0.000638454
NUDCD1	ENSG00000120526	-6.70677	2.32858e-16	-6.67766	5.12022e-41	-6.70677	2.32858e-16	3.96624e-14
KIAA1217	ENSG00000120549	-2.56251	0.000639484	-2.57596	4.61257e-05	-2.56251	0.000639484	0.00632744
EPC1	ENSG00000120616	-5.0538	8.5279e-14	-5.02467	2.23288e-29	-5.0538	8.5279e-14	8.84157e-12
PROSER1	ENSG00000120685	-3.07982	0.00119427	-3.05228	3.51531e-05	-3.07982	0.00119427	0.010771
SIL1	ENSG00000120725	-2.52775	9.86816e-05	-2.53643	1.80002e-18	-2.52775	9.86816e-05	0.00132844
PLS1	ENSG00000120756	-6.5579	0.00287079	-6.1912	0.00265109	-6.5579	0.00287079	0.0223715
DUSP4	ENSG00000120875	-8.60705	3.89738e-05	-8.32135	1.91858e-05	-8.60705	3.89738e-05	0.000601144
AKAP1	ENSG00000121057	-6.50429	1.43624e-11	-6.51738	1.3906e-32	-6.50429	1.43624e-11	1.00142e-09
COIL	ENSG00000121058	-6.64983	2.75435e-16	-6.64109	3.34912e-40	-6.64983	2.75435e-16	4.56112e-14
PAPD5	ENSG00000121274	-4.80829	1.633e-11	-4.77935	4.83957e-19	-4.80829	1.633e-11	1.12545e-09
ECHDC2	ENSG00000121310	-7.93425	7.64039e-25	-7.94297	4.95522e-35	-7.93425	7.64039e-25	4.33792e-22
KCNJ8	ENSG00000121361	-3.60052	0.000421486	-3.60822	1.51553e-07	-3.60052	0.000421486	0.00443155
ZNF549	ENSG00000121406	-6.90721	2.12875e-12	-6.80681	8.14009e-21	-6.90721	2.12875e-12	1.75042e-10
ZSCAN18	ENSG00000121413	-5.48936	5.0508e-06	-5.37522	2.33793e-21	-5.48936	5.0508e-06	0.000102242
CAT	ENSG00000121691	-6.37222	1.05446e-08	-6.17173	9.15049e-41	-6.37222	1.05446e-08	3.90444e-07
PIK3CA	ENSG00000121879	-3.7665	5.35866e-11	-3.74428	3.26931e-26	-3.7665	5.35866e-11	3.22683e-09
CPXM2	ENSG00000121898	-6.11582	5.50749e-05	-5.96805	1.74545e-06	-6.11582	5.50749e-05	0.00080178
ZSCAN20	ENSG00000121903	-6.75323	2.02778e-10	-6.63526	2.49401e-24	-6.75323	2.02778e-10	1.0661e-08
CSMD2	ENSG00000121904	-8.09427	2.66927e-11	-8.05982	9.46183e-14	-8.09427	2.66927e-11	1.79806e-09
ZRANB3	ENSG00000121988	-2.79102	0.000408828	-2.80709	3.58499e-08	-2.79102	0.000408828	0.00431368
FAM35A	ENSG00000122376	-3.0233	0.000436093	-2.98308	7.7055e-17	-3.0233	0.000436093	0.00456901
ODF2L	ENSG00000122417	-7.59266	4.34861e-29	-7.5955	2.61306e-49	-7.59266	4.34861e-29	4.49732e-26
TRMT13	ENSG00000122435	-4.03793	3.94622e-08	-4.03	5.16883e-17	-4.03793	3.94622e-08	1.26141e-06
LRRC39	ENSG00000122477	-6.56602	0.00168337	-6.51755	0.00146803	-6.56602	0.00168337	0.0141843
ZMIZ2	ENSG00000122515	-3.90706	3.13714e-06	-3.93096	4.82265e-16	-3.90706	3.13714e-06	6.6793e-05
EEPD1	ENSG00000122547	-5.62111	0.000284944	-5.31752	3.75781e-08	-5.62111	0.000284944	0.0032207
ARL4A	ENSG00000122644	-7.34288	1.88386e-19	-7.36229	2.12068e-24	-7.34288	1.88386e-19	4.779e-17
KIAA1549	ENSG00000122778	-7.32489	1.22219e-06	-7.28998	1.39844e-07	-7.32489	1.22219e-06	2.89706e-05
RBM19	ENSG00000122965	-6.70854	6.68365e-13	-6.56614	2.84513e-40	-6.70854	6.68365e-13	5.81673e-11
CIT	ENSG00000122966	-3.00268	0.00156428	-2.97644	0.000100766	-3.00268	0.00156428	0.0133412
CDKN2C	ENSG00000123080	-4.07833	8.64429e-06	-4.07109	1.88249e-13	-4.07833	8.64429e-06	0.000163079
RASSF8	ENSG00000123094	-2.14699	0.000163253	-2.15962	5.45031e-12	-2.14699	0.000163253	0.00201082
BHLHE41	ENSG00000123095	-4.58357	0.000878453	-4.26896	2.9982e-09	-4.58357	0.000878453	0.00827709
CENPK	ENSG00000123219	2.59896	0.00560132	2.57386	6.07576e-05	2.59896	0.00560132	0.0391469
ITIH5	ENSG00000123243	-3.76331	0.000472489	-3.77763	1.72866e-05	-3.76331	0.000472489	0.00490295
MMP19	ENSG00000123342	-3.10273	0.00178869	-3.14785	2.09282e-08	-3.10273	0.00178869	0.0148824
CDK2	ENSG00000123374	-3.93626	6.42664e-06	-3.92917	6.40471e-11	-3.93626	6.42664e-06	0.000126653
RAB9B	ENSG00000123570	-5.68019	0.00602247	-5.27998	0.00438635	-5.68019	0.00602247	0.0415303
NRK	ENSG00000123572	-7.87031	4.20216e-05	-7.88537	3.66167e-05	-7.87031	4.20216e-05	0.000641516
FAM199X	ENSG00000123575	-7.64225	4.78803e-27	-7.62219	5.88799e-44	-7.64225	4.78803e-27	3.80585e-24
NMI	ENSG00000123609	-2.64544	0.000543963	-2.67122	2.48518e-09	-2.64544	0.000543963	0.00551034
BAZ2B	ENSG00000123636	-4.25316	8.4372e-14	-4.2567	8.52586e-27	-4.25316	8.4372e-14	8.82427e-12
B9D2	ENSG00000123810	-5.76281	0.000192409	-5.63227	4.12693e-06	-5.76281	0.000192409	0.00229869
PFKFB2	ENSG00000123836	-2.79344	0.00128777	-2.82739	3.55364e-06	-2.79344	0.00128777	0.0113494
DAW1	ENSG00000123977	-6.3824	1.92962e-05	-6.28367	2.92533e-06	-6.3824	1.92962e-05	0.000327268
NCOA5	ENSG00000124160	-3.67327	9.90851e-06	-3.69182	6.92187e-20	-3.67327	9.90851e-06	0.000184153
PLCG1	ENSG00000124181	-7.74793	4.52636e-29	-7.77584	3.27416e-55	-7.74793	4.52636e-29	4.49732e-26
ARFGEF2	ENSG00000124198	-1.22707	0.00488615	-1.22235	1.7355e-05	-1.22707	0.00488615	0.0348848
IQSEC2	ENSG00000124313	-3.63583	7.59263e-05	-3.61021	7.38218e-07	-3.63583	7.59263e-05	0.0010502
MPHOSPH10	ENSG00000124383	-3.0187	0.00205884	-2.98697	3.17144e-12	-3.0187	0.00205884	0.0167104
ZNF576	ENSG00000124444	-6.68409	2.80348e-08	-6.41641	1.75694e-19	-6.68409	2.80348e-08	9.20824e-07
ZNF45	ENSG00000124459	-2.40185	0.00730956	-2.37204	1.93445e-09	-2.40185	0.00730956	0.0485255
TRERF1	ENSG00000124496	-3.02151	0.000165517	-3.01713	1.23626e-09	-3.02151	0.000165517	0.00203659
WRNIP1	ENSG00000124535	-5.62925	2.68533e-07	-5.5789	2.55458e-45	-5.62925	2.68533e-07	7.26012e-06
ABCC10	ENSG00000124574	3.59918	0.00485266	4.02381	9.82316e-23	3.59918	0.00485266	0.0347497
PEX6	ENSG00000124587	-2.41453	0.00177564	-2.40073	9.23833e-10	-2.41453	0.00177564	0.0148048
OARD1	ENSG00000124596	-4.56532	1.0243e-08	-4.54056	1.45251e-13	-4.56532	1.0243e-08	3.81647e-07
COL21A1	ENSG00000124749	-3.08032	0.00449362	-3.01501	3.67484e-05	-3.08032	0.00449362	0.0324909
SLC35B3	ENSG00000124786	-2.73753	3.03291e-05	-2.75002	1.1977e-11	-2.73753	3.03291e-05	0.000484738
CXCL6	ENSG00000124875	-6.80503	0.00517083	-6.88741	0.00445463	-6.80503	0.00517083	0.0365493
BBS2	ENSG00000125124	-5.16952	9.17403e-16	-5.20068	7.95531e-29	-5.16952	9.17403e-16	1.38458e-13
C16orf70	ENSG00000125149	-5.97649	1.95254e-07	-5.79481	3.0544e-26	-5.97649	1.95254e-07	5.45202e-06
CLYBL	ENSG00000125246	-5.74806	0.00123528	-5.6318	0.000417553	-5.74806	0.00123528	0.0110572
2018-09-06	ENSG00000125354	-3.26595	8.51143e-05	-3.27382	7.72388e-10	-3.26595	8.51143e-05	0.00116378
ATP5S	ENSG00000125375	-6.59722	0.000491886	-6.39403	0.000182507	-6.59722	0.000491886	0.00508211
BMP4	ENSG00000125378	-7.107	3.70559e-14	-7.13793	2.28258e-28	-7.107	3.70559e-14	4.12914e-12
FAM193A	ENSG00000125386	-1.86254	0.0019953	-1.85497	4.06555e-07	-1.86254	0.0019953	0.0162611
GRK4	ENSG00000125388	-4.2416	9.02913e-06	-4.22608	1.52683e-07	-4.2416	9.02913e-06	0.000169534
ARMC7	ENSG00000125449	-6.53665	4.27394e-05	-6.13272	6.05775e-08	-6.53665	4.27394e-05	0.000649977
SLC25A19	ENSG00000125454	-6.37841	3.01278e-07	-6.16589	7.76188e-22	-6.37841	3.01278e-07	8.01817e-06
MBOAT7	ENSG00000125505	-2.19058	0.00393763	-2.16897	8.41699e-06	-2.19058	0.00393763	0.0290882
GTF2F1	ENSG00000125651	-4.2348	1.30888e-07	-4.18227	8.47976e-30	-4.2348	1.30888e-07	3.77863e-06
GRIA3	ENSG00000125675	-3.09091	0.00129529	-3.08037	1.03555e-06	-3.09091	0.00129529	0.0113976
FOSB	ENSG00000125740	-5.26058	0.00544509	-4.57452	0.00216483	-5.26058	0.00544509	0.0382118
GZF1	ENSG00000125812	-3.7463	1.24444e-05	-3.75981	9.05945e-16	-3.7463	1.24444e-05	0.000222118
TMX4	ENSG00000125827	-1.7098	0.00330365	-1.7025	4.20334e-06	-1.7098	0.00330365	0.0251529
MCM8	ENSG00000125885	-4.27165	2.26604e-06	-4.23009	1.77224e-12	-4.27165	2.26604e-06	5.00334e-05
ZNF436	ENSG00000125945	-2.97928	0.000878872	-3.02914	2.48148e-10	-2.97928	0.000878872	0.00827709
ARMCX5	ENSG00000125962	-6.63183	1.61883e-14	-6.62884	1.04602e-25	-6.63183	1.61883e-14	2.03171e-12
AMOT	ENSG00000126016	-8.01445	1.16561e-10	-7.99204	4.83524e-13	-8.01445	1.16561e-10	6.55544e-09
MCF2L	ENSG00000126217	-7.67231	1.81483e-09	-7.61355	3.00104e-12	-7.67231	1.81483e-09	8.01418e-08
PCID2	ENSG00000126226	-2.61431	7.12668e-05	-2.612	5.54201e-14	-2.61431	7.12668e-05	0.000993818
THRA	ENSG00000126351	-4.75172	1.12224e-11	-4.74713	3.24227e-25	-4.75172	1.12224e-11	8.20889e-10
WNK4	ENSG00000126562	-5.2738	0.000678692	-4.94788	9.38184e-08	-5.2738	0.000678692	0.00666012
DLGAP5	ENSG00000126787	-3.17314	0.00439818	-3.2131	0.000187486	-3.17314	0.00439818	0.0318917
L3HYPDH	ENSG00000126790	-6.54428	3.16672e-11	-6.39592	7.4945e-26	-6.54428	3.16672e-11	2.08601e-09
PLEKHG3	ENSG00000126822	-5.76732	9.92496e-06	-5.51578	5.02932e-11	-5.76732	9.92496e-06	0.000184153
FAM78A	ENSG00000126882	-6.51442	2.96046e-05	-6.21478	3.84203e-07	-6.51442	2.96046e-05	0.00047443
NUP214	ENSG00000126883	-2.48095	0.00131539	-2.49772	1.65751e-10	-2.48095	0.00131539	0.0115319
TMEM35A	ENSG00000126950	-7.24045	8.24328e-05	-7.21172	4.94983e-05	-7.24045	8.24328e-05	0.00113231
TRAF2	ENSG00000127191	-6.12732	3.8371e-06	-5.76703	5.25239e-21	-6.12732	3.8371e-06	7.97033e-05
PTPRB	ENSG00000127329	-7.50373	1.63197e-29	-7.52577	9.21088e-49	-7.50373	1.63197e-29	1.94579e-26
GFER	ENSG00000127554	-6.53163	1.26102e-06	-6.27204	2.7743e-11	-6.53163	1.26102e-06	2.98316e-05
CHTF18	ENSG00000127586	-5.73992	0.00148563	-5.01923	0.000203168	-5.73992	0.00148563	0.0127893
METTL25	ENSG00000127720	-2.68963	0.000144966	-2.70869	1.95129e-06	-2.68963	0.000144966	0.00181749
TUBA4A	ENSG00000127824	-6.44723	7.82818e-05	-6.20481	5.83111e-06	-6.44723	7.82818e-05	0.00107998
A4GALT	ENSG00000128274	-6.69146	2.2927e-07	-6.24279	2.13119e-23	-6.69146	2.2927e-07	6.31314e-06
SPECC1	ENSG00000128487	-1.48227	0.00434879	-1.48257	0.000848532	-1.48227	0.00434879	0.0316498
STRIP2	ENSG00000128578	-6.21987	6.34075e-07	-6.10412	2.79962e-12	-6.21987	6.34075e-07	1.59832e-05
CCDC136	ENSG00000128596	-6.32659	2.02972e-10	-6.39109	4.40807e-20	-6.32659	2.02972e-10	1.0661e-08
OSGEPL1	ENSG00000128694	-6.07054	4.08866e-07	-5.88167	3.93114e-15	-6.07054	4.08866e-07	1.06906e-05
ORMDL1	ENSG00000128699	-2.22892	0.00175011	-2.21006	2.58169e-07	-2.22892	0.00175011	0.0146124
TMOD2	ENSG00000128872	-2.35902	0.00584235	-2.35032	7.09574e-06	-2.35902	0.00584235	0.0406171
CCDC32	ENSG00000128891	-7.61368	7.9958e-22	-7.64242	3.96611e-31	-7.61368	7.9958e-22	2.80394e-19
DUT	ENSG00000128951	-3.20662	2.81873e-07	-3.18981	1.00162e-12	-3.20662	2.81873e-07	7.58639e-06
THAP10	ENSG00000129028	-6.3426	8.84754e-07	-6.3993	2.14171e-08	-6.3426	8.84754e-07	2.1311e-05
COPB1	ENSG00000129083	-2.84743	7.8953e-09	-2.8647	2.27633e-26	-2.84743	7.8953e-09	3.02687e-07
SERGEF	ENSG00000129158	-4.31969	1.02196e-09	-4.34508	1.16313e-17	-4.31969	1.02196e-09	4.68645e-08
E2F8	ENSG00000129173	-5.0972	0.00627678	-4.74077	0.00144507	-5.0972	0.00627678	0.0429616
PIMREG	ENSG00000129195	-5.41003	0.000217253	-5.10474	3.95045e-08	-5.41003	0.000217253	0.00254701
RPAIN	ENSG00000129197	-3.50353	2.32933e-05	-3.50127	2.68177e-19	-3.50353	2.32933e-05	0.000386266
SLC44A2	ENSG00000129353	-2.56319	9.55329e-07	-2.57046	1.41665e-14	-2.56319	9.55329e-07	2.29183e-05
EAPP	ENSG00000129518	-2.33862	6.0962e-05	-2.35343	2.47391e-10	-2.33862	6.0962e-05	0.000869386
ITFG1	ENSG00000129636	-1.93425	0.00047237	-1.93081	4.72077e-09	-1.93425	0.00047237	0.00490295
QRICH2	ENSG00000129646	-6.26724	1.70766e-06	-6.38408	5.8956e-10	-6.26724	1.70766e-06	3.91546e-05
ASH2L	ENSG00000129691	1.75068	0.0018597	1.7452	8.30806e-08	1.75068	0.0018597	0.0153767
STARD8	ENSG00000130052	-7.69945	0.00109311	-7.53457	0.000980071	-7.69945	0.00109311	0.0100178
MOSPD2	ENSG00000130150	-2.96427	0.000936689	-2.92129	2.32944e-10	-2.96427	0.000936689	0.00876818
DOCK6	ENSG00000130158	-3.10894	0.00028753	-3.14629	1.88661e-11	-3.10894	0.00028753	0.00324335
LDLR	ENSG00000130164	-2.39588	0.000135995	-2.39375	2.19567e-08	-2.39588	0.000135995	0.00173233
LRCH2	ENSG00000130224	-6.95944	1.20469e-11	-6.94294	1.61914e-17	-6.95944	1.20469e-11	8.60093e-10
ATP8B3	ENSG00000130270	-6.44973	0.00121109	-6.14602	0.000696634	-6.44973	0.00121109	0.0108734
RTN4IP1	ENSG00000130347	-5.80372	1.7168e-06	-5.74852	7.45094e-13	-5.80372	1.7168e-06	3.9233e-05
RSPH3	ENSG00000130363	-6.25841	2.72917e-08	-6.10212	5.26927e-24	-6.25841	2.72917e-08	9.08934e-07
MLLT1	ENSG00000130382	-6.04719	5.04043e-10	-6.07242	4.683e-52	-6.04719	5.04043e-10	2.41353e-08
PNPLA7	ENSG00000130653	-5.79452	0.00017505	-5.58925	9.16688e-06	-5.79452	0.00017505	0.00213397
HIP1R	ENSG00000130787	-6.34317	1.25452e-07	-6.32411	2.87451e-13	-6.34317	1.25452e-07	3.63051e-06
ZNF331	ENSG00000130844	-4.51794	1.38033e-08	-4.49214	5.31719e-16	-4.51794	1.38033e-08	4.94224e-07
LRP3	ENSG00000130881	-3.07017	0.00701295	-2.89207	9.39741e-09	-3.07017	0.00701295	0.046975
PRRG1	ENSG00000130962	-5.20423	1.17286e-11	-5.1942	3.19974e-15	-5.20423	1.17286e-11	8.47515e-10
ARHGEF9	ENSG00000131089	-2.12524	0.00184237	-2.15502	1.47356e-08	-2.12524	0.00184237	0.0152652
ZNF141	ENSG00000131127	-6.22674	7.67489e-08	-6.17869	2.08598e-14	-6.22674	7.67489e-08	2.3108e-06
PDLIM4	ENSG00000131435	-3.01376	0.00652452	-2.86906	5.74606e-07	-3.01376	0.00652452	0.0444017
DIAPH1	ENSG00000131504	-2.17429	0.000141084	-2.16914	1.21408e-08	-2.17429	0.000141084	0.00178382
C1orf159	ENSG00000131591	-5.56069	0.00173483	-5.12148	9.02229e-05	-5.56069	0.00173483	0.0145052
NINJ1	ENSG00000131669	-6.12912	6.08461e-06	-5.90444	1.2849e-08	-6.12912	6.08461e-06	0.00012051
STARD3	ENSG00000131748	-4.12575	1.09753e-06	-4.12151	1.18702e-23	-4.12575	1.09753e-06	2.60675e-05
FMO5	ENSG00000131781	-5.7054	0.000537383	-5.18776	6.46073e-06	-5.7054	0.000537383	0.00546224
PIAS3	ENSG00000131788	-6.61839	8.37964e-14	-6.64471	4.57399e-38	-6.61839	8.37964e-14	8.82427e-12
THAP1	ENSG00000131931	-2.56032	0.00593899	-2.58238	7.84079e-07	-2.56032	0.00593899	0.0411211
GCH1	ENSG00000131979	-3.43769	0.000492505	-3.46145	7.08109e-06	-3.43769	0.000492505	0.00508353
RFX1	ENSG00000132005	-6.19233	2.97137e-07	-6.20316	4.18172e-11	-6.19233	2.97137e-07	7.94343e-06
MATN3	ENSG00000132031	-4.89596	0.000787804	-4.83329	4.21149e-05	-4.89596	0.000787804	0.00754457
CCT6B	ENSG00000132141	-6.31862	2.55574e-07	-6.29396	2.24666e-10	-6.31862	2.55574e-07	6.9571e-06
DHX30	ENSG00000132153	-2.77403	0.000135455	-2.79337	2.36165e-16	-2.77403	0.000135455	0.00172731
ARFIP2	ENSG00000132254	-3.61304	8.16226e-08	-3.59794	3.84513e-22	-3.61304	8.16226e-08	2.45135e-06
IQCA1	ENSG00000132321	-5.4649	0.0033728	-5.41511	0.00239787	-5.4649	0.0033728	0.0255699
SCLY	ENSG00000132330	-5.40311	5.89492e-05	-5.03798	4.71099e-17	-5.40311	5.89492e-05	0.000847831
PTPRE	ENSG00000132334	-6.55941	0.00158685	-6.32118	0.00123861	-6.55941	0.00158685	0.013495
PRKAA1	ENSG00000132356	-2.06016	0.000228572	-2.06511	1.33945e-10	-2.06016	0.000228572	0.002664
RAP1GAP2	ENSG00000132359	-5.83345	0.000686258	-5.48869	0.000165363	-5.83345	0.000686258	0.00671245
INPP5K	ENSG00000132376	-7.02566	2.58414e-16	-7.01384	4.4801e-37	-7.02566	2.58414e-16	4.33954e-14
UBE2G1	ENSG00000132388	1.81516	0.00163699	1.80763	3.1197e-07	1.81516	0.00163699	0.0138662
WBP2	ENSG00000132471	-2.66589	0.000122532	-2.66607	4.04736e-14	-2.66589	0.000122532	0.00158111
UNK	ENSG00000132478	-4.64891	5.36128e-08	-4.64682	2.607e-12	-4.64891	5.36128e-08	1.66033e-06
ZRANB2	ENSG00000132485	-3.40557	6.74138e-08	-3.40674	2.85528e-21	-3.40557	6.74138e-08	2.04523e-06
DLG4	ENSG00000132535	-3.4292	0.000346332	-3.48145	3.7458e-14	-3.4292	0.000346332	0.00377106
MATN2	ENSG00000132561	-8.58098	6.02735e-16	-8.52965	2.74105e-20	-8.58098	6.02735e-16	9.333e-14
PCBD2	ENSG00000132570	-3.3934	0.00591295	-3.21152	9.38455e-05	-3.3934	0.00591295	0.0409646
PRMT7	ENSG00000132600	-6.88633	4.04861e-15	-6.85062	2.4634e-31	-6.88633	4.04861e-15	5.54846e-13
NIP7	ENSG00000132603	-2.8933	0.00127564	-2.84733	3.52731e-12	-2.8933	0.00127564	0.011283
NXT1	ENSG00000132661	-2.7477	0.00203981	-2.75768	6.35043e-05	-2.7477	0.00203981	0.0165785
NES	ENSG00000132688	-5.08578	0.00229418	-4.9648	0.000108556	-5.08578	0.00229418	0.0184198
ARHGEF11	ENSG00000132694	-1.69341	0.00696898	-1.6799	1.91383e-08	-1.69341	0.00696898	0.0467593
TOE1	ENSG00000132773	-6.32431	5.75158e-09	-6.3214	6.33813e-25	-6.32431	5.75158e-09	2.26324e-07
OSER1	ENSG00000132823	-2.00107	0.00381338	-2.02923	5.9189e-09	-2.00107	0.00381338	0.028346
FBXO44	ENSG00000132879	-6.51401	7.03218e-07	-6.39496	2.23635e-12	-6.51401	7.03218e-07	1.74313e-05
XPO4	ENSG00000132953	-3.71081	6.1622e-08	-3.72081	6.44493e-16	-3.71081	6.1622e-08	1.8839e-06
SLC41A1	ENSG00000133065	-3.29482	3.79219e-06	-3.30777	1.19049e-15	-3.29482	3.79219e-06	7.8908e-05
TMCC2	ENSG00000133069	-7.40478	2.90594e-06	-7.23269	9.98104e-08	-7.40478	2.90594e-06	6.25407e-05
STARD13	ENSG00000133121	-3.02314	4.26113e-05	-3.02208	7.66712e-11	-3.02314	4.26113e-05	0.000648856
MORC4	ENSG00000133131	-1.95943	0.00660106	-1.97605	6.48229e-08	-1.95943	0.00660106	0.0447184
SLF1	ENSG00000133302	-8.10086	3.20165e-23	-8.12373	2.31521e-29	-8.10086	3.20165e-23	1.41383e-20
MYH11	ENSG00000133392	-6.11504	4.74846e-06	-5.91212	8.84302e-10	-6.11504	4.74846e-06	9.71113e-05
LRRCC1	ENSG00000133739	-5.53146	3.911e-05	-5.27461	8.99369e-24	-5.53146	3.911e-05	0.000602466
E2F5	ENSG00000133740	-4.73064	0.00169041	-4.62198	1.28036e-06	-4.73064	0.00169041	0.0142002
ARNTL	ENSG00000133794	-5.40298	2.1874e-05	-5.23379	3.31079e-22	-5.40298	2.1874e-05	0.000366812
AMPD3	ENSG00000133805	-6.4443	1.47466e-07	-6.23313	7.44468e-16	-6.4443	1.47466e-07	4.2063e-06
MICALCL	ENSG00000133808	-5.44495	0.00157511	-5.35993	0.000482645	-5.44495	0.00157511	0.0134048
ERG28	ENSG00000133935	-2.60516	0.000558821	-2.62705	1.62245e-07	-2.60516	0.000558821	0.00563032
DGLUCY	ENSG00000133943	-4.02857	3.05541e-06	-3.98817	1.21129e-15	-4.02857	3.05541e-06	6.52861e-05
COX16	ENSG00000133983	-2.36262	0.000222184	-2.36822	4.26969e-15	-2.36262	0.000222184	0.00259715
EDEM1	ENSG00000134109	-2.31221	0.000121029	-2.29897	5.00429e-12	-2.31221	0.000121029	0.00156681
TSPAN2	ENSG00000134198	-6.90478	0.00153469	-6.87503	0.00153467	-6.90478	0.00153469	0.0131263
WNT2B	ENSG00000134245	-4.30351	0.00490015	-4.07967	0.000144119	-4.30351	0.00490015	0.0349638
PTGFRN	ENSG00000134247	-3.48679	1.27145e-06	-3.50002	1.25822e-20	-3.48679	1.27145e-06	3.00187e-05
NAPG	ENSG00000134265	-2.26793	0.00350207	-2.24052	4.26342e-10	-2.26793	0.00350207	0.0264441
PPHLN1	ENSG00000134283	-1.5122	0.00145847	-1.51836	1.24159e-05	-1.5122	0.00145847	0.0125919
KIDINS220	ENSG00000134313	-2.04219	0.000112949	-2.05223	1.93649e-13	-2.04219	0.000112949	0.00148314
LPIN1	ENSG00000134324	-2.27124	0.00749544	-2.19856	8.02283e-06	-2.27124	0.00749544	0.0495939
IL15RA	ENSG00000134470	-6.71277	1.90445e-11	-6.68703	3.19427e-24	-6.71277	1.90445e-11	1.29753e-09
CABLES1	ENSG00000134508	-2.70455	0.00395847	-2.66323	6.91495e-12	-2.70455	0.00395847	0.0292241
RERG	ENSG00000134533	-6.07112	1.11983e-05	-6.13031	6.05208e-07	-6.07112	1.11983e-05	0.000205097
LRP4	ENSG00000134569	-6.72901	2.74691e-08	-6.66506	6.50445e-13	-6.72901	2.74691e-08	9.0976e-07
RBMX2	ENSG00000134597	-3.89427	7.58001e-06	-3.89337	1.43726e-18	-3.89427	7.58001e-06	0.000146477
PIWIL4	ENSG00000134627	-4.93448	2.19975e-06	-4.84836	6.09612e-10	-4.93448	2.19975e-06	4.8841e-05
ELP2	ENSG00000134759	-1.55497	0.00547145	-1.56306	1.52941e-08	-1.55497	0.00547145	0.0383291
DAGLA	ENSG00000134780	-5.53774	0.000185768	-5.3553	1.40179e-09	-5.53774	0.000185768	0.00223728
FADS2	ENSG00000134824	-2.01693	0.000354986	-2.03367	6.30894e-08	-2.01693	0.000354986	0.00384423
WDR36	ENSG00000134987	-2.53831	0.000170458	-2.55591	4.59464e-09	-2.53831	0.000170458	0.00208663
GOLM1	ENSG00000135052	-1.68588	0.00233092	-1.67115	1.77784e-08	-1.68588	0.00233092	0.0186771
TMEM243	ENSG00000135185	-3.06964	0.00169121	-3.13452	5.69271e-13	-3.06964	0.00169121	0.0142002
TMEM60	ENSG00000135211	-2.4538	0.00735628	-2.42635	8.72019e-08	-2.4538	0.00735628	0.0488086
RINT1	ENSG00000135249	-3.57705	1.37095e-06	-3.57326	1.88328e-15	-3.57705	1.37095e-06	3.22403e-05
ORC3	ENSG00000135336	-2.02107	0.00281098	-2.04118	2.63322e-08	-2.02107	0.00281098	0.0219917
AVIL	ENSG00000135407	-6.66062	4.79776e-06	-6.62587	5.31519e-07	-6.66062	4.79776e-06	9.77841e-05
ITGA7	ENSG00000135424	-5.73673	5.83586e-05	-5.1898	3.03081e-16	-5.73673	5.83586e-05	0.000840349
B4GALNT1	ENSG00000135454	-5.70464	0.00429798	-5.55691	0.00295699	-5.70464	0.00429798	0.0313232
COQ10A	ENSG00000135469	-6.26051	6.62586e-07	-6.17011	9.21073e-14	-6.26051	6.62586e-07	1.65967e-05
SMPD2	ENSG00000135587	-6.00391	5.24055e-08	-5.96664	2.758e-18	-6.00391	5.24055e-08	1.63141e-06
RAB11FIP5	ENSG00000135631	-2.20003	0.00386371	-2.20083	3.12e-10	-2.20003	0.00386371	0.0286131
SMYD5	ENSG00000135632	-3.10728	0.00386232	-2.9691	3.12509e-08	-3.10728	0.00386232	0.0286131
CPM	ENSG00000135678	-2.86006	0.00721266	-2.8846	3.89245e-10	-2.86006	0.00721266	0.0480696
FHOD1	ENSG00000135723	-7.16132	1.36676e-13	-7.11782	1.78836e-31	-7.16132	1.36676e-13	1.32487e-11
CCDC102A	ENSG00000135736	-4.80359	0.00024888	-4.93257	3.07176e-14	-4.80359	0.00024888	0.00286705
URB2	ENSG00000135763	-7.02448	1.74397e-14	-6.97857	1.00085e-24	-7.02448	1.74397e-14	2.14365e-12
RNASEL	ENSG00000135828	-7.29903	4.82859e-18	-7.29512	8.03084e-32	-7.29903	4.82859e-18	1.08625e-15
KIAA1614	ENSG00000135835	-6.03382	9.99176e-08	-6.05155	7.79083e-29	-6.03382	9.99176e-08	2.91276e-06
SP110	ENSG00000135899	-3.16379	2.6026e-05	-3.17796	6.55748e-11	-3.16379	2.6026e-05	0.00042508
HTR2B	ENSG00000135914	-7.13285	1.21257e-05	-6.66119	5.05036e-08	-7.13285	1.21257e-05	0.000217614
ARHGEF4	ENSG00000136002	-5.52814	0.000103899	-5.42616	7.27259e-12	-5.52814	0.000103899	0.00138258
PLXNC1	ENSG00000136040	-8.52507	5.96426e-13	-8.48618	1.08594e-15	-8.52507	5.96426e-13	5.26755e-11
EDNRB	ENSG00000136160	-7.351	0.0001754	-7.23904	0.000133664	-7.351	0.0001754	0.00213397
RCBTB2	ENSG00000136161	-5.79844	1.06518e-05	-5.59694	1.29154e-14	-5.79844	1.06518e-05	0.000195687
TNS3	ENSG00000136205	-4.032	0.000142509	-4.02605	2.09387e-05	-4.032	0.000142509	0.00179423
CHST12	ENSG00000136213	-3.6137	0.000954119	-3.56717	1.08617e-11	-3.6137	0.000954119	0.00889441
BZW2	ENSG00000136261	-5.15318	7.9719e-17	-5.15345	6.37203e-38	-5.15318	7.9719e-17	1.46229e-14
TTC5	ENSG00000136319	-7.22898	1.53998e-22	-7.23291	4.70392e-41	-7.22898	1.53998e-22	5.92298e-20
ZFHX2	ENSG00000136367	-6.10646	0.000484147	-5.91406	0.00012356	-6.10646	0.000484147	0.00501083
ABHD17C	ENSG00000136379	-6.30167	1.78674e-07	-6.10639	1.45889e-15	-6.30167	1.78674e-07	5.00078e-06
TM6SF1	ENSG00000136404	-4.82607	0.000387794	-4.76635	1.17086e-09	-4.82607	0.000387794	0.00412827
MYCBPAP	ENSG00000136449	-6.83359	0.0013073	-6.52818	0.000963384	-6.83359	0.0013073	0.0114779
TACO1	ENSG00000136463	-6.46725	6.64082e-12	-6.43268	4.14549e-40	-6.46725	6.64082e-12	5.07554e-10
SCN2A	ENSG00000136531	-7.01725	8.94317e-05	-6.96365	7.04573e-05	-7.01725	8.94317e-05	0.00121723
GALNT5	ENSG00000136542	-5.00729	9.55612e-15	-5.02015	2.32157e-28	-5.00729	9.55612e-15	1.23064e-12
HS6ST1	ENSG00000136720	-5.71446	1.16314e-05	-5.44478	2.21083e-11	-5.71446	1.16314e-05	0.000210761
NIPSNAP3A	ENSG00000136783	1.87993	0.00322457	1.86504	1.74423e-06	1.87993	0.00322457	0.0247494
SMC2	ENSG00000136824	-7.88948	1.52052e-30	-7.89559	2.06798e-45	-7.88948	1.52052e-30	2.58988e-27
RALGPS1	ENSG00000136828	-8.46456	3.18073e-10	-8.46781	1.71125e-11	-8.46456	3.18073e-10	1.58677e-08
ZFP37	ENSG00000136866	-6.77598	2.80685e-11	-6.77703	4.67002e-21	-6.77598	2.80685e-11	1.88012e-09
ZNF189	ENSG00000136870	-2.88573	0.00332241	-2.88087	1.34767e-15	-2.88573	0.00332241	0.0252635
FPGS	ENSG00000136877	-3.26486	0.00146268	-3.20432	4.97162e-19	-3.26486	0.00146268	0.012619
TSTD2	ENSG00000136925	-5.14511	0.000248195	-4.87245	6.20103e-22	-5.14511	0.000248195	0.00286192
TRMO	ENSG00000136932	-6.87162	1.01641e-10	-6.83531	1.10472e-24	-6.87162	1.01641e-10	5.85441e-09
ANP32B	ENSG00000136938	1.72346	0.00440005	1.72519	1.24778e-05	1.72346	0.00440005	0.0318917
PDCL	ENSG00000136940	-3.11006	6.22704e-06	-3.11023	1.67058e-14	-3.11006	6.22704e-06	0.00012305
DSCC1	ENSG00000136982	-3.24989	0.000988057	-3.24199	1.6539e-08	-3.24989	0.000988057	0.00914644
IL33	ENSG00000137033	-4.61339	0.00202647	-4.28735	1.68323e-05	-4.61339	0.00202647	0.0164813
SPAG8	ENSG00000137098	-5.22911	0.00106366	-4.88868	2.01472e-05	-5.22911	0.00106366	0.00977043
FOXP4	ENSG00000137166	-3.45531	0.00131912	-3.46629	8.46529e-06	-3.45531	0.00131912	0.0115561
MDC1	ENSG00000137337	-6.53621	4.4598e-11	-6.55563	8.8546e-24	-6.53621	4.4598e-11	2.76949e-09
VARS2	ENSG00000137411	-3.34116	0.00160593	-3.27205	6.10174e-10	-3.34116	0.00160593	0.0136378
MGARP	ENSG00000137463	-2.9884	0.0072068	-2.9256	4.23584e-09	-2.9884	0.0072068	0.0480574
ARRB1	ENSG00000137486	-3.39968	0.00341461	-3.18713	1.25482e-09	-3.39968	0.00341461	0.0258655
MAPKBP1	ENSG00000137802	-18.9589	1.70252e-82	-7.47971	5.79214e-35	-7.47971	5.79214e-35	2.30199e-31
TUBGCP4	ENSG00000137822	-3.99601	2.32559e-07	-3.95687	2.20848e-12	-3.99601	2.32559e-07	6.35964e-06
CYP19A1	ENSG00000137869	-5.03738	0.00485088	-4.69985	0.00132957	-5.03738	0.00485088	0.0347497
SEMA6D	ENSG00000137872	-8.55758	0.000159619	-8.62405	0.000137112	-8.55758	0.000159619	0.0019742
TTLL7	ENSG00000137941	-4.44606	2.47631e-06	-4.43392	2.26314e-07	-4.44606	2.47631e-06	5.40752e-05
GIPC2	ENSG00000137960	-5.54599	6.58425e-05	-5.30786	3.28616e-09	-5.54599	6.58425e-05	0.000929041
IFI44	ENSG00000137965	-6.58386	4.46782e-08	-6.39723	1.21229e-22	-6.58386	4.46782e-08	1.40184e-06
IFT172	ENSG00000138002	-4.49499	7.61515e-08	-4.52247	2.64244e-20	-4.49499	7.61515e-08	2.29862e-06
SLC3A1	ENSG00000138079	-6.86041	5.6334e-10	-6.87501	2.71185e-18	-6.86041	5.6334e-10	2.68668e-08
LRPPRC	ENSG00000138095	-1.3033	0.0068555	-1.29849	3.11425e-06	-1.3033	0.0068555	0.0461336
DTNB	ENSG00000138101	-6.39777	5.28239e-08	-6.40642	1.26484e-12	-6.39777	5.28239e-08	1.64015e-06
ATAD1	ENSG00000138138	-2.08779	0.00330825	-2.0901	2.0291e-08	-2.08779	0.00330825	0.0251718
TACC2	ENSG00000138162	-6.17571	5.48501e-07	-5.90588	1.83989e-24	-6.17571	5.48501e-07	1.39144e-05
	ENSG00000138297	-6.77353	3.69682e-14	-6.77705	7.35675e-27	-6.77353	3.69682e-14	4.12914e-12
ASCC1	ENSG00000138303	-4.23601	4.02542e-11	-4.21269	4.43686e-20	-4.23601	4.02542e-11	2.56658e-09
ADAMTS14	ENSG00000138316	-5.02279	0.00246312	-4.61513	0.000414591	-5.02279	0.00246312	0.0195916
MYPN	ENSG00000138347	-6.48201	8.13867e-06	-6.48997	1.7126e-06	-6.48201	8.13867e-06	0.00015526
CDK15	ENSG00000138395	-6.79191	6.56901e-07	-6.78835	6.20122e-08	-6.79191	6.56901e-07	1.64889e-05
PARP16	ENSG00000138617	-6.44877	3.59617e-07	-6.16487	9.94322e-13	-6.44877	3.59617e-07	9.46515e-06
HERC3	ENSG00000138641	-3.02909	4.48839e-05	-3.01666	1.46411e-09	-3.02909	4.48839e-05	0.000678608
HERC6	ENSG00000138642	-7.68971	2.70882e-09	-7.56251	1.548e-11	-7.68971	2.70882e-09	1.15761e-07
HERC5	ENSG00000138646	-7.49537	0.00233219	-7.30698	0.00236258	-7.30698	0.00236258	0.0188927
NAAA	ENSG00000138744	-3.5859	4.59725e-05	-3.61952	1.08044e-12	-3.5859	4.59725e-05	0.000691211
G3BP2	ENSG00000138757	-1.70706	0.00099791	-1.70392	5.84109e-10	-1.70706	0.00099791	0.00922332
ANXA3	ENSG00000138772	-6.49672	2.34822e-10	-6.50554	2.65938e-15	-6.49672	2.34822e-10	1.21434e-08
GSTCD	ENSG00000138780	-6.38867	6.30385e-10	-6.36802	2.57921e-17	-6.38867	6.30385e-10	2.98257e-08
SLC39A8	ENSG00000138821	-3.05593	5.92857e-05	-3.07913	2.03125e-07	-3.05593	5.92857e-05	0.000851643
KIF21A	ENSG00000139116	-3.02168	0.00645384	-3.01083	0.000485883	-3.02168	0.00645384	0.043996
ETNK1	ENSG00000139163	-2.51874	0.000667381	-2.49984	1.1627e-10	-2.51874	0.000667381	0.00656534
PEX5	ENSG00000139197	-4.25418	5.11181e-09	-4.27056	1.64246e-25	-4.25418	5.11181e-09	2.0316e-07
SLC38A4	ENSG00000139209	-5.23867	0.000309567	-5.14965	1.72918e-06	-5.23867	0.000309567	0.00344629
PTPRQ	ENSG00000139304	-3.21551	0.0037715	-3.18331	0.00104708	-3.21551	0.0037715	0.0281223
TMEM132B	ENSG00000139364	-6.70768	0.000318759	-6.69643	0.000324737	-6.69643	0.000324737	0.00358835
GIT2	ENSG00000139436	-3.09271	0.000220479	-3.06423	2.04948e-14	-3.09271	0.000220479	0.00257975
TCHP	ENSG00000139437	-2.56943	0.00163747	-2.57844	1.97635e-07	-2.56943	0.00163747	0.0138662
MTMR6	ENSG00000139505	-4.14078	1.14869e-09	-4.12458	9.33706e-30	-4.14078	1.14869e-09	5.22742e-08
SLC46A3	ENSG00000139508	-5.79477	1.35744e-07	-5.80706	2.76888e-14	-5.79477	1.35744e-07	3.90937e-06
LNX2	ENSG00000139517	-3.7802	0.00113936	-3.61724	6.18615e-09	-3.7802	0.00113936	0.0103541
BRCA2	ENSG00000139618	-2.63157	0.00373034	-2.60768	0.000156439	-2.63157	0.00373034	0.0278851
MAP3K12	ENSG00000139625	-2.69741	0.00224996	-2.71787	3.16574e-10	-2.69741	0.00224996	0.0181504
ITGB7	ENSG00000139626	-7.45541	0.00111574	-7.40091	0.00107746	-7.45541	0.00111574	0.0101782
LPAR6	ENSG00000139679	-7.79419	2.33252e-09	-7.79805	4.90308e-11	-7.79419	2.33252e-09	1.01129e-07
MORN3	ENSG00000139714	-7.64916	0.00488434	-7.10882	0.0058399	-7.10882	0.0058399	0.0406171
SETD1B	ENSG00000139718	-5.96228	1.97872e-07	-5.92961	2.93612e-20	-5.96228	1.97872e-07	5.49937e-06
VPS37B	ENSG00000139722	-2.44112	0.00333696	-2.47253	3.08638e-08	-2.44112	0.00333696	0.0253418
DIAPH3	ENSG00000139734	2.14579	0.00271642	2.1262	0.000411357	2.14579	0.00271642	0.0213499
WDR89	ENSG00000140006	-3.72518	7.31869e-06	-3.76213	2.62759e-14	-3.72518	7.31869e-06	0.000142816
STON2	ENSG00000140022	-6.05722	4.82866e-05	-5.85043	4.08462e-06	-6.05722	4.82866e-05	0.000716071
MFAP1	ENSG00000140259	-3.36296	1.07718e-06	-3.33905	4.92136e-17	-3.36296	1.07718e-06	2.56352e-05
SORD	ENSG00000140263	-5.27639	0.00081419	-4.88216	1.47102e-06	-5.27639	0.00081419	0.00775367
DNAJA4	ENSG00000140403	-6.57314	2.27512e-06	-6.39384	3.87653e-08	-6.57314	2.27512e-06	5.01409e-05
CYP11A1	ENSG00000140459	-5.70479	2.5989e-05	-5.53213	4.01798e-13	-5.70479	2.5989e-05	0.000425057
BBS4	ENSG00000140463	-3.62929	9.26973e-06	-3.6262	2.7913e-16	-3.62929	9.26973e-06	0.000173506
PML	ENSG00000140464	-2.12068	0.00469903	-2.13352	1.36509e-07	-2.12068	0.00469903	0.0338734
LINS1	ENSG00000140471	-7.90999	1.17767e-21	-7.92154	6.59112e-28	-7.90999	1.17767e-21	4.01182e-19
PCSK6	ENSG00000140479	-3.20458	0.00384802	-3.25251	0.000368415	-3.20458	0.00384802	0.0285679
HAPLN3	ENSG00000140511	-6.35695	2.40725e-10	-6.39134	6.83698e-16	-6.35695	2.40725e-10	1.23183e-08
TICRR	ENSG00000140534	-7.91107	2.57621e-14	-7.9302	2.28814e-16	-7.91107	2.57621e-14	3.01434e-12
UNC45A	ENSG00000140553	-3.83791	3.54847e-05	-3.72777	2.44073e-18	-3.83791	3.54847e-05	0.000553774
PMM2	ENSG00000140650	-2.21185	0.00685639	-2.23633	5.70565e-09	-2.21185	0.00685639	0.0461336
DHX38	ENSG00000140829	-2.95694	3.41202e-05	-2.93989	1.05069e-15	-2.95694	3.41202e-05	0.000537404
NLRC5	ENSG00000140853	-4.37211	9.11859e-08	-4.39322	5.59875e-16	-4.37211	9.11859e-08	2.71802e-06
KATNB1	ENSG00000140854	-5.98013	8.08936e-09	-6.03908	3.01074e-31	-5.98013	8.08936e-09	3.08145e-07
NCOR1	ENSG00000141027	-1.20327	0.00379016	-1.21413	2.73878e-05	-1.20327	0.00379016	0.0282262
KSR1	ENSG00000141068	-5.8816	3.17553e-07	-5.81954	4.59424e-15	-5.8816	3.17553e-07	8.41373e-06
C17orf80	ENSG00000141219	-4.15715	2.92626e-11	-4.14634	7.35114e-22	-4.15715	2.92626e-11	1.94915e-09
SGSM2	ENSG00000141258	-4.06641	2.32012e-07	-4.03484	8.55318e-24	-4.06641	2.32012e-07	6.35927e-06
ABCA8	ENSG00000141338	-4.52092	1.66301e-14	-4.53591	2.02991e-24	-4.52092	1.66301e-14	2.06543e-12
SS18	ENSG00000141380	-1.78066	0.00573846	-1.77144	3.37804e-07	-1.78066	0.00573846	0.0399647
GAREM1	ENSG00000141441	-2.71179	0.00228034	-2.70592	4.75383e-08	-2.71179	0.00228034	0.0183513
GATA6	ENSG00000141448	-3.55008	2.34879e-05	-3.52466	2.81407e-08	-3.55008	2.34879e-05	0.000388954
CEP131	ENSG00000141577	-5.29653	7.76991e-05	-5.36301	1.85097e-13	-5.29653	7.76991e-05	0.00107347
WDR45B	ENSG00000141580	-3.44766	1.67289e-06	-3.47261	5.44015e-23	-3.44766	1.67289e-06	3.84313e-05
RETREG3	ENSG00000141699	-2.26119	0.00168209	-2.24888	1.77472e-11	-2.26119	0.00168209	0.0141836
SAMD1	ENSG00000141858	-5.21567	6.66572e-06	-5.32467	5.56216e-22	-5.21567	6.66572e-06	0.000130501
SLC39A3	ENSG00000141873	-5.1457	0.000361028	-4.98777	1.49941e-07	-5.1457	0.000361028	0.00389904
PLPP2	ENSG00000141934	-6.32532	2.69469e-05	-5.89284	4.85564e-09	-6.32532	2.69469e-05	0.000438318
PRDM15	ENSG00000141956	-3.28559	0.00157009	-3.26418	0.000119114	-3.28559	0.00157009	0.0133812
PGGHG	ENSG00000142102	-5.53897	0.000112546	-5.45251	1.51391e-06	-5.53897	0.000112546	0.00147947
COL6A2	ENSG00000142173	-1.16932	0.00595194	-1.17227	0.000120487	-1.16932	0.00595194	0.0411868
WTIP	ENSG00000142279	-6.68894	2.59941e-14	-6.66575	2.42641e-33	-6.68894	2.59941e-14	3.01434e-12
SLC2A5	ENSG00000142583	-7.94056	8.61403e-07	-7.9348	1.32725e-07	-7.94056	8.61403e-07	2.08327e-05
FHAD1	ENSG00000142621	-6.05505	9.70023e-07	-5.82242	2.99014e-11	-6.05505	9.70023e-07	2.31775e-05
EPHA2	ENSG00000142627	-3.12014	0.00170238	-3.08754	4.63209e-10	-3.12014	0.00170238	0.0142839
MYOM3	ENSG00000142661	-5.70473	0.00486031	-5.49396	0.00362513	-5.70473	0.00486031	0.0347836
PLK4	ENSG00000142731	-7.14022	5.47195e-11	-7.10792	2.84379e-16	-7.14022	5.47195e-11	3.2785e-09
PIGK	ENSG00000142892	-2.16514	0.00167061	-2.15369	8.88036e-11	-2.16514	0.00167061	0.0141167
MTF2	ENSG00000143033	-3.37388	0.000186318	-3.33418	3.24554e-12	-3.37388	0.000186318	0.00224164
STRIP1	ENSG00000143093	-5.14422	0.000249147	-4.78839	8.74837e-35	-5.14422	0.000249147	0.00286735
CELSR2	ENSG00000143126	-7.19703	0.00524679	-6.66837	0.00585573	-6.66837	0.00585573	0.0406864
ITGA10	ENSG00000143127	-9.34305	3.18072e-10	-9.35502	3.21199e-11	-9.34305	3.18072e-10	1.58677e-08
ATP1B1	ENSG00000143153	-6.58397	1.1342e-11	-6.56708	1.09321e-16	-6.58397	1.1342e-11	8.24575e-10
DPT	ENSG00000143196	-3.74473	0.00018342	-3.70291	4.007e-10	-3.74473	0.00018342	0.00221572
MINDY1	ENSG00000143409	-4.08509	5.70114e-05	-4.12798	1.83495e-10	-4.08509	5.70114e-05	0.000824935
ENSA	ENSG00000143420	-1.88784	0.00254318	-1.89119	1.73364e-07	-1.88784	0.00254318	0.020136
SEMA6C	ENSG00000143434	-5.60071	7.83514e-05	-5.64809	1.58552e-12	-5.60071	7.83514e-05	0.00107998
MRPL9	ENSG00000143436	-4.31696	3.2415e-10	-4.34426	4.56558e-25	-4.31696	3.2415e-10	1.61035e-08
C1orf56	ENSG00000143443	-5.54641	3.94568e-05	-5.33208	1.18643e-10	-5.54641	3.94568e-05	0.000607024
GOLPH3L	ENSG00000143457	-4.80286	4.42698e-10	-4.76981	1.11231e-17	-4.80286	4.42698e-10	2.14565e-08
SYT14	ENSG00000143469	-5.93166	0.00123898	-5.65575	0.000141224	-5.93166	0.00123898	0.0110807
TAF1A	ENSG00000143498	-6.91824	2.72586e-13	-6.84368	1.75228e-24	-6.91824	2.72586e-13	2.51941e-11
UBAP2L	ENSG00000143569	-1.95829	0.000191924	-1.97501	2.85355e-07	-1.95829	0.000191924	0.0022952
GATAD2B	ENSG00000143614	-3.40812	0.00229824	-3.33935	9.34119e-06	-3.40812	0.00229824	0.01844
FBXO28	ENSG00000143756	-3.34258	1.59271e-07	-3.33835	1.40722e-16	-3.34258	1.59271e-07	4.51066e-06
ITPKB	ENSG00000143772	-3.82824	0.00200591	-3.67375	1.76877e-06	-3.82824	0.00200591	0.0163364
PARP1	ENSG00000143799	-2.51763	3.95364e-05	-2.51925	6.73049e-15	-2.51763	3.95364e-05	0.000607465
PSEN2	ENSG00000143801	-6.2936	6.9178e-07	-5.99886	3.95799e-16	-6.2936	6.9178e-07	1.72554e-05
CAMKMT	ENSG00000143919	-3.54642	0.000785491	-3.50912	3.52253e-06	-3.54642	0.000785491	0.00752846
ETAA1	ENSG00000143971	-3.81104	0.000213728	-3.65317	2.79691e-18	-3.81104	0.000213728	0.00250815
MRPS5	ENSG00000144029	-2.24203	0.00282097	-2.27381	4.06512e-10	-2.24203	0.00282097	0.0220409
SFXN5	ENSG00000144040	-3.17747	0.00546277	-3.15896	0.000276023	-3.17747	0.00546277	0.0382908
NPHP1	ENSG00000144061	-4.29006	4.03994e-06	-4.27223	1.15962e-09	-4.29006	4.03994e-06	8.3192e-05
RALB	ENSG00000144118	-2.08807	0.00147174	-2.10677	1.26982e-10	-2.08807	0.00147174	0.0126881
FBLN7	ENSG00000144152	-6.78802	9.96196e-08	-6.62854	1.42395e-11	-6.78802	9.96196e-08	2.91119e-06
ZC3H8	ENSG00000144161	-6.2013	4.65779e-11	-6.20352	3.38181e-24	-6.2013	4.65779e-11	2.87745e-09
LIPT1	ENSG00000144182	-3.03918	0.00244574	-3.0506	3.19787e-06	-3.03918	0.00244574	0.0194923
GALNT13	ENSG00000144278	-5.94743	9.53188e-05	-5.69798	6.27697e-08	-5.94743	9.53188e-05	0.00128707
ABCA12	ENSG00000144452	-6.53587	0.00287114	-6.43419	0.00308507	-6.43419	0.00308507	0.0238079
COPS7B	ENSG00000144524	-6.97737	3.88682e-18	-6.97929	7.34097e-42	-6.97737	3.88682e-18	9.08678e-16
FANCD2	ENSG00000144554	-2.99767	0.00739803	-2.921	0.000135063	-2.99767	0.00739803	0.049031
RETREG2	ENSG00000144567	-1.71092	0.00245914	-1.71319	3.29989e-10	-1.71092	0.00245914	0.019573
CNOT9	ENSG00000144580	-2.3397	0.000808833	-2.35818	1.09534e-09	-2.3397	0.000808833	0.00772115
EAF1	ENSG00000144597	-2.98988	0.000909975	-2.97041	5.22477e-07	-2.98988	0.000909975	0.00853629
ITGA9	ENSG00000144668	-6.21283	2.59578e-05	-6.14996	2.2894e-06	-6.21283	2.59578e-05	0.000425057
STAC	ENSG00000144681	-4.16902	1.78703e-06	-4.16814	2.75326e-09	-4.16902	1.78703e-06	4.05843e-05
CAND2	ENSG00000144712	-5.67991	0.0010297	-5.46198	0.00015084	-5.67991	0.0010297	0.0095024
UBA3	ENSG00000144744	-2.23115	0.00051287	-2.2377	2.58503e-12	-2.23115	0.00051287	0.00525087
MED12L	ENSG00000144893	-5.03572	0.000549516	-4.96542	4.76158e-06	-5.03572	0.000549516	0.00555244
NICN1	ENSG00000145029	-5.56526	0.000127256	-5.22599	6.23255e-08	-5.56526	0.000127256	0.00162973
CENPC	ENSG00000145241	-2.83862	0.00254339	-2.86322	1.99746e-08	-2.83862	0.00254339	0.020136
DDIT4L	ENSG00000145358	-6.81068	1.65016e-05	-6.77892	1.21644e-06	-6.81068	1.65016e-05	0.00028525
ANK2	ENSG00000145362	-2.90188	1.78592e-06	-2.92056	8.05995e-17	-2.90188	1.78592e-06	4.05843e-05
TIFA	ENSG00000145365	-3.81119	5.5059e-06	-3.81155	1.67914e-10	-3.81119	5.5059e-06	0.00011089
CCNA2	ENSG00000145386	-6.67997	2.89524e-05	-6.69417	1.09346e-05	-6.67997	2.89524e-05	0.000465856
FAM105A	ENSG00000145569	-6.13267	0.00204362	-5.81258	0.00136516	-6.13267	0.00204362	0.0165982
BHMT	ENSG00000145692	-6.32588	0.000103094	-6.3248	1.97066e-05	-6.32588	0.000103094	0.00137493
IQGAP2	ENSG00000145703	-9.0999	0.000720905	-9.15471	0.000769782	-9.15471	0.000769782	0.00740392
BDP1	ENSG00000145734	-1.33123	0.00640222	-1.34358	6.53029e-06	-1.33123	0.00640222	0.0436691
FAM50B	ENSG00000145945	-4.81391	0.00132752	-4.50007	1.85859e-10	-4.81391	0.00132752	0.01162
TNFRSF21	ENSG00000146072	-6.96089	2.76559e-08	-6.99976	4.73123e-10	-6.96089	2.76559e-08	9.10888e-07
MUT	ENSG00000146085	-3.94138	1.21107e-05	-3.84879	3.6328e-20	-3.94138	1.21107e-05	0.000217614
TPBG	ENSG00000146242	-2.90165	1.78861e-05	-2.92538	2.20803e-09	-2.90165	1.78861e-05	0.000306403
MMS22L	ENSG00000146263	-3.47468	3.73562e-06	-3.49064	3.90963e-11	-3.47468	3.73562e-06	7.81401e-05
TBC1D32	ENSG00000146350	-2.18088	0.00558895	-2.16926	0.00029145	-2.18088	0.00558895	0.0390833
RSPO3	ENSG00000146374	-7.52966	0.000564361	-7.51878	0.000491713	-7.52966	0.000564361	0.00567838
ARHGAP18	ENSG00000146376	-2.15009	0.000235324	-2.15945	4.13919e-09	-2.15009	0.000235324	0.00273466
CCZ1B	ENSG00000146574	-3.6311	0.000565921	-3.54404	7.14543e-09	-3.6311	0.000565921	0.00568927
C7orf26	ENSG00000146576	-3.132	0.00698274	-3.04756	2.63469e-09	-3.132	0.00698274	0.0468252
MDH2	ENSG00000146701	-1.78695	0.00159455	-1.77507	8.12811e-08	-1.78695	0.00159455	0.0135508
DENND2A	ENSG00000146966	-6.6153	5.70715e-06	-6.53943	2.9932e-09	-6.6153	5.70715e-06	0.000114556
HDAC8	ENSG00000147099	-3.41551	9.93125e-06	-3.42383	5.50216e-12	-3.41551	9.93125e-06	0.000184153
KRBOX4	ENSG00000147121	-5.81987	3.15606e-06	-5.69886	1.29589e-16	-5.81987	3.15606e-06	6.69567e-05
ZMYM3	ENSG00000147130	-7.38422	1.42933e-25	-7.41986	2.30787e-45	-7.38422	1.42933e-25	8.96944e-23
GCNA	ENSG00000147174	-6.29672	3.32495e-05	-6.23749	5.39671e-06	-6.29672	3.32495e-05	0.000527173
CXorf57	ENSG00000147231	-5.72369	0.000852181	-5.58539	7.19766e-05	-5.72369	0.000852181	0.0080677
ZNF185	ENSG00000147394	-5.14542	0.000596785	-4.97592	2.34811e-06	-5.14542	0.000596785	0.00596435
CSGALNACT1	ENSG00000147408	-7.55772	1.29517e-09	-7.45263	3.75114e-12	-7.55772	1.29517e-09	5.82729e-08
BIN3	ENSG00000147439	-6.71367	1.39556e-12	-6.67189	2.40013e-29	-6.71367	1.39556e-12	1.16358e-10
CHMP7	ENSG00000147457	-2.82285	2.931e-05	-2.79975	3.2306e-19	-2.82285	2.931e-05	0.000470975
ERLIN2	ENSG00000147475	-1.8329	0.00252519	-1.81903	2.78122e-08	-1.8329	0.00252519	0.0200451
GOLGA7	ENSG00000147533	-2.41008	0.00368703	-2.41907	2.08177e-08	-2.41008	0.00368703	0.0276481
ADHFE1	ENSG00000147576	-5.87123	0.000326084	-5.67265	2.02834e-05	-5.87123	0.000326084	0.00359221
MRPS28	ENSG00000147586	-6.50326	1.65125e-10	-6.49474	3.80608e-22	-6.50326	1.65125e-10	8.98989e-09
C9orf72	ENSG00000147894	-8.34477	3.6355e-19	-8.35172	4.09748e-22	-8.34477	3.6355e-19	8.84614e-17
SIGMAR1	ENSG00000147955	-2.20497	0.00425429	-2.23453	1.97368e-08	-2.20497	0.00425429	0.0310618
CEP78	ENSG00000148019	-2.8232	0.00222538	-2.86123	2.27187e-07	-2.8232	0.00222538	0.0179671
NTRK2	ENSG00000148053	-4.61973	5.52465e-05	-4.58878	2.0358e-05	-4.61973	5.52465e-05	0.000803298
AUH	ENSG00000148090	-3.64621	2.70987e-05	-3.65345	4.51129e-14	-3.64621	2.70987e-05	0.000440188
ZNF462	ENSG00000148143	-2.37983	0.00180868	-2.367	2.02119e-08	-2.37983	0.00180868	0.0150278
ASB6	ENSG00000148331	-3.4906	0.001278	-3.34817	7.02209e-12	-3.4906	0.001278	0.0112955
NOTCH1	ENSG00000148400	-5.74781	1.48773e-05	-5.62541	3.44616e-10	-5.74781	1.48773e-05	0.000262012
FAM13C	ENSG00000148541	-6.18067	0.00139551	-5.99679	0.000629923	-6.18067	0.00139551	0.0121185
TAF5	ENSG00000148835	-6.53164	3.61444e-09	-6.50818	2.58033e-17	-6.53164	3.61444e-09	1.50157e-07
ITPRIP	ENSG00000148841	-5.9715	2.67585e-09	-5.99123	1.70591e-21	-5.9715	2.67585e-09	1.14763e-07
PGAP2	ENSG00000148985	-6.64498	9.22287e-08	-6.3945	1.1867e-15	-6.64498	9.22287e-08	2.74225e-06
PTPRJ	ENSG00000149177	-2.76194	0.000513064	-2.75082	8.64366e-10	-2.76194	0.000513064	0.00525087
CCDC81	ENSG00000149201	-6.73747	0.000737637	-6.56078	0.000533101	-6.73747	0.000737637	0.00715028
KLHL35	ENSG00000149243	-6.9358	1.75378e-05	-6.78421	2.89329e-06	-6.9358	1.75378e-05	0.000301302
TENM4	ENSG00000149256	-3.95687	9.21266e-06	-3.92522	6.67193e-07	-3.95687	9.21266e-06	0.000172708
CAPN5	ENSG00000149260	-3.14868	0.00110784	-3.18157	1.10686e-10	-3.14868	0.00110784	0.0101217
NPAT	ENSG00000149308	-2.86576	9.02514e-05	-2.8573	1.3876e-10	-2.86576	9.02514e-05	0.00122559
KAT14	ENSG00000149474	-5.31062	4.49639e-05	-5.09877	1.15375e-43	-5.31062	4.49639e-05	0.000678613
TKFC	ENSG00000149476	-6.84424	5.88103e-16	-6.8313	1.42942e-32	-6.84424	5.88103e-16	9.22625e-14
FEZ1	ENSG00000149557	-2.37441	9.29024e-05	-2.37923	9.84942e-07	-2.37441	9.29024e-05	0.00125872
PLCB3	ENSG00000149782	-4.06981	1.54535e-06	-4.05093	7.0234e-32	-4.06981	1.54535e-06	3.58467e-05
CNKSR2	ENSG00000149970	-8.28886	7.99834e-30	-8.30458	4.98549e-39	-8.28886	7.99834e-30	1.0596e-26
TIRAP	ENSG00000150455	-5.53291	0.00068083	-5.38534	1.95433e-05	-5.53291	0.00068083	0.0066756
CTAGE5	ENSG00000150527	-5.70454	0.00538871	-5.29117	0.00380825	-5.70454	0.00538871	0.0378607
WDR17	ENSG00000150627	-9.25187	0.00719761	-9.16373	0.00706643	-9.25187	0.00719761	0.048023
CCDC102B	ENSG00000150636	-3.45708	0.00492668	-3.502	0.00222104	-3.45708	0.00492668	0.0351321
MTMR12	ENSG00000150712	-2.6623	0.000784788	-2.68019	1.14049e-09	-2.6623	0.000784788	0.00752778
CCT5	ENSG00000150753	-1.50089	0.00361256	-1.50635	1.84247e-07	-1.50089	0.00361256	0.0271578
FAM173B	ENSG00000150756	-2.95807	0.00237784	-2.92315	5.3181e-10	-2.95807	0.00237784	0.0189893
PIH1D2	ENSG00000150773	-7.7364	6.05861e-08	-7.69708	9.79539e-10	-7.7364	6.05861e-08	1.85699e-06
FOXO1	ENSG00000150907	-3.80902	2.95179e-05	-3.80077	1.40568e-07	-3.80902	2.95179e-05	0.000473677
ABCB9	ENSG00000150967	-6.83218	2.88786e-09	-6.79157	3.00433e-13	-6.83218	2.88786e-09	1.22534e-07
RILPL2	ENSG00000150977	-4.17156	1.41119e-06	-4.20206	2.85255e-13	-4.17156	1.41119e-06	3.30561e-05
SLC7A11	ENSG00000151012	-2.01735	0.00327879	-2.00733	1.45205e-06	-2.01735	0.00327879	0.0249956
NGLY1	ENSG00000151092	-2.36986	0.00207505	-2.33785	1.77793e-12	-2.36986	0.00207505	0.0168305
UBE3B	ENSG00000151148	-4.67384	1.95207e-10	-4.66891	2.52803e-31	-4.67384	1.95207e-10	1.03442e-08
ANK3	ENSG00000151150	-2.73587	0.00654975	-2.73156	0.00130935	-2.73587	0.00654975	0.0444973
TWF1	ENSG00000151239	-3.19307	0.000140278	-3.09714	1.24978e-20	-3.19307	0.000140278	0.00177626
SRFBP1	ENSG00000151304	-2.60081	0.00121627	-2.62054	1.54065e-08	-2.60081	0.00121627	0.0109116
AKAP6	ENSG00000151320	-6.45073	0.00011602	-6.23318	3.08499e-05	-6.45073	0.00011602	0.00151512
NUBPL	ENSG00000151413	-6.57079	2.69224e-10	-6.47351	1.30878e-20	-6.57079	2.69224e-10	1.35441e-08
ACAD8	ENSG00000151498	-7.22569	4.52204e-18	-7.21337	3.83875e-35	-7.22569	4.52204e-18	1.03685e-15
EDNRA	ENSG00000151617	-6.77711	0.00020581	-6.51501	6.88068e-05	-6.77711	0.00020581	0.00242957
NR3C2	ENSG00000151623	-3.83662	6.61451e-05	-3.7791	8.5137e-09	-3.83662	6.61451e-05	0.000932207
DPYSL4	ENSG00000151640	-5.8475	1.47443e-05	-5.66708	3.7615e-11	-5.8475	1.47443e-05	0.000260054
MFSD6	ENSG00000151690	-4.06868	0.000318567	-3.98667	3.2295e-07	-4.06868	0.000318567	0.00353
SERP2	ENSG00000151778	-3.4029	0.00297214	-3.38011	1.88615e-05	-3.4029	0.00297214	0.0230708
CACUL1	ENSG00000151893	-2.50063	0.00082217	-2.52386	4.71677e-08	-2.50063	0.00082217	0.00782341
TIAL1	ENSG00000151923	-1.60283	0.00172015	-1.61959	7.89296e-08	-1.60283	0.00172015	0.0144229
RABGAP1L	ENSG00000152061	-4.6721	8.00575e-14	-4.67151	3.92088e-28	-4.6721	8.00575e-14	8.52255e-12
FAM151B	ENSG00000152380	-5.95957	5.80108e-06	-5.85013	1.84184e-09	-5.95957	5.80108e-06	0.000116051
ZNF547	ENSG00000152433	-6.53686	1.74368e-08	-6.47369	2.01915e-14	-6.53686	1.74368e-08	6.0789e-07
ZNF776	ENSG00000152443	-6.90542	1.88986e-10	-6.71187	1.47533e-19	-6.90542	1.88986e-10	1.01499e-08
ZNF256	ENSG00000152454	-6.21304	3.46483e-06	-6.06806	1.51319e-10	-6.21304	3.46483e-06	7.33768e-05
USP12	ENSG00000152484	-2.82682	1.096e-05	-2.8457	2.62467e-11	-2.82682	1.096e-05	0.000201041
PLEKHH2	ENSG00000152527	-7.15646	9.4883e-10	-7.04056	7.55666e-16	-7.15646	9.4883e-10	4.36791e-08
PFKM	ENSG00000152556	-2.85798	1.16844e-05	-2.84566	1.93926e-13	-2.85798	1.16844e-05	0.00021108
IGSF10	ENSG00000152580	-8.24713	1.00219e-06	-8.17311	2.44785e-07	-8.24713	1.00219e-06	2.38981e-05
NADK2	ENSG00000152620	-3.45139	1.54096e-08	-3.45122	9.66342e-18	-3.45139	1.54096e-08	5.48242e-07
SAR1B	ENSG00000152700	-2.0633	0.00126257	-2.05693	1.98605e-09	-2.0633	0.00126257	0.011209
	ENSG00000152726	-6.38379	0.000152932	-5.96208	1.91276e-06	-6.38379	0.000152932	0.00190733
GPR180	ENSG00000152749	-4.91184	3.81137e-12	-4.92466	2.23194e-21	-4.91184	3.81137e-12	3.02953e-10
PRDM8	ENSG00000152784	-6.39443	1.16868e-07	-6.17635	3.14731e-20	-6.39443	1.16868e-07	3.39857e-06
SREK1IP1	ENSG00000153006	-2.70684	0.000127096	-2.73645	5.58027e-11	-2.70684	0.000127096	0.00162943
LGI2	ENSG00000153012	-5.73769	0.00743356	-5.4495	0.00684018	-5.73769	0.00743356	0.0492391
BANK1	ENSG00000153064	-5.25956	0.00105409	-4.6667	2.54069e-06	-5.25956	0.00105409	0.00970889
ANAPC1	ENSG00000153107	-4.4503	3.80984e-11	-4.4767	7.9897e-23	-4.4503	3.80984e-11	2.46873e-09
CLGN	ENSG00000153132	-3.49559	0.000156924	-3.49629	3.50636e-08	-3.49559	0.000156924	0.00194693
CETN3	ENSG00000153140	-3.51648	2.42735e-06	-3.54756	1.0616e-19	-3.51648	2.42735e-06	5.31032e-05
BMP6	ENSG00000153162	-2.92531	0.00482721	-2.88627	3.71866e-06	-2.92531	0.00482721	0.034609
PTPRR	ENSG00000153233	-5.23163	0.000235643	-5.14643	2.09077e-05	-5.23163	0.000235643	0.00273571
MCOLN2	ENSG00000153898	-7.19549	0.000411568	-6.9851	0.000191538	-7.19549	0.000411568	0.00433874
SREK1	ENSG00000153914	-2.80311	5.3028e-05	-2.77953	7.34349e-17	-2.80311	5.3028e-05	0.000776723
CHD1	ENSG00000153922	-1.86471	0.000870217	-1.8818	7.11317e-10	-1.86471	0.000870217	0.00821504
NUS1	ENSG00000153989	-7.61434	6.68482e-11	-7.61224	3.58009e-13	-7.61434	6.68482e-11	3.96533e-09
AK5	ENSG00000154027	-5.49399	1.86323e-10	-5.47703	1.35912e-12	-5.49399	1.86323e-10	1.00522e-08
DNAAF1	ENSG00000154099	-5.74894	0.00722179	-5.49344	0.00665154	-5.74894	0.00722179	0.0481035
ROBO3	ENSG00000154134	-2.66925	0.00201184	-2.66841	2.67299e-06	-2.66925	0.00201184	0.0163735
RETREG1	ENSG00000154153	-5.35326	0.00068684	-5.256	3.13531e-05	-5.35326	0.00068684	0.00671245
ANGPT1	ENSG00000154188	-3.38614	0.000788882	-3.36493	7.19994e-10	-3.38614	0.000788882	0.00754883
ABCA5	ENSG00000154265	-2.69958	0.000250756	-2.67305	7.3147e-08	-2.69958	0.000250756	0.00287754
PGM5	ENSG00000154330	-7.68477	0.000259082	-7.672	0.000237373	-7.68477	0.000259082	0.00296738
OBSCN	ENSG00000154358	-8.24938	9.61188e-05	-8.09426	8.2742e-05	-8.24938	9.61188e-05	0.00129641
CNTNAP3B	ENSG00000154529	-5.60802	0.00139414	-5.54737	0.000624603	-5.60802	0.00139414	0.0121154
BTG3	ENSG00000154640	-2.73921	0.00118078	-2.71929	6.8596e-11	-2.73921	0.00118078	0.0106575
NCAM2	ENSG00000154654	-7.74204	1.01035e-13	-7.68939	5.72653e-19	-7.74204	1.01035e-13	1.02088e-11
JAM2	ENSG00000154721	-5.49636	0.00552951	-5.54935	0.00253277	-5.49636	0.00552951	0.0387131
SLFN13	ENSG00000154760	-6.13004	0.000339181	-5.76362	3.47032e-05	-6.13004	0.000339181	0.00370674
EME1	ENSG00000154920	-5.2409	0.000621076	-5.14314	4.04753e-06	-5.2409	0.000621076	0.00618121
ACSS1	ENSG00000154930	-5.57503	0.000522046	-5.535	4.67216e-05	-5.57503	0.000522046	0.00532907
ANKRD40	ENSG00000154945	-2.72355	1.51266e-05	-2.74245	2.68452e-14	-2.72355	1.51266e-05	0.000265877
AK9	ENSG00000155085	-2.31013	0.0051714	-2.30027	0.00059382	-2.31013	0.0051714	0.0365493
OTUD6B	ENSG00000155100	-5.6848	1.50453e-06	-5.49845	1.78581e-27	-5.6848	1.50453e-06	3.50363e-05
PPM1J	ENSG00000155367	-5.70489	0.000289271	-5.52645	4.80125e-06	-5.70489	0.000289271	0.00325991
	ENSG00000155640	-3.43841	0.000206274	-3.47711	1.09028e-15	-3.43841	0.000206274	0.00243265
TTN	ENSG00000155657	-5.9154	4.06451e-26	-5.89998	1.51134e-40	-5.9154	4.06451e-26	2.69229e-23
KDM8	ENSG00000155666	-4.95993	0.00130243	-4.72581	4.52493e-06	-4.95993	0.00130243	0.011451
RAB39B	ENSG00000155961	-4.91287	0.000772131	-4.80923	6.43762e-06	-4.91287	0.000772131	0.0074183
AFF2	ENSG00000155966	-4.76774	6.46512e-05	-4.7503	3.87969e-05	-4.76774	6.46512e-05	0.000914397
FAM161B	ENSG00000156050	-5.91274	4.77017e-06	-5.56002	1.53927e-18	-5.91274	4.77017e-06	9.73882e-05
DPY19L4	ENSG00000156162	-1.99908	0.00186975	-1.99175	2.9334e-11	-1.99908	0.00186975	0.0154342
NDUFAF6	ENSG00000156170	-2.76731	0.0007503	-2.75291	4.58093e-08	-2.76731	0.0007503	0.00724963
ADAMTSL3	ENSG00000156218	-5.08972	0.00531185	-4.97473	0.00335931	-5.08972	0.00531185	0.0373868
N6AMT1	ENSG00000156239	-6.70777	1.81516e-10	-6.72435	6.35481e-14	-6.70777	1.81516e-10	9.83734e-09
CDK20	ENSG00000156345	-4.95836	0.00128791	-4.59256	8.13316e-07	-4.95836	0.00128791	0.0113494
TDRD9	ENSG00000156414	-6.36774	8.32178e-05	-6.29612	2.78048e-05	-6.36774	8.32178e-05	0.00114111
FAM122C	ENSG00000156500	-7.65275	2.51904e-05	-7.68053	2.49028e-05	-7.65275	2.51904e-05	0.000414269
HKDC1	ENSG00000156510	-5.36388	0.0028399	-5.13628	0.00108873	-5.36388	0.0028399	0.0221598
GLYATL2	ENSG00000156689	-7.2957	0.00101967	-7.09461	0.00079064	-7.2957	0.00101967	0.0094171
SASS6	ENSG00000156876	-7.16211	3.85175e-11	-7.1829	3.2807e-13	-7.16211	3.85175e-11	2.4824e-09
TATDN2	ENSG00000157014	-2.68049	0.000585391	-2.66046	4.31213e-11	-2.68049	0.000585391	0.00586522
SSBP3	ENSG00000157216	-3.56328	0.00415317	-3.57163	4.04258e-07	-3.56328	0.00415317	0.0304915
DDX19B	ENSG00000157349	-5.595	2.75163e-05	-5.54163	1.62445e-10	-5.595	2.75163e-05	0.000445152
ST3GAL2	ENSG00000157350	-2.48496	0.00658778	-2.53737	5.59726e-08	-2.48496	0.00658778	0.0446539
KIT	ENSG00000157404	-8.11137	1.97594e-09	-8.06012	4.43448e-11	-8.11137	1.97594e-09	8.66144e-08
ZNF19	ENSG00000157429	-5.28741	0.000629267	-5.19173	5.32342e-07	-5.28741	0.000629267	0.00624708
ERG	ENSG00000157554	-6.92358	4.57483e-05	-6.91255	2.04394e-05	-6.92358	4.57483e-05	0.000688709
ETS2	ENSG00000157557	-7.78245	5.47933e-20	-7.77481	3.00316e-35	-7.78245	5.47933e-20	1.48477e-17
LCA5L	ENSG00000157578	-6.47687	1.00119e-05	-6.45662	6.85709e-07	-6.47687	1.00119e-05	0.00018536
CREB3L1	ENSG00000157613	-1.49749	0.00120102	-1.49038	4.08047e-08	-1.49749	0.00120102	0.0108155
C2CD2	ENSG00000157617	-3.53607	0.000101315	-3.5475	1.6983e-13	-3.53607	0.000101315	0.00136033
TAB3	ENSG00000157625	-2.87722	4.77638e-05	-2.86317	2.9799e-10	-2.87722	4.77638e-05	0.000709201
ZNF618	ENSG00000157657	-3.11161	0.00361481	-3.15772	2.02096e-06	-3.11161	0.00361481	0.0271578
RADIL	ENSG00000157927	-6.12417	6.10313e-05	-5.87097	1.72232e-07	-6.12417	6.10313e-05	0.000869386
CNNM4	ENSG00000158158	-6.1292	2.02438e-08	-6.12342	5.0077e-20	-6.1292	2.02438e-08	6.91595e-07
DZIP1L	ENSG00000158163	-6.80057	9.21675e-14	-6.74101	1.56118e-24	-6.80057	9.21675e-14	9.39242e-12
MRAS	ENSG00000158186	-2.96927	5.22796e-06	-2.95356	1.30521e-13	-2.96927	5.22796e-06	0.00010547
ABHD3	ENSG00000158201	-5.53946	2.02429e-05	-5.55246	4.50312e-10	-5.53946	2.02429e-05	0.000341864
ESYT3	ENSG00000158220	-5.75304	0.000720134	-5.61174	0.000148575	-5.75304	0.000720134	0.00700911
RNF207	ENSG00000158286	-5.63417	0.000349553	-5.5927	2.24496e-05	-5.63417	0.000349553	0.00379919
SHROOM4	ENSG00000158352	-6.90341	7.05788e-11	-6.94067	6.44338e-14	-6.90341	7.05788e-11	4.1659e-09
CDC25C	ENSG00000158402	-6.04882	2.21104e-05	-5.96067	1.50708e-06	-6.04882	2.21104e-05	0.000369218
RIBC1	ENSG00000158423	-6.21523	0.00304375	-5.82253	0.0021986	-6.21523	0.00304375	0.0235348
PPP1R9A	ENSG00000158528	-7.80008	0.00419726	-7.73359	0.00439545	-7.73359	0.00439545	0.0318917
GDPD5	ENSG00000158555	-6.95884	1.32353e-10	-6.87457	1.51622e-27	-6.95884	1.32353e-10	7.30578e-09
ZSCAN12	ENSG00000158691	-7.14472	2.81304e-16	-7.15077	8.20073e-25	-7.14472	2.81304e-16	4.59451e-14
NDUFS2	ENSG00000158864	-2.54583	0.0012236	-2.47615	7.70577e-14	-2.54583	0.0012236	0.0109609
CCAR2	ENSG00000158941	-4.40497	4.50719e-10	-4.40559	1.22508e-35	-4.40497	4.50719e-10	2.17568e-08
CDC42SE2	ENSG00000158985	-2.52916	0.0070686	-2.51817	0.000121725	-2.52916	0.0070686	0.0472415
MIS18A	ENSG00000159055	-6.51982	1.36156e-08	-6.47751	3.25902e-11	-6.51982	1.36156e-08	4.88972e-07
DONSON	ENSG00000159147	-3.57373	6.87502e-06	-3.56296	4.64032e-11	-3.57373	6.87502e-06	0.000134378
HLCS	ENSG00000159267	-1.78293	0.00133281	-1.79059	8.1457e-08	-1.78293	0.00133281	0.0116503
HK2	ENSG00000159399	-2.64526	0.000828455	-2.65505	1.49825e-07	-2.64526	0.000828455	0.00787066
ALDH4A1	ENSG00000159423	-6.07912	4.93897e-05	-5.55843	4.84775e-15	-6.07912	4.93897e-05	0.000728803
STARD9	ENSG00000159433	-7.41811	1.49236e-15	-7.39108	6.80101e-24	-7.41811	1.49236e-15	2.16992e-13
THEM4	ENSG00000159445	-2.92566	0.000228154	-2.94182	2.41838e-08	-2.92566	0.000228154	0.00266172
RSPRY1	ENSG00000159579	-3.70739	1.90433e-06	-3.73265	1.7289e-27	-3.70739	1.90433e-06	4.28402e-05
ACE	ENSG00000159640	-8.30276	2.41946e-19	-8.31829	8.65731e-29	-8.30276	2.41946e-19	6.00984e-17
ZFYVE28	ENSG00000159733	-6.42372	2.00322e-08	-6.33318	9.91585e-14	-6.42372	2.00322e-08	6.86334e-07
RGS12	ENSG00000159788	-6.55555	8.83772e-10	-6.49145	1.27211e-22	-6.55555	8.83772e-10	4.10008e-08
NPR2	ENSG00000159899	-3.52695	0.000187779	-3.50279	2.01694e-16	-3.52695	0.000187779	0.00225694
ZNF235	ENSG00000159917	-4.75459	0.00183748	-4.3629	4.08723e-06	-4.75459	0.00183748	0.0152352
ZBTB8A	ENSG00000160062	-5.25926	0.000209709	-4.83365	4.11698e-13	-5.25926	0.000209709	0.00247071
FNDC5	ENSG00000160097	-5.82845	0.00611247	-5.72844	0.00379398	-5.82845	0.00611247	0.041981
VMA21	ENSG00000160131	-1.76628	0.00280166	-1.77904	0.000167247	-1.76628	0.00280166	0.0219332
KALRN	ENSG00000160145	-4.87651	0.000343091	-4.7948	0.000167446	-4.87651	0.000343091	0.00374604
AGPAT3	ENSG00000160216	-3.08849	4.38566e-05	-3.05002	1.32324e-16	-3.08849	4.38566e-05	0.000664424
GAB3	ENSG00000160219	-6.2683	0.00143631	-6.27972	0.00117119	-6.2683	0.00143631	0.0124275
C21orf58	ENSG00000160298	-5.65929	0.000156118	-5.36438	4.59862e-07	-5.65929	0.000156118	0.00193996
SPTBN4	ENSG00000160460	-5.47246	0.000265892	-5.31404	7.13423e-06	-5.47246	0.000265892	0.00303371
TAOK1	ENSG00000160551	-1.28299	0.00190948	-1.28649	4.91428e-05	-1.28299	0.00190948	0.0156904
MED27	ENSG00000160563	-6.12168	3.21757e-05	-5.9444	2.01504e-08	-6.12168	3.21757e-05	0.000510826
SIK3	ENSG00000160584	-3.42405	4.80636e-06	-3.40336	5.90439e-16	-3.42405	4.80636e-06	9.77923e-05
NLRX1	ENSG00000160703	-6.8096	2.60402e-14	-6.82646	4.65612e-41	-6.8096	2.60402e-14	3.01434e-12
UBQLN4	ENSG00000160803	-5.83493	1.80591e-06	-5.59298	5.62786e-21	-5.83493	1.80591e-06	4.09073e-05
MFSD12	ENSG00000161091	-6.19347	3.01949e-09	-6.22675	5.07972e-22	-6.19347	3.01949e-09	1.27213e-07
YDJC	ENSG00000161179	-5.20936	0.000381051	-5.11959	9.39405e-07	-5.20936	0.000381051	0.00407834
DVL3	ENSG00000161202	-2.64491	0.000656397	-2.67124	3.27345e-15	-2.64491	0.000656397	0.00646309
FBXO27	ENSG00000161243	-5.25895	0.00745042	-4.58677	0.00342094	-5.25895	0.00745042	0.0493234
DMKN	ENSG00000161249	-2.75678	0.00320647	-2.75088	7.88048e-07	-2.75678	0.00320647	0.0246491
BDH1	ENSG00000161267	-6.72306	7.02923e-05	-6.46818	7.96011e-06	-6.72306	7.02923e-05	0.00098368
ZNF382	ENSG00000161298	-7.07115	1.49213e-12	-7.07003	4.21972e-17	-7.07115	1.49213e-12	1.23546e-10
PLXDC1	ENSG00000161381	-9.11114	0.000239994	-8.84719	0.000211828	-9.11114	0.000239994	0.00278351
PGAP3	ENSG00000161395	-2.97126	0.00385206	-2.94911	8.83877e-05	-2.97126	0.00385206	0.02858
SRSF2	ENSG00000161547	-2.46738	0.00226459	-2.4733	3.85109e-06	-2.46738	0.00226459	0.0182437
ZNF385A	ENSG00000161642	-6.52634	0.000386833	-6.17925	8.50983e-05	-6.52634	0.000386833	0.00412542
EMC10	ENSG00000161671	-4.11506	1.8294e-06	-4.10628	4.12077e-22	-4.11506	1.8294e-06	4.13106e-05
ZNF653	ENSG00000161914	-4.30326	0.00702792	-4.03229	0.000747425	-4.30326	0.00702792	0.0470224
MED11	ENSG00000161920	-2.70905	0.00639265	-2.73048	0.00014299	-2.70905	0.00639265	0.0436288
TNFSF13	ENSG00000161955	-5.7054	0.00523624	-5.15145	0.00320483	-5.7054	0.00523624	0.0369273
SENP3	ENSG00000161956	-5.77753	4.1194e-08	-5.78767	2.48532e-46	-5.77753	4.1194e-08	1.29936e-06
CLPB	ENSG00000162129	-5.84016	1.08741e-08	-5.88982	1.83382e-23	-5.84016	1.08741e-08	4.01399e-07
NEU3	ENSG00000162139	-6.81962	1.92523e-09	-6.72065	4.68944e-18	-6.81962	1.92523e-09	8.47031e-08
TTC9C	ENSG00000162222	-2.93851	6.23353e-06	-2.93652	4.98474e-11	-2.93851	6.23353e-06	0.00012305
SLC1A7	ENSG00000162383	-6.18133	0.000464071	-5.61171	2.83751e-05	-6.18133	0.000464071	0.0048282
MAGOH	ENSG00000162385	2.22007	0.00291255	2.20682	1.83903e-07	2.22007	0.00291255	0.0226821
PARS2	ENSG00000162396	-5.41232	5.41911e-05	-5.26216	3.61747e-12	-5.41232	5.41911e-05	0.000791814
USP24	ENSG00000162402	-2.09452	0.000437244	-2.10601	8.45084e-10	-2.09452	0.000437244	0.00457303
RAVER2	ENSG00000162437	-5.56628	2.91517e-06	-5.54155	6.63836e-07	-5.56628	2.91517e-06	6.26263e-05
PDPN	ENSG00000162493	-3.4956	0.00177746	-3.50027	9.77783e-06	-3.4956	0.00177746	0.0148096
DHRS3	ENSG00000162496	-1.60021	0.00515089	-1.6122	1.54006e-07	-1.60021	0.00515089	0.0364691
SDC3	ENSG00000162512	-2.24708	0.00300342	-2.26821	9.95502e-07	-2.24708	0.00300342	0.0232682
OMA1	ENSG00000162600	-2.10518	0.00632233	-2.13214	2.78885e-06	-2.10518	0.00632233	0.0431984
LRRIQ3	ENSG00000162620	-6.2828	7.453e-05	-6.25067	4.59771e-05	-6.2828	7.453e-05	0.00103448
B3GALT2	ENSG00000162630	-6.32198	3.9776e-09	-6.31881	1.33404e-20	-6.32198	3.9776e-09	1.6186e-07
GBP4	ENSG00000162654	-6.9686	6.70817e-05	-6.95286	3.37236e-05	-6.9686	6.70817e-05	0.000943178
VCAM1	ENSG00000162692	-4.77761	0.00126612	-4.75503	1.31896e-05	-4.77761	0.00126612	0.0112237
RBM15	ENSG00000162775	-3.01643	0.00657582	-2.89313	3.29969e-12	-3.01643	0.00657582	0.0446235
ACP6	ENSG00000162836	-5.27381	0.00613389	-4.74398	0.0015213	-5.27381	0.00613389	0.0420678
KIF26B	ENSG00000162849	-7.60087	1.67541e-15	-7.62126	3.28075e-18	-7.60087	1.67541e-15	2.40674e-13
RFTN2	ENSG00000162944	-2.37707	0.00501964	-2.3735	9.52027e-05	-2.37707	0.00501964	0.0356669
DUSP19	ENSG00000162999	-6.83759	3.5653e-08	-6.79953	3.69852e-10	-6.83759	3.5653e-08	1.1489e-06
CCDC138	ENSG00000163006	2.82399	0.00152964	2.79439	0.00117823	2.82399	0.00152964	0.0131235
WDCP	ENSG00000163026	-6.72154	5.94241e-13	-6.67544	4.10015e-28	-6.72154	5.94241e-13	5.26755e-11
	ENSG00000163067	-3.62384	0.000168367	-3.6727	7.80594e-10	-3.62384	0.000168367	0.00206314
NOSTRIN	ENSG00000163072	-5.22895	0.00416573	-4.87771	0.00140507	-5.22895	0.00416573	0.0305461
BBS5	ENSG00000163093	-4.97127	0.00253339	-4.75594	0.000486364	-4.97127	0.00253339	0.0200835
MSX1	ENSG00000163132	-5.22811	0.000281338	-4.94921	4.93379e-09	-5.22811	0.000281338	0.00319466
IWS1	ENSG00000163166	-3.22279	0.000474628	-3.17987	9.81788e-19	-3.22279	0.000474628	0.00492086
PAQR3	ENSG00000163291	-7.49186	3.03798e-20	-7.47116	1.8889e-42	-7.49186	3.03798e-20	8.42369e-18
CGGBP1	ENSG00000163320	-2.25385	6.33001e-05	-2.23958	4.32176e-10	-2.25385	6.33001e-05	0.000898485
PMVK	ENSG00000163344	-5.7388	4.53879e-05	-5.16129	1.09264e-16	-5.7388	4.53879e-05	0.000684147
STK36	ENSG00000163482	-3.32029	0.000485089	-3.37295	2.54921e-11	-3.32029	0.000485089	0.00501623
GLB1L	ENSG00000163521	-6.56514	2.62599e-09	-6.54452	1.12992e-24	-6.56514	2.62599e-09	1.13031e-07
SGO2	ENSG00000163535	-7.78531	1.70778e-16	-7.83997	3.5415e-21	-7.78531	1.70778e-16	2.99439e-14
PPM1L	ENSG00000163590	-8.37271	8.12217e-05	-8.3597	8.7144e-05	-8.3597	8.7144e-05	0.00118881
CADPS	ENSG00000163618	-7.19148	4.05865e-05	-7.09617	1.47586e-05	-7.19148	4.05865e-05	0.000621198
PPM1K	ENSG00000163644	-3.32677	0.000348596	-3.38059	1.55237e-10	-3.32677	0.000348596	0.00379226
DNASE1L3	ENSG00000163687	-7.79756	0.000894304	-7.67312	0.000822974	-7.79756	0.000894304	0.00840251
CRELD1	ENSG00000163703	-3.40529	0.000118855	-3.45832	1.58614e-12	-3.40529	0.000118855	0.00154537
PCOLCE2	ENSG00000163710	-2.64058	0.00196752	-2.64791	0.0009998	-2.64058	0.00196752	0.0160566
HPS3	ENSG00000163755	-2.58625	0.000509072	-2.56616	1.12046e-08	-2.58625	0.000509072	0.00521898
TOPBP1	ENSG00000163781	-2.35743	0.000200398	-2.37498	2.38493e-12	-2.35743	0.000200398	0.00238064
SLC4A1AP	ENSG00000163798	-4.72067	1.31242e-11	-4.72753	3.69664e-25	-4.72067	1.31242e-11	9.25915e-10
ZDHHC3	ENSG00000163812	-1.61967	0.00255043	-1.62185	4.36451e-07	-1.61967	0.00255043	0.0201784
LZTFL1	ENSG00000163818	-3.56611	0.000544792	-3.5271	8.26586e-14	-3.56611	0.000544792	0.00551406
LRRC2	ENSG00000163827	-3.86536	0.000320375	-3.70208	7.38976e-10	-3.86536	0.000320375	0.00354673
DTX3L	ENSG00000163840	-4.25345	9.71236e-09	-4.27692	8.48879e-25	-4.25345	9.71236e-09	3.64152e-07
UVSSA	ENSG00000163945	-3.59371	0.000374702	-3.64017	3.40659e-06	-3.59371	0.000374702	0.00402122
BDH2	ENSG00000164039	-3.10943	0.000140059	-3.12706	1.83567e-08	-3.10943	0.000140059	0.00177626
SPRY1	ENSG00000164056	-8.89575	1.18415e-11	-8.86402	1.00186e-12	-8.89575	1.18415e-11	8.50518e-10
RNF123	ENSG00000164068	-6.58323	3.1725e-13	-6.48546	3.94251e-52	-6.58323	3.1725e-13	2.90967e-11
HSPA4L	ENSG00000164070	-3.66004	0.000104846	-3.62963	2.1597e-09	-3.66004	0.000104846	0.00139206
PITX2	ENSG00000164093	-3.4669	0.000501819	-3.51871	1.73899e-07	-3.4669	0.000501819	0.00515792
CEP44	ENSG00000164118	-5.16751	1.01389e-05	-5.11493	2.98621e-14	-5.16751	1.01389e-05	0.000187421
FAM198B	ENSG00000164125	-2.56723	4.8841e-05	-2.59414	1.02425e-14	-2.56723	4.8841e-05	0.000722001
IL15	ENSG00000164136	-6.7893	0.0051854	-6.62238	0.00510145	-6.7893	0.0051854	0.0366265
HHIP	ENSG00000164161	-9.19129	5.28372e-09	-9.16752	1.83249e-09	-9.19129	5.28372e-09	2.09295e-07
ZNF474	ENSG00000164185	-6.96878	0.0020283	-6.99959	0.00214285	-6.99959	0.00214285	0.0173686
RNF180	ENSG00000164197	-6.76966	2.36793e-08	-6.69159	1.16175e-10	-6.76966	2.36793e-08	7.98775e-07
ERAP1	ENSG00000164307	-2.26915	0.0012075	-2.28664	5.83085e-10	-2.26915	0.0012075	0.0108656
ERAP2	ENSG00000164308	-5.03821	0.00314165	-5.04573	0.00246286	-5.03821	0.00314165	0.0242133
CMYA5	ENSG00000164309	-6.39244	1.76825e-07	-6.33699	7.43758e-10	-6.39244	1.76825e-07	4.96068e-06
TLR3	ENSG00000164342	-4.34661	3.62434e-06	-4.35079	1.74319e-11	-4.34661	3.62434e-06	7.64833e-05
GRIK2	ENSG00000164418	-6.01966	1.21373e-05	-6.04811	7.43516e-07	-6.01966	1.21373e-05	0.000217614
RAET1E	ENSG00000164520	-5.70467	0.00712985	-5.51822	0.00660482	-5.70467	0.00712985	0.0476242
GPR85	ENSG00000164604	-6.32586	7.90074e-06	-6.11892	5.7624e-09	-6.32586	7.90074e-06	0.000151692
SLC29A4	ENSG00000164638	-5.53971	0.0027795	-5.27672	0.000692302	-5.53971	0.0027795	0.0217883
CDCA7L	ENSG00000164649	-2.15659	0.00725617	-2.12718	1.127e-07	-2.15659	0.00725617	0.0482248
MIOS	ENSG00000164654	-7.75032	2.90432e-35	-7.78751	4.57362e-59	-7.75032	2.90432e-35	1.73141e-31
SYTL3	ENSG00000164674	-4.96636	0.000416569	-4.87936	1.58713e-06	-4.96636	0.000416569	0.00438759
SLC13A4	ENSG00000164707	-7.49577	0.000656446	-7.16579	0.000491575	-7.49577	0.000656446	0.00646309
ADCY1	ENSG00000164742	-7.22191	0.00448737	-7.09152	0.00488288	-7.09152	0.00488288	0.0348823
PHKG1	ENSG00000164776	-8.89704	6.02779e-07	-8.91791	2.02867e-07	-8.89704	6.02779e-07	1.52589e-05
GPER1	ENSG00000164850	-6.24039	1.93237e-06	-6.12585	5.1128e-13	-6.24039	1.93237e-06	4.33891e-05
FASTK	ENSG00000164896	-2.19898	0.00540055	-2.22299	4.22133e-09	-2.19898	0.00540055	0.0379216
WASHC5	ENSG00000164961	-1.87778	0.0018761	-1.8861	1.00013e-10	-1.87778	0.0018761	0.0154694
SNAPC3	ENSG00000164975	-2.35565	0.00143005	-2.33939	1.47031e-10	-2.35565	0.00143005	0.0123824
METTL2B	ENSG00000165055	-3.22325	1.66968e-05	-3.19539	9.66236e-17	-3.22325	1.66968e-05	0.000288098
C8orf34	ENSG00000165084	-5.57827	0.000888968	-5.50097	0.000224698	-5.57827	0.000888968	0.00835896
GKAP1	ENSG00000165113	-5.42819	0.00150915	-5.33066	0.000492703	-5.42819	0.00150915	0.012973
C9orf64	ENSG00000165118	-3.40474	1.71766e-06	-3.387	2.75919e-18	-3.40474	1.71766e-06	3.9233e-05
TMEM246	ENSG00000165152	-3.57363	0.00124977	-3.46633	7.47644e-08	-3.57363	0.00124977	0.0111262
KIAA1958	ENSG00000165185	-7.61669	7.08282e-07	-7.63096	4.44593e-07	-7.61669	7.08282e-07	1.75204e-05
PIGA	ENSG00000165195	-5.70475	0.000112411	-5.10901	2.66169e-11	-5.70475	0.000112411	0.00147933
STRBP	ENSG00000165209	-18.7336	4.63828e-44	-7.25421	4.66704e-17	-7.25421	4.66704e-17	8.83255e-15
FAT3	ENSG00000165323	-8.97132	4.45226e-11	-8.99499	1.53633e-11	-8.97132	4.45226e-11	2.76949e-09
CRYL1	ENSG00000165475	-3.22304	0.0034919	-3.15682	3.2423e-08	-3.22304	0.0034919	0.026384
PKNOX2	ENSG00000165495	-6.19866	0.000361368	-6.02715	9.77565e-05	-6.19866	0.000361368	0.00389918
DNAAF2	ENSG00000165506	-4.32958	7.12498e-10	-4.35839	4.80541e-23	-4.32958	7.12498e-10	3.35775e-08
C10orf25	ENSG00000165511	-7.21334	1.85471e-05	-7.1515	4.64373e-06	-7.21334	1.85471e-05	0.000315909
KLHDC2	ENSG00000165516	-2.24561	0.000335404	-2.2634	1.8041e-12	-2.24561	0.000335404	0.00367351
KBTBD6	ENSG00000165572	-3.34426	0.00183053	-3.24195	1.29284e-08	-3.34426	0.00183053	0.0151882
TAF3	ENSG00000165632	-5.84039	5.19122e-06	-5.65824	6.73621e-21	-5.84039	5.19122e-06	0.000104907
QSOX2	ENSG00000165661	-3.96205	2.4259e-06	-3.952	3.10872e-16	-3.96205	2.4259e-06	5.31032e-05
SNAPC4	ENSG00000165684	-3.41395	0.0031649	-3.35144	2.66864e-10	-3.41395	0.0031649	0.0243767
BORCS5	ENSG00000165714	-6.85438	2.57959e-08	-6.85048	4.37506e-10	-6.85438	2.57959e-08	8.65728e-07
ARHGEF40	ENSG00000165801	-2.26733	0.00494112	-2.28792	3.20417e-12	-2.26733	0.00494112	0.035214
PSMC3	ENSG00000165916	-1.70687	0.00515455	-1.69067	3.73655e-08	-1.70687	0.00515455	0.0364734
ARL5B	ENSG00000165997	-3.95015	2.12868e-05	-3.97141	1.58671e-06	-3.95015	2.12868e-05	0.000357973
SPRED1	ENSG00000166068	-2.95586	6.28593e-08	-2.9455	9.72345e-20	-2.95586	6.28593e-08	1.91681e-06
DEPDC4	ENSG00000166153	-6.5807	0.0027744	-6.38549	0.00219097	-6.5807	0.0027744	0.0217626
POLL	ENSG00000166169	-6.39244	1.00319e-10	-6.44597	2.22324e-29	-6.39244	1.00319e-10	5.80635e-09
HPS6	ENSG00000166189	-6.33545	4.08048e-11	-6.19075	9.78563e-44	-6.33545	4.08048e-11	2.58785e-09
SENP8	ENSG00000166192	-3.31146	0.00570074	-3.31566	0.000116496	-3.31146	0.00570074	0.0397253
FAM227B	ENSG00000166262	-3.86554	0.00132837	-3.82396	0.0002302	-3.86554	0.00132837	0.01162
C2	ENSG00000166278	-4.84597	0.0072271	-4.70958	0.00156227	-4.84597	0.0072271	0.0481121
NUDT13	ENSG00000166321	-5.61936	0.00025776	-5.466	1.61805e-05	-5.61936	0.00025776	0.00295507
DCHS1	ENSG00000166341	-6.84462	0.000353728	-6.48486	8.57103e-05	-6.84462	0.000353728	0.00383409
RAG1	ENSG00000166349	-6.55994	0.000144953	-6.48129	4.48262e-05	-6.55994	0.000144953	0.00181749
C11orf74	ENSG00000166352	-1.95884	0.000377623	-1.95572	2.85499e-06	-1.95884	0.000377623	0.00404528
SERPINB7	ENSG00000166396	-7.14858	2.03783e-14	-7.08916	3.71914e-21	-7.14858	2.03783e-14	2.43996e-12
TUB	ENSG00000166402	-3.15944	0.00664215	-3.01447	2.75878e-08	-3.15944	0.00664215	0.0449202
XRRA1	ENSG00000166435	-2.78204	0.000783129	-2.80571	5.13254e-09	-2.78204	0.000783129	0.00751792
TRIM66	ENSG00000166436	-7.36663	9.55863e-08	-7.02544	3.34422e-11	-7.36663	9.55863e-08	2.81401e-06
ST5	ENSG00000166444	-3.27329	1.41573e-06	-3.28509	6.03479e-20	-3.27329	1.41573e-06	3.30975e-05
TMEM130	ENSG00000166448	-5.36555	0.000137624	-5.06541	2.35943e-08	-5.36555	0.000137624	0.00175096
ZNF143	ENSG00000166478	-2.35609	0.00685044	-2.33094	6.74014e-06	-2.35609	0.00685044	0.0461336
ZNF3	ENSG00000166526	-3.44295	7.10762e-05	-3.43343	5.98846e-16	-3.44295	7.10762e-05	0.00099232
NDEL1	ENSG00000166579	-2.20842	4.6852e-05	-2.21502	6.30534e-11	-2.20842	4.6852e-05	0.000700021
ZNF606	ENSG00000166704	-5.27535	5.73055e-05	-5.19665	3.51806e-19	-5.27535	5.73055e-05	0.000828186
PEX11A	ENSG00000166821	-5.76398	3.59835e-05	-5.48409	4.76548e-11	-5.76398	3.59835e-05	0.000560825
NEMP1	ENSG00000166881	-3.61634	3.83864e-05	-3.5612	2.84225e-11	-3.61634	3.83864e-05	0.000595165
NAB2	ENSG00000166886	-4.45004	2.34036e-10	-4.46598	4.28613e-28	-4.45004	2.34036e-10	1.21434e-08
VPS39	ENSG00000166887	-2.17065	0.000723692	-2.17704	1.64002e-10	-2.17065	0.000723692	0.00703799
STX3	ENSG00000166900	-6.18845	3.6915e-09	-6.2452	5.94976e-21	-6.18845	3.6915e-09	1.52297e-07
CCNDBP1	ENSG00000166946	-2.11477	0.00322944	-2.14021	1.63196e-10	-2.11477	0.00322944	0.0247494
AKTIP	ENSG00000166971	-6.08748	5.59014e-09	-5.89486	4.40252e-33	-6.08748	5.59014e-09	2.20699e-07
ACSF2	ENSG00000167107	-6.69926	9.92013e-11	-6.60564	6.09219e-21	-6.69926	9.92013e-11	5.7822e-09
C15orf39	ENSG00000167173	-6.06329	5.97004e-09	-6.06201	3.7109e-28	-6.06329	5.97004e-09	2.34147e-07
ACAA2	ENSG00000167315	-2.16821	0.0070468	-2.15878	1.79283e-09	-2.16821	0.0070468	0.0471222
	ENSG00000167383	-5.41161	2.44279e-05	-5.20958	6.5651e-22	-5.41161	2.44279e-05	0.00040284
ZNF180	ENSG00000167384	-3.22734	0.00390704	-3.10442	1.02114e-10	-3.22734	0.00390704	0.0288801
CACNB3	ENSG00000167535	-6.52852	1.19314e-10	-6.47662	1.76734e-27	-6.52852	1.19314e-10	6.67876e-09
CORO6	ENSG00000167549	-7.09848	0.000114405	-6.55683	1.11584e-05	-7.09848	0.000114405	0.00149895
ZNF701	ENSG00000167562	-5.73871	0.000157947	-5.15533	1.38871e-09	-5.73871	0.000157947	0.00195759
PROSER3	ENSG00000167595	-6.96993	2.96083e-06	-6.97206	2.57117e-07	-6.96993	2.96083e-06	6.34927e-05
SLC43A2	ENSG00000167703	-6.70046	1.73519e-09	-6.4495	1.01095e-26	-6.70046	1.73519e-09	7.69096e-08
ZNF558	ENSG00000167785	-6.56675	9.59907e-15	-6.59381	1.50546e-27	-6.56675	9.59907e-15	1.23064e-12
CDK2AP2	ENSG00000167797	-2.86196	0.000654736	-2.88327	1.55401e-06	-2.86196	0.000654736	0.00645993
ZNF232	ENSG00000167840	-5.95962	4.64287e-07	-5.81827	6.04616e-22	-5.95962	4.64287e-07	1.2008e-05
MIS12	ENSG00000167842	-6.29515	1.26291e-09	-6.29809	9.23029e-21	-6.29515	1.26291e-09	5.70365e-08
GHDC	ENSG00000167925	-6.20951	3.4224e-07	-5.95728	9.38284e-24	-6.20951	3.4224e-07	9.02773e-06
ABCA3	ENSG00000167972	-6.30469	6.98564e-07	-6.25879	4.72746e-11	-6.30469	6.98564e-07	1.73773e-05
ZNF597	ENSG00000167981	-5.67916	6.17548e-05	-5.37665	2.3047e-10	-5.67916	6.17548e-05	0.000878643
VWCE	ENSG00000167992	-5.70842	0.000406245	-5.67262	3.22984e-05	-5.70842	0.000406245	0.00429022
TRANK1	ENSG00000168016	-2.9259	0.000120014	-2.88931	2.01252e-14	-2.9259	0.000120014	0.00155874
TTC21A	ENSG00000168026	-4.49292	0.00512896	-4.43057	0.000496797	-4.49292	0.00512896	0.03636
NAALADL1	ENSG00000168060	-6.92171	1.73954e-11	-6.98422	4.8546e-19	-6.92171	1.73954e-11	1.19198e-09
RAB4A	ENSG00000168118	-2.87904	2.27459e-05	-2.86925	8.30394e-14	-2.87904	2.27459e-05	0.000378242
MFSD2A	ENSG00000168389	-5.58754	0.000796865	-5.31069	9.01479e-05	-5.58754	0.000796865	0.0076191
ING5	ENSG00000168395	-3.36681	0.000156199	-3.35739	5.13289e-07	-3.36681	0.000156199	0.00193996
ATG4B	ENSG00000168397	-3.83685	7.36681e-07	-3.85909	4.72347e-23	-3.83685	7.36681e-07	1.81102e-05
CCDC110	ENSG00000168491	-6.08293	2.38947e-05	-5.85286	9.50436e-11	-6.08293	2.38947e-05	0.000395141
HEXIM2	ENSG00000168517	-6.37677	2.24432e-08	-6.26411	1.54218e-15	-6.37677	2.24432e-08	7.62365e-07
FNTA	ENSG00000168522	-1.75098	0.00669208	-1.7518	6.76123e-06	-1.75098	0.00669208	0.0452322
TMEM223	ENSG00000168569	-3.09323	0.00236022	-3.16409	1.06662e-06	-3.09323	0.00236022	0.0188865
SLC20A2	ENSG00000168575	2.1563	0.00061865	2.1429	1.47952e-08	2.1563	0.00061865	0.00616221
TMUB2	ENSG00000168591	-3.78486	8.51039e-06	-3.75623	3.83204e-21	-3.78486	8.51039e-06	0.000161318
	ENSG00000168614	-5.81822	2.88917e-07	-5.77235	3.17026e-23	-5.81822	2.88917e-07	7.75847e-06
AXIN2	ENSG00000168646	-6.18069	3.63192e-06	-5.96876	1.42559e-16	-6.18069	3.63192e-06	7.65078e-05
ZNF30	ENSG00000168661	-5.76228	2.59878e-06	-5.79813	1.25516e-14	-5.76228	2.59878e-06	5.64394e-05
TET2	ENSG00000168769	-4.12742	4.19471e-07	-4.10777	1.68536e-18	-4.12742	4.19471e-07	1.09439e-05
TCTN2	ENSG00000168778	-6.68976	1.20354e-12	-6.7023	4.82483e-25	-6.68976	1.20354e-12	1.01772e-10
TSPAN5	ENSG00000168785	-2.03412	0.00126057	-2.04114	2.70621e-08	-2.03412	0.00126057	0.0111995
ZNF507	ENSG00000168813	-3.27342	0.000118113	-3.23318	1.17267e-12	-3.27342	0.000118113	0.0015374
ANKRD49	ENSG00000168876	-6.3308	3.24458e-08	-6.18142	3.06804e-24	-6.3308	3.24458e-08	1.05987e-06
MAT2A	ENSG00000168906	-3.56375	1.43023e-10	-3.56562	9.75613e-23	-3.56375	1.43023e-10	7.85837e-09
LETM1	ENSG00000168924	-2.54078	0.00136396	-2.51706	9.6616e-12	-2.54078	0.00136396	0.0118965
LGALS9	ENSG00000168961	-9.25202	0.00270012	-8.89598	0.00356396	-8.89598	0.00356396	0.0268604
FEM1B	ENSG00000169018	-3.4219	9.35755e-08	-3.4087	5.34256e-23	-3.4219	9.35755e-08	2.76946e-06
HNRNPH1	ENSG00000169045	-1.36352	0.0050342	-1.3716	5.57658e-06	-1.36352	0.0050342	0.0357491
IRS1	ENSG00000169047	-6.50338	2.68239e-10	-6.47435	1.9594e-42	-6.50338	2.68239e-10	1.35441e-08
MECP2	ENSG00000169057	-2.31377	0.000271133	-2.32585	6.09281e-12	-2.31377	0.000271133	0.0030876
AR	ENSG00000169083	-4.80108	0.000768591	-4.71586	0.000202842	-4.80108	0.000768591	0.00740219
DHRSX	ENSG00000169084	-4.67385	1.31055e-13	-4.64909	6.97238e-30	-4.67385	1.31055e-13	1.30214e-11
CHST14	ENSG00000169105	-5.90735	1.43783e-07	-5.9625	1.86787e-25	-5.90735	1.43783e-07	4.1144e-06
PCSK9	ENSG00000169174	-2.97895	0.00222574	-3.00484	1.43437e-06	-2.97895	0.00222574	0.0179671
CA5B	ENSG00000169239	-6.77678	4.80389e-12	-6.76559	6.62918e-24	-6.77678	4.80389e-12	3.74358e-10
KIAA1024	ENSG00000169330	-6.13268	1.23499e-05	-6.01345	4.65303e-07	-6.13268	1.23499e-05	0.000220762
CRADD	ENSG00000169372	-3.05588	0.00438031	-3.03482	1.54832e-08	-3.05588	0.00438031	0.031826
DTWD2	ENSG00000169570	-8.7123	1.30563e-10	-8.67356	1.09105e-11	-8.7123	1.30563e-10	7.24048e-09
INO80E	ENSG00000169592	-3.70159	0.00018897	-3.58108	1.24877e-19	-3.70159	0.00018897	0.00226669
DFFB	ENSG00000169598	-5.4938	0.000195524	-5.45212	1.57543e-06	-5.4938	0.000195524	0.00233357
CKAP2L	ENSG00000169607	-3.45303	0.0012109	-3.48178	9.01235e-07	-3.45303	0.0012109	0.0108734
NLGN1	ENSG00000169760	-7.10221	3.9288e-12	-7.06733	4.20874e-15	-7.10221	3.9288e-12	3.10219e-10
TAPT1	ENSG00000169762	-4.61055	1.94382e-10	-4.58295	1.50862e-25	-4.61055	1.94382e-10	1.03442e-08
BTD	ENSG00000169814	-4.4835	4.12296e-09	-4.44435	1.31944e-21	-4.4835	4.12296e-09	1.66637e-07
TRIM56	ENSG00000169871	-6.31	1.84102e-13	-6.33011	2.05282e-36	-6.31	1.84102e-13	1.74211e-11
REPS2	ENSG00000169891	-6.57406	0.000331403	-6.4322	0.000154207	-6.57406	0.000331403	0.00364176
TM4SF1	ENSG00000169908	-2.38986	0.00380718	-2.41598	6.88905e-05	-2.38986	0.00380718	0.0283175
ZNF764	ENSG00000169951	-5.68011	0.000161125	-5.28393	3.44964e-08	-5.68011	0.000161125	0.00198871
PUSL1	ENSG00000169972	-3.67907	0.000803942	-3.72076	7.8984e-07	-3.67907	0.000803942	0.00768061
TMEM154	ENSG00000170006	-3.77432	0.00124811	-3.62329	1.22364e-05	-3.77432	0.00124811	0.0111253
SIMC1	ENSG00000170085	-7.39583	5.66289e-17	-7.42724	5.45638e-24	-7.39583	5.66289e-17	1.05498e-14
SIK2	ENSG00000170145	-2.05572	0.00353666	-2.05367	3.52425e-08	-2.05572	0.00353666	0.0266715
RNF150	ENSG00000170153	-5.25952	0.00117325	-4.65681	4.877e-06	-5.25952	0.00117325	0.0105974
FAM161A	ENSG00000170264	-6.18002	6.51395e-05	-5.70217	3.28322e-08	-6.18002	6.51395e-05	0.000920212
ZNF282	ENSG00000170265	-5.74206	1.77533e-08	-5.82155	1.54736e-32	-5.74206	1.77533e-08	6.15327e-07
GON7	ENSG00000170270	-6.27126	9.103e-08	-6.33346	5.46716e-13	-6.27126	9.103e-08	2.71802e-06
ELP5	ENSG00000170291	-6.51911	2.62582e-12	-6.46716	7.82804e-36	-6.51911	2.62582e-12	2.12977e-10
SMAD1	ENSG00000170365	-6.65409	1.5758e-16	-6.66274	6.66452e-44	-6.65409	1.5758e-16	2.84671e-14
SEMA3E	ENSG00000170381	-7.82749	0.00169739	-7.7635	0.0017535	-7.7635	0.0017535	0.0146305
GPRC5C	ENSG00000170412	-5.36528	0.00496434	-5.05938	0.00281964	-5.36528	0.00496434	0.0353372
TMEM182	ENSG00000170417	-7.54438	9.36083e-08	-7.54377	1.72165e-08	-7.54438	9.36083e-08	2.76946e-06
NFXL1	ENSG00000170448	-8.2252	1.8155e-22	-8.20834	3.3422e-28	-8.2252	1.8155e-22	6.76445e-20
PFKFB3	ENSG00000170525	-6.26304	3.60723e-09	-6.18925	1.91902e-15	-6.26304	3.60723e-09	1.50157e-07
SERPINB9	ENSG00000170542	-6.45686	5.37612e-07	-6.40933	9.05727e-09	-6.45686	5.37612e-07	1.36965e-05
IRX1	ENSG00000170549	-6.08208	2.67587e-05	-6.02419	2.19781e-09	-6.08208	2.67587e-05	0.000435852
EMB	ENSG00000170571	-6.31936	1.65078e-05	-6.31222	1.70235e-06	-6.31936	1.65078e-05	0.00028525
ATF7	ENSG00000170653	-6.74652	0.000317336	-6.7924	0.000220066	-6.74652	0.000317336	0.0035229
CAVIN4	ENSG00000170681	-5.99305	5.19055e-05	-5.96914	5.01068e-06	-5.99305	5.19055e-05	0.000763095
PAQR8	ENSG00000170915	-6.37078	2.99934e-07	-6.30838	1.40385e-10	-6.37078	2.99934e-07	8.00025e-06
NUDT6	ENSG00000170917	-6.81574	1.86245e-15	-6.8189	1.12121e-27	-6.81574	1.86245e-15	2.64356e-13
PDGFD	ENSG00000170962	-8.15347	2.02473e-25	-8.13527	2.29886e-36	-8.15347	2.02473e-25	1.20704e-22
KCNMB3	ENSG00000171121	-6.18135	0.00164457	-5.79441	0.00073141	-6.18135	0.00164457	0.0139164
ATP6V0E2	ENSG00000171130	-6.95151	8.67235e-10	-6.8088	8.9507e-18	-6.95151	8.67235e-10	4.03908e-08
C1GALT1C1	ENSG00000171155	-7.47761	9.74688e-25	-7.46087	1.47987e-41	-7.47761	9.74688e-25	5.0527e-22
SHCBP1	ENSG00000171241	-5.60597	2.24883e-06	-5.48981	2.78198e-13	-5.60597	2.24883e-06	4.98379e-05
ZNF439	ENSG00000171291	-6.44945	1.09414e-08	-6.43905	9.51675e-20	-6.44945	1.09414e-08	4.02636e-07
ZNF440	ENSG00000171295	-5.65684	8.44877e-06	-5.42465	2.49129e-18	-5.65684	8.44877e-06	0.000160406
MCC	ENSG00000171444	-7.54076	1.8733e-24	-7.58512	1.13581e-43	-7.54076	1.8733e-24	9.17223e-22
ZBTB26	ENSG00000171448	-6.50918	3.44705e-08	-6.43608	9.09076e-12	-6.50918	3.44705e-08	1.11987e-06
DSEL	ENSG00000171451	-2.25504	3.87972e-05	-2.26159	3.02658e-12	-2.25504	3.87972e-05	0.000599455
ZNF562	ENSG00000171466	-1.89887	0.00360585	-1.88691	6.91157e-05	-1.89887	0.00360585	0.0271246
ETFDH	ENSG00000171503	-7.68071	4.882e-30	-7.70489	1.14002e-52	-7.68071	4.882e-30	7.27602e-27
ZNF584	ENSG00000171574	-3.64487	4.66256e-05	-3.62837	7.08966e-15	-3.64487	4.66256e-05	0.00069913
ZIK1	ENSG00000171649	-5.78442	6.94252e-05	-5.56409	8.43975e-10	-5.78442	6.94252e-05	0.000973831
ATF7IP	ENSG00000171681	-1.49237	0.00228869	-1.49719	5.29302e-06	-1.49237	0.00228869	0.0183881
HDAC3	ENSG00000171720	-2.95214	0.000377095	-2.96274	3.48474e-15	-2.95214	0.000377095	0.00404326
ZNF540	ENSG00000171817	-5.29769	0.00558095	-4.91309	0.00171396	-5.29769	0.00558095	0.0390503
FBXL14	ENSG00000171823	-6.83286	3.77764e-11	-6.78823	2.3713e-21	-6.83286	3.77764e-11	2.46124e-09
NINJ2	ENSG00000171840	-6.15277	0.00194153	-5.61591	0.000785353	-6.15277	0.00194153	0.0158771
TLN2	ENSG00000171914	-1.80566	0.00427753	-1.81876	4.34102e-07	-1.80566	0.00427753	0.0312124
ZNF57	ENSG00000171970	-6.3233	5.52347e-08	-6.28375	1.91222e-16	-6.3233	5.52347e-08	1.70612e-06
ZNF554	ENSG00000172006	-5.44747	2.55828e-05	-5.12656	1.25704e-13	-5.44747	2.55828e-05	0.000419565
KLF11	ENSG00000172059	-5.52802	0.00016741	-5.00021	5.23494e-21	-5.52802	0.00016741	0.00205777
NME6	ENSG00000172113	-5.52846	8.79636e-05	-5.24745	1.27409e-19	-5.52846	8.79636e-05	0.00119862
TEFM	ENSG00000172171	-2.76689	0.000739121	-2.78692	6.33048e-09	-2.76689	0.000739121	0.00715885
DPAGT1	ENSG00000172269	-5.75395	5.61454e-08	-5.83712	5.458e-18	-5.75395	5.61454e-08	1.72977e-06
IL16	ENSG00000172349	-5.96827	0.00141895	-5.92559	0.000699774	-5.96827	0.00141895	0.0122951
ARNT2	ENSG00000172379	-3.25324	0.000188003	-3.24268	1.14175e-08	-3.25324	0.000188003	0.00225736
RSPH9	ENSG00000172426	-6.15289	0.00480134	-5.86346	0.00417104	-6.15289	0.00480134	0.0344442
PDE3A	ENSG00000172572	-6.92573	2.15596e-13	-6.89953	9.0854e-21	-6.92573	2.15596e-13	2.02406e-11
ZNF738	ENSG00000172687	-3.6166	0.00111042	-3.60567	2.79785e-06	-3.6166	0.00111042	0.0101375
FUT10	ENSG00000172728	-3.30578	1.5742e-08	-3.29202	4.30475e-14	-3.30578	1.5742e-08	5.53662e-07
LRRC20	ENSG00000172731	-5.75516	0.000281961	-5.32629	2.46656e-08	-5.75516	0.000281961	0.00319868
MUS81	ENSG00000172732	-3.56543	0.00014345	-3.61476	1.20568e-17	-3.56543	0.00014345	0.00180417
CYP7B1	ENSG00000172817	-5.01019	0.00379775	-4.90318	0.000684577	-5.01019	0.00379775	0.0282651
PDP2	ENSG00000172840	-6.24793	2.22791e-05	-5.96786	3.7103e-09	-6.24793	2.22791e-05	0.000370997
MRGPRF	ENSG00000172935	-5.14345	0.000234957	-4.92112	2.5192e-19	-5.14345	0.000234957	0.00273307
CCDC96	ENSG00000173013	-5.70525	0.000506269	-5.16165	4.6985e-06	-5.70525	0.000506269	0.00519918
HPSE	ENSG00000173083	-5.74295	0.00168911	-5.72201	0.00069484	-5.74295	0.00168911	0.0142002
NOC3L	ENSG00000173145	-2.14126	0.00196177	-2.12974	6.62695e-09	-2.14126	0.00196177	0.0160317
IQCB1	ENSG00000173226	-3.92092	1.18335e-07	-3.92789	9.75989e-24	-3.92092	1.18335e-07	3.43287e-06
GOLGB1	ENSG00000173230	-1.43711	0.00471068	-1.4372	6.08085e-08	-1.43711	0.00471068	0.0339368
MMRN2	ENSG00000173269	-6.45037	0.000404272	-6.12062	4.79954e-05	-6.45037	0.000404272	0.00427317
TNKS	ENSG00000173273	-2.81132	2.64383e-05	-2.8105	4.75068e-15	-2.81132	2.64383e-05	0.000431222
TRIB1	ENSG00000173334	-5.21072	0.000767716	-4.62958	6.58483e-07	-5.21072	0.000767716	0.00739974
DAB1	ENSG00000173406	-4.52325	5.48704e-05	-4.5186	3.93183e-07	-4.52325	5.48704e-05	0.000799779
CSPG4	ENSG00000173546	-3.31981	0.00350959	-3.40276	1.51255e-05	-3.31981	0.00350959	0.0264841
ADGRF3	ENSG00000173567	-6.4877	0.00326155	-6.40278	0.00233258	-6.4877	0.00326155	0.0249278
PC	ENSG00000173599	-6.28387	5.19757e-08	-6.14664	3.59132e-33	-6.28387	5.19757e-08	1.62227e-06
RCE1	ENSG00000173653	-3.53262	0.00130328	-3.44411	4.43957e-07	-3.53262	0.00130328	0.011451
SUSD5	ENSG00000173705	-5.46109	0.000151186	-5.41495	8.20898e-06	-5.46109	0.000151186	0.0018895
JUP	ENSG00000173801	-5.97169	0.000141915	-5.89486	1.47024e-06	-5.97169	0.000141915	0.00179036
USMG5	ENSG00000173915	1.17577	0.0016788	1.17813	8.28001e-05	1.17577	0.0016788	0.0141659
KLHL15	ENSG00000174010	-2.95611	0.00445872	-2.86112	2.10134e-07	-2.95611	0.00445872	0.0322776
FBXO45	ENSG00000174013	-3.0436	0.000295004	-3.00873	6.82552e-09	-3.0436	0.000295004	0.00330576
C16orf91	ENSG00000174109	-6.65846	4.34436e-11	-6.58301	1.79145e-29	-6.65846	4.34436e-11	2.74062e-09
TLR6	ENSG00000174130	-7.47666	3.37988e-08	-7.32561	1.6611e-10	-7.47666	3.37988e-08	1.10105e-06
FAM174A	ENSG00000174132	-5.40381	8.18397e-06	-5.38874	5.47789e-21	-5.40381	8.18397e-06	0.000155875
RALGAPA1	ENSG00000174373	-3.02818	0.000167728	-3.00266	9.89354e-07	-3.02818	0.000167728	0.00205899
ANKRD36C	ENSG00000174501	-2.47713	0.00723238	-2.45927	0.000950685	-2.47713	0.00723238	0.0481203
PELI3	ENSG00000174516	-5.68223	3.17525e-05	-5.47035	1.66854e-15	-5.68223	3.17525e-05	0.00050478
CMKLR1	ENSG00000174600	-17.2999	5.70963e-18	-5.89691	8.05811e-06	-5.89691	8.05811e-06	0.000154217
KY	ENSG00000174611	-7.64459	5.61629e-05	-7.57923	3.60027e-05	-7.64459	5.61629e-05	0.000813645
ZNF266	ENSG00000174652	-6.02064	2.76081e-08	-6.02364	1.04696e-29	-6.02064	2.76081e-08	9.10888e-07
KIAA1551	ENSG00000174718	-8.08848	1.87407e-38	-8.10193	1.90717e-63	-8.08848	1.87407e-38	2.23446e-34
PABPC5	ENSG00000174740	-5.79974	4.33438e-08	-5.74147	2.25227e-14	-5.79974	4.33438e-08	1.36356e-06
RIN1	ENSG00000174791	-6.59985	1.01069e-11	-6.58222	6.58226e-40	-6.59985	1.01069e-11	7.48474e-10
THAP6	ENSG00000174796	-7.40548	1.24621e-20	-7.42415	1.68853e-33	-7.40548	1.24621e-20	3.71465e-18
NDUFA11	ENSG00000174886	-1.90301	0.00112013	-1.90737	1.50491e-06	-1.90301	0.00112013	0.0101949
PTDSS2	ENSG00000174915	-6.05058	8.41288e-08	-6.02416	4.43083e-22	-6.05058	8.41288e-08	2.52027e-06
PDIK1L	ENSG00000175087	-7.2101	2.08833e-17	-7.24162	1.90714e-27	-7.2101	2.08833e-17	4.2202e-15
ZNF654	ENSG00000175105	-4.17862	4.06509e-08	-4.17045	3.24223e-17	-4.17862	4.06509e-08	1.28563e-06
MRPS22	ENSG00000175110	-3.70431	3.85679e-06	-3.70396	1.61019e-21	-3.70431	3.85679e-06	7.9973e-05
FAM131A	ENSG00000175182	-5.74049	2.80294e-07	-5.81883	5.27286e-20	-5.74049	2.80294e-07	7.56096e-06
TP53I11	ENSG00000175274	-7.15625	7.34277e-22	-7.16851	2.09725e-39	-7.15625	7.34277e-22	2.65297e-19
ZNF519	ENSG00000175322	-7.65029	1.554e-06	-7.65931	7.19139e-07	-7.65029	1.554e-06	3.59773e-05
PTPN2	ENSG00000175354	-3.74264	7.01263e-09	-3.7577	1.51531e-16	-3.74264	7.01263e-09	2.72351e-07
ARL10	ENSG00000175414	-3.40482	0.00755553	-3.45657	0.00304873	-3.40482	0.00755553	0.0499637
POLD4	ENSG00000175482	-6.20564	6.05217e-09	-6.01185	1.94699e-24	-6.20564	6.05217e-09	2.3659e-07
RMI2	ENSG00000175643	-5.87986	0.000300816	-5.74895	6.591e-05	-5.87986	0.000300816	0.00335513
ZNF77	ENSG00000175691	-6.82846	9.94171e-11	-6.77197	1.26755e-18	-6.82846	9.94171e-11	5.7822e-09
SLC35E3	ENSG00000175782	-4.88621	7.13805e-09	-4.87255	1.29848e-14	-4.88621	7.13805e-09	2.76321e-07
ZNF169	ENSG00000175787	-6.24518	0.000335524	-5.84868	2.82608e-05	-6.24518	0.000335524	0.00367351
ETV4	ENSG00000175832	-7.22235	0.000150021	-6.98431	4.16028e-05	-7.22235	0.000150021	0.00187692
HOXD8	ENSG00000175879	-2.88086	0.00112846	-2.83926	1.14356e-10	-2.88086	0.00112846	0.0102629
ARL4D	ENSG00000175906	-2.19149	0.00328518	-2.21135	4.53968e-08	-2.19149	0.00328518	0.0250283
UBE2O	ENSG00000175931	-6.70393	8.08619e-16	-6.70278	1.43902e-38	-6.70393	8.08619e-16	1.23605e-13
DENND2C	ENSG00000175984	-2.43216	0.00567743	-2.42678	5.76201e-05	-2.43216	0.00567743	0.0396091
ZNF613	ENSG00000176024	-6.74978	5.21342e-11	-6.70757	2.13718e-20	-6.74978	5.21342e-11	3.15531e-09
SLC35G1	ENSG00000176273	-6.64515	1.55599e-08	-6.61222	1.02078e-10	-6.64515	1.55599e-08	5.50507e-07
CRLF3	ENSG00000176390	-3.13507	6.08411e-06	-3.12262	1.51445e-14	-3.13507	6.08411e-06	0.00012051
WDR25	ENSG00000176473	-4.0586	3.0494e-05	-3.97058	3.29069e-15	-4.0586	3.0494e-05	0.00048672
PHLDB3	ENSG00000176531	-5.70469	1.37325e-05	-5.52312	1.61006e-18	-5.70469	1.37325e-05	0.000244012
BDNF	ENSG00000176697	-3.33523	0.00234877	-3.16036	9.31223e-10	-3.33523	0.00234877	0.0188075
C8orf59	ENSG00000176731	-6.37552	9.09443e-09	-6.17007	3.31655e-22	-6.37552	9.09443e-09	3.4206e-07
VSIG10	ENSG00000176834	-3.53064	0.000105672	-3.57203	2.81073e-14	-3.53064	0.000105672	0.00139992
FAM91A1	ENSG00000176853	-3.01881	0.000282351	-2.9961	1.24732e-16	-3.01881	0.000282351	0.00320007
TCEANC	ENSG00000176896	-7.42258	2.25261e-09	-7.46644	1.2387e-10	-7.42258	2.25261e-09	9.80214e-08
GCNT4	ENSG00000176928	-6.45515	7.74462e-06	-6.20632	2.13351e-09	-6.45515	7.74462e-06	0.000149416
SMCR8	ENSG00000176994	-6.69101	3.71707e-13	-6.65028	6.32634e-52	-6.69101	3.71707e-13	3.3831e-11
FBXO46	ENSG00000177051	-3.45933	0.00663614	-3.40441	3.79711e-05	-3.45933	0.00663614	0.044905
ACER2	ENSG00000177076	-7.17414	0.000185102	-7.15149	0.000139442	-7.17414	0.000185102	0.00223152
WDR73	ENSG00000177082	-2.9709	0.0009369	-2.9294	1.42252e-10	-2.9709	0.0009369	0.00876818
POLE	ENSG00000177084	-3.15198	0.000313632	-3.16543	1.15349e-06	-3.15198	0.000313632	0.00348828
RHOG	ENSG00000177105	-3.30813	0.00191707	-3.20698	7.64247e-16	-3.30813	0.00191707	0.0157419
CCDC71	ENSG00000177352	-3.21626	0.00477892	-3.15466	1.10107e-11	-3.21626	0.00477892	0.0343454
TIMM22	ENSG00000177370	-2.79036	0.00322989	-2.73806	1.23618e-11	-2.79036	0.00322989	0.0247494
PPFIA3	ENSG00000177380	-6.17965	0.00422795	-5.8322	0.00347439	-6.17965	0.00422795	0.03092
NAP1L5	ENSG00000177432	-6.05414	1.2935e-06	-6.15351	5.04883e-11	-6.05414	1.2935e-06	3.04791e-05
SLC25A22	ENSG00000177542	-5.51223	0.000102281	-5.32846	4.14531e-09	-5.51223	0.000102281	0.00136875
HASPIN	ENSG00000177602	-6.87896	1.05343e-10	-6.82668	6.25968e-15	-6.87896	1.05343e-10	5.98097e-09
CD163L1	ENSG00000177675	-7.28392	0.000331816	-7.26803	0.000259442	-7.28392	0.000331816	0.00364295
ANXA2R	ENSG00000177721	-7.61055	0.000554696	-6.99771	0.000309433	-7.61055	0.000554696	0.0055953
ALS2CL	ENSG00000178038	-6.51436	0.00116142	-6.23257	0.000636804	-6.51436	0.00116142	0.0105066
ZNF518B	ENSG00000178163	-2.39593	0.00587259	-2.33231	1.39021e-10	-2.39593	0.00587259	0.0407323
SH2B1	ENSG00000178188	-2.67403	0.00369438	-2.65108	3.8696e-12	-2.67403	0.00369438	0.0276858
KDELC2	ENSG00000178202	-2.10284	0.000398335	-2.1134	6.60623e-12	-2.10284	0.000398335	0.00422916
RNF212	ENSG00000178222	-6.17951	1.34792e-08	-6.17258	5.04716e-14	-6.17951	1.34792e-08	4.85536e-07
PRSS36	ENSG00000178226	-6.21593	0.00126491	-5.65331	0.000376991	-6.21593	0.00126491	0.0112214
WDR6	ENSG00000178252	-3.63939	2.50882e-05	-3.59765	5.64097e-23	-3.63939	2.50882e-05	0.000413158
TMPRSS9	ENSG00000178297	-5.70587	0.000983393	-5.432	0.000123969	-5.70587	0.000983393	0.00912051
TMEM11	ENSG00000178307	-6.21898	3.8688e-09	-6.17261	1.15514e-27	-6.21898	3.8688e-09	1.58514e-07
SHISA3	ENSG00000178343	-9.13189	0.000825603	-8.98979	0.000749624	-9.13189	0.000825603	0.00784981
ZFAND2A	ENSG00000178381	-2.05971	0.00419795	-2.04466	4.49857e-07	-2.05971	0.00419795	0.0307446
GLDC	ENSG00000178445	-6.56181	0.00138836	-6.44993	0.00113227	-6.56181	0.00138836	0.0120916
P4HTM	ENSG00000178467	-3.07309	0.000630963	-3.03885	8.52846e-11	-3.07309	0.000630963	0.00625714
EPM2AIP1	ENSG00000178567	-3.88646	9.64154e-07	-3.90853	1.79347e-11	-3.88646	9.64154e-07	2.30835e-05
ERN1	ENSG00000178607	-6.54921	8.42723e-13	-6.53892	2.21295e-38	-6.54921	8.42723e-13	7.281e-11
RPP25	ENSG00000178718	-3.6783	0.000429342	-3.66237	8.41371e-05	-3.6783	0.000429342	0.0045062
THBD	ENSG00000178726	-5.56315	1.98463e-05	-5.50395	4.39035e-07	-5.56315	1.98463e-05	0.000335642
APOLD1	ENSG00000178878	-5.57979	4.66987e-05	-5.57178	4.83811e-07	-5.57979	4.66987e-05	0.00069913
DPY19L3	ENSG00000178904	-1.77441	0.00255294	-1.75989	3.85195e-06	-1.77441	0.00255294	0.0201848
PFAS	ENSG00000178921	-6.49657	4.27543e-10	-6.52421	1.62611e-19	-6.49657	4.27543e-10	2.08065e-08
ZNF552	ENSG00000178935	-6.10514	1.21371e-05	-5.81767	7.03632e-09	-6.10514	1.21371e-05	0.000217614
FBXO34	ENSG00000178974	-2.69072	0.0011177	-2.65378	2.11057e-14	-2.69072	0.0011177	0.0101805
TRIML2	ENSG00000179046	-6.23207	0.00422968	-6.00419	0.00273181	-6.23207	0.00422968	0.03092
GATA2	ENSG00000179348	-5.09801	0.00119757	-4.80143	1.0602e-06	-5.09801	0.00119757	0.0107926
GEMIN4	ENSG00000179409	-6.60628	1.2996e-10	-6.4467	7.15267e-27	-6.60628	1.2996e-10	7.24048e-09
DNHD1	ENSG00000179532	-6.24622	4.18197e-06	-6.0566	3.51677e-13	-6.24622	4.18197e-06	8.59684e-05
ZNF154	ENSG00000179909	-6.18089	4.66245e-05	-5.5782	6.25228e-10	-6.18089	4.66245e-05	0.00069913
ZADH2	ENSG00000180011	-4.47326	1.57152e-08	-4.48004	8.10603e-24	-4.47326	1.57152e-08	5.53662e-07
TRNAU1AP	ENSG00000180098	-2.77478	0.000284982	-2.80123	1.74084e-09	-2.77478	0.000284982	0.0032207
EXOC3	ENSG00000180104	-3.07217	0.00168925	-3.03873	3.09958e-15	-3.07217	0.00168925	0.0142002
ZNF816	ENSG00000180257	-6.82099	8.87353e-09	-6.53821	3.0877e-21	-6.82099	8.87353e-09	3.34807e-07
MEIOC	ENSG00000180336	-6.02458	0.00463934	-5.70521	0.00354591	-6.02458	0.00463934	0.0334836
ZNF571	ENSG00000180479	-5.26708	2.20176e-05	-5.14375	3.86248e-12	-5.26708	2.20176e-05	0.000368703
SKIDA1	ENSG00000180592	-6.67248	2.71137e-06	-6.57259	9.86555e-08	-6.67248	2.71137e-06	5.8671e-05
MB21D2	ENSG00000180611	-6.72435	3.98795e-15	-6.75386	9.52548e-26	-6.72435	3.98795e-15	5.52888e-13
MAP3K15	ENSG00000180815	-6.13028	1.88335e-05	-5.75422	3.95581e-09	-6.13028	1.88335e-05	0.000320331
ZNF443	ENSG00000180855	-5.28659	0.000609659	-5.11055	1.66944e-07	-5.28659	0.000609659	0.00607773
CAPS2	ENSG00000180881	-6.81423	7.37151e-06	-6.87956	1.80751e-06	-6.81423	7.37151e-06	0.000143378
D2HGDH	ENSG00000180902	-5.77813	0.000189518	-5.21962	3.31568e-11	-5.77813	0.000189518	0.00227098
BBS12	ENSG00000181004	-6.88294	3.49723e-16	-6.92978	1.72958e-39	-6.88294	3.49723e-16	5.63479e-14
FKRP	ENSG00000181027	-7.0213	4.90624e-10	-7.0474	2.34253e-13	-7.0213	4.90624e-10	2.35875e-08
F2R	ENSG00000181104	-1.34648	0.00144035	-1.34915	1.3344e-05	-1.34648	0.00144035	0.0124534
PENK	ENSG00000181195	-5.81925	2.8557e-06	-5.77563	1.987e-08	-5.81925	2.8557e-06	6.16821e-05
LRRC75A	ENSG00000181350	-6.15154	0.000629061	-5.89597	0.000123796	-6.15154	0.000629061	0.00624708
PLAG1	ENSG00000181690	-4.26504	1.04287e-05	-4.27906	6.89364e-09	-4.26504	1.04287e-05	0.000191884
ZBTB20	ENSG00000181722	-3.31065	0.000292136	-3.28781	4.12602e-06	-3.31065	0.000292136	0.00328288
SIAH2	ENSG00000181788	-2.11697	0.00545003	-2.08909	2.30779e-09	-2.11697	0.00545003	0.0382239
SLC9A9	ENSG00000181804	-4.80136	5.08592e-07	-4.80787	5.60874e-09	-4.80136	5.08592e-07	1.30688e-05
RNF41	ENSG00000181852	-1.81448	0.000976244	-1.80825	7.15095e-09	-1.81448	0.000976244	0.00907938
PRKAG1	ENSG00000181929	-1.57786	0.00322908	-1.5798	5.23757e-07	-1.57786	0.00322908	0.0247494
RTKN2	ENSG00000182010	-7.24851	1.46786e-11	-7.1812	1.4197e-13	-7.24851	1.46786e-11	1.01752e-09
IST1	ENSG00000182149	-1.83718	0.00333044	-1.83138	4.15461e-07	-1.83718	0.00333044	0.0253084
TSEN54	ENSG00000182173	-5.51638	5.40581e-05	-5.19994	2.37517e-12	-5.51638	5.40581e-05	0.00079084
SHMT2	ENSG00000182199	-1.24	0.00681977	-1.24421	6.03339e-07	-1.24	0.00681977	0.046017
SYNM	ENSG00000182253	-6.48772	4.23933e-05	-6.15655	9.40729e-09	-6.48772	4.23933e-05	0.000646363
PLCXD1	ENSG00000182378	-6.46532	2.15486e-06	-6.52382	5.2908e-08	-6.46532	2.15486e-06	4.79335e-05
FES	ENSG00000182511	-6.6474	1.10957e-08	-6.49811	4.57314e-22	-6.6474	1.10957e-08	4.05811e-07
RWDD4	ENSG00000182552	-3.82224	0.000102722	-3.86315	1.69088e-06	-3.82224	0.000102722	0.00137304
EPHB3	ENSG00000182580	-5.72169	9.35629e-06	-5.43603	1.79036e-13	-5.72169	9.35629e-06	0.000174851
NTM	ENSG00000182667	-2.33767	0.00411356	-2.31291	1.0622e-05	-2.33767	0.00411356	0.030238
CCDC87	ENSG00000182791	-5.56122	0.00687687	-5.3472	0.00432428	-5.56122	0.00687687	0.0462453
C16orf72	ENSG00000182831	-1.90519	0.00281932	-1.89814	1.0767e-07	-1.90519	0.00281932	0.0220409
RBM10	ENSG00000182872	-4.01371	2.37739e-07	-4.03152	9.62615e-22	-4.01371	2.37739e-07	6.4864e-06
CEP63	ENSG00000182923	-2.75278	0.00013775	-2.78151	5.57082e-13	-2.75278	0.00013775	0.00175096
EWSR1	ENSG00000182944	-2.24236	0.000686649	-2.2632	2.34444e-10	-2.24236	0.000686649	0.00671245
SPATA13	ENSG00000182957	-2.83252	0.00151556	-2.82369	2.39439e-07	-2.83252	0.00151556	0.0130187
C12orf60	ENSG00000182993	-6.80973	0.00327028	-6.65876	0.00288002	-6.80973	0.00327028	0.0249466
CAMK1D	ENSG00000183049	-3.54531	0.000810374	-3.58386	1.09701e-07	-3.54531	0.000810374	0.0077293
FANCF	ENSG00000183161	-3.44472	0.000726808	-3.44776	1.35403e-09	-3.44472	0.000726808	0.00706254
RUVBL2	ENSG00000183207	-3.9835	3.78644e-08	-3.95865	1.07823e-28	-3.9835	3.78644e-08	1.21359e-06
GRIN2A	ENSG00000183454	-6.1644	0.00499049	-6.07329	0.00478734	-6.1644	0.00499049	0.0355021
ASB7	ENSG00000183475	-2.52208	0.00476649	-2.48722	2.12255e-07	-2.52208	0.00476649	0.0342768
FAM46C	ENSG00000183508	-5.55668	0.000948298	-5.46375	0.000509223	-5.55668	0.000948298	0.008854
PSMG1	ENSG00000183527	-3.10963	8.29277e-07	-3.12786	1.89584e-22	-3.10963	8.29277e-07	2.00965e-05
TNFAIP8L3	ENSG00000183578	-5.09752	0.000684831	-4.74434	4.99929e-10	-5.09752	0.000684831	0.00670932
ZNF530	ENSG00000183647	-6.36416	1.83406e-06	-6.26588	1.49229e-09	-6.36416	1.83406e-06	4.13374e-05
TRMT12	ENSG00000183665	-4.30804	8.56598e-09	-4.34114	8.07644e-21	-4.30804	8.56598e-09	3.24229e-07
ALYREF	ENSG00000183684	-2.95779	7.87291e-05	-2.95363	2.19161e-16	-2.95779	7.87291e-05	0.00108393
UPP1	ENSG00000183696	-2.36753	0.00716688	-2.40376	5.16515e-06	-2.36753	0.00716688	0.0478447
TRIM52	ENSG00000183718	-6.86433	1.44073e-08	-6.91986	1.0836e-11	-6.86433	1.44073e-08	5.14308e-07
CMTM4	ENSG00000183723	-2.83746	0.00654328	-2.83479	9.64203e-05	-2.83746	0.00654328	0.0444786
ZNF703	ENSG00000183779	-5.37255	0.00040207	-5.26291	1.12398e-06	-5.37255	0.00040207	0.00426122
FAM162B	ENSG00000183807	-5.99088	0.000104615	-5.87907	2.19345e-06	-5.99088	0.000104615	0.00139055
GPR39	ENSG00000183840	-4.83794	0.00153032	-4.85298	0.000114235	-4.83794	0.00153032	0.0131235
IQGAP3	ENSG00000183856	-6.00425	0.000545319	-6.07526	0.00017653	-6.00425	0.000545319	0.0055147
SMTN	ENSG00000183963	-2.83909	0.000950354	-2.82304	5.18808e-10	-2.83909	0.000950354	0.00886625
ST6GALNAC3	ENSG00000184005	-8.27522	0.000110504	-8.22558	0.000102176	-8.27522	0.000110504	0.00145907
DIABLO	ENSG00000184047	-5.51035	1.79347e-05	-5.33998	4.91421e-35	-5.51035	1.79347e-05	0.000306597
LRTOMT	ENSG00000184154	-5.99676	1.45781e-06	-5.74518	2.01323e-17	-5.99676	1.45781e-06	3.40145e-05
KCNJ12	ENSG00000184185	-5.73748	0.00012089	-5.45622	3.43568e-08	-5.73748	0.00012089	0.00156671
CMSS1	ENSG00000184220	-2.01424	0.0014848	-2.01053	3.83147e-09	-2.01424	0.0014848	0.0127893
OAF	ENSG00000184232	-2.25444	7.18057e-05	-2.23883	1.3634e-11	-2.25444	7.18057e-05	0.000999943
PRKD1	ENSG00000184304	-2.6747	0.000190036	-2.64756	1.25263e-10	-2.6747	0.000190036	0.0022749
MAP7D2	ENSG00000184368	-6.88902	9.86826e-08	-6.85031	3.09623e-09	-6.88902	9.86826e-08	2.89089e-06
COLEC10	ENSG00000184374	-6.41309	4.85226e-05	-6.38255	1.41906e-05	-6.41309	4.85226e-05	0.000718677
FOXO4	ENSG00000184481	-5.27472	0.000175318	-5.04048	7.81997e-19	-5.27472	0.000175318	0.00213397
UBE2G2	ENSG00000184787	-2.31841	0.00333946	-2.35058	6.4346e-06	-2.31841	0.00333946	0.0253446
TMEM186	ENSG00000184857	-5.24059	0.000270629	-4.92932	1.00992e-10	-5.24059	0.000270629	0.00308481
	ENSG00000184886	-5.79877	8.53646e-06	-5.40524	8.02784e-23	-5.79877	8.53646e-06	0.000161349
RBM43	ENSG00000184898	-4.00469	7.4211e-06	-4.02334	9.56002e-13	-4.00469	7.4211e-06	0.000144107
NOC4L	ENSG00000184967	-5.14547	0.000241179	-4.90283	6.95998e-20	-5.14547	0.000241179	0.00279454
F8	ENSG00000185010	-7.63531	2.88287e-17	-7.62899	9.78216e-26	-7.63531	2.88287e-17	5.72874e-15
BRF1	ENSG00000185024	-2.84824	0.000126817	-2.87392	7.69524e-10	-2.84824	0.000126817	0.0016276
SEMA4B	ENSG00000185033	-6.96524	3.57178e-09	-6.85316	8.05321e-15	-6.96524	3.57178e-09	1.49426e-07
C6orf120	ENSG00000185127	-2.59388	0.00669645	-2.59155	5.09522e-06	-2.59388	0.00669645	0.0452361
NRBP2	ENSG00000185189	-5.27458	0.000154003	-5.03172	6.50764e-24	-5.27458	0.000154003	0.00191868
PGBD2	ENSG00000185220	-7.31835	1.3489e-13	-7.29999	2.09723e-16	-7.31835	1.3489e-13	1.31827e-11
KIAA0825	ENSG00000185261	-3.04037	0.000810983	-3.02634	1.7917e-05	-3.04037	0.000810983	0.0077293
CDNF	ENSG00000185267	-5.6061	0.000533846	-5.48597	2.65318e-05	-5.6061	0.000533846	0.00543092
ZBTB37	ENSG00000185278	-6.32917	2.58491e-08	-6.12069	7.33016e-20	-6.32917	2.58491e-08	8.65728e-07
ARL15	ENSG00000185305	-6.8697	4.36379e-09	-6.86001	1.31531e-12	-6.8697	4.36379e-09	1.75775e-07
TMEM179B	ENSG00000185475	-3.19164	9.41239e-05	-3.22324	3.10175e-17	-3.19164	9.41239e-05	0.00127382
TLCD2	ENSG00000185561	-6.15142	6.05624e-05	-5.69958	2.92834e-08	-6.15142	6.05624e-05	0.000866724
SHC4	ENSG00000185634	-6.02571	0.00424908	-6.07275	0.0034233	-6.02571	0.00424908	0.0310428
MYBL1	ENSG00000185697	-2.95689	0.00127962	-2.93572	5.19005e-05	-2.95689	0.00127962	0.0113014
PCYT2	ENSG00000185813	-3.15925	0.000326092	-3.17764	2.22582e-09	-3.15925	0.000326092	0.00359221
ZNF829	ENSG00000185869	-6.30066	8.86985e-12	-6.32696	2.86959e-20	-6.30066	8.86985e-12	6.65127e-10
POMK	ENSG00000185900	-3.51398	7.5027e-05	-3.51018	8.72128e-13	-3.51398	7.5027e-05	0.00104017
PTCH1	ENSG00000185920	-6.20815	7.88698e-10	-6.23686	1.81571e-19	-6.20815	7.88698e-10	3.68771e-08
TMLHE	ENSG00000185973	-3.07789	0.00114174	-3.10723	2.11921e-05	-3.07789	0.00114174	0.0103632
AIDA	ENSG00000186063	-7.07755	6.02652e-08	-7.04785	1.14634e-09	-7.07755	6.02652e-08	1.85191e-06
CYP2R1	ENSG00000186104	-5.59322	8.99519e-07	-5.65745	3.01939e-15	-5.59322	8.99519e-07	2.16229e-05
C2orf76	ENSG00000186132	-7.19989	1.02752e-14	-7.1936	3.00675e-22	-7.19989	1.02752e-14	1.30332e-12
NKRF	ENSG00000186416	-6.25991	1.54993e-07	-6.09341	1.15117e-16	-6.25991	1.54993e-07	4.41044e-06
ZNF197	ENSG00000186448	-3.02275	0.00010302	-3.02432	5.15103e-16	-3.02275	0.00010302	0.00137493
FAM228A	ENSG00000186453	-4.90637	0.0011421	-4.78563	1.81045e-05	-4.90637	0.0011421	0.0103632
GNG2	ENSG00000186469	-7.82282	2.13e-07	-7.84804	2.76776e-08	-7.82282	2.13e-07	5.90604e-06
BTN3A2	ENSG00000186470	-3.87842	1.16775e-05	-3.85014	1.59742e-10	-3.87842	1.16775e-05	0.00021108
ZNF396	ENSG00000186496	-6.23599	6.5332e-06	-6.1392	5.75933e-08	-6.23599	6.5332e-06	0.00012854
KIF24	ENSG00000186638	-6.81338	9.15836e-10	-6.80287	1.36557e-14	-6.81338	9.15836e-10	4.23237e-08
PRR5	ENSG00000186654	-6.51586	0.000352445	-6.11687	7.32973e-05	-6.51586	0.000352445	0.00382714
ZFP91	ENSG00000186660	-2.07123	0.00563001	-2.05174	1.3016e-05	-2.07123	0.00563001	0.0393013
BCDIN3D	ENSG00000186666	-5.2747	0.000181453	-5.03868	3.28052e-18	-5.2747	0.000181453	0.00219864
LYRM7	ENSG00000186687	-3.09417	0.000365638	-3.09493	8.87797e-07	-3.09417	0.000365638	0.00393812
CCDC73	ENSG00000186714	-6.79718	3.45693e-05	-6.83397	1.4745e-05	-6.79718	3.45693e-05	0.000543043
BCR	ENSG00000186716	-6.74561	8.96132e-15	-6.74378	9.66155e-56	-6.74561	8.96132e-15	1.17413e-12
SPIN4	ENSG00000186767	-5.1913	0.000291298	-5.1388	5.87589e-08	-5.1913	0.000291298	0.00327655
TRABD2A	ENSG00000186854	-6.98953	4.67338e-05	-7.0269	2.79439e-05	-6.98953	4.67338e-05	0.00069913
ERCC6L	ENSG00000186871	-6.73368	3.48428e-08	-6.73892	4.56032e-10	-6.73368	3.48428e-08	1.12889e-06
TMEM17	ENSG00000186889	-7.20155	2.98361e-12	-7.21586	4.75364e-17	-7.20155	2.98361e-12	2.40362e-10
PLCD1	ENSG00000187091	-3.46759	0.00228256	-3.3054	2.69089e-14	-3.46759	0.00228256	0.0183513
ENTPD5	ENSG00000187097	-3.58067	2.41161e-05	-3.6007	6.51955e-14	-3.58067	2.41161e-05	0.00039825
HEATR4	ENSG00000187105	-7.0388	3.15294e-06	-7.01462	1.25902e-07	-7.0388	3.15294e-06	6.69567e-05
SHTN1	ENSG00000187164	-8.11692	3.21847e-07	-8.03361	1.12382e-07	-8.11692	3.21847e-07	8.50861e-06
TSPYL4	ENSG00000187189	-6.04295	9.71077e-08	-6.09267	7.45562e-15	-6.04295	9.71077e-08	2.85176e-06
BCAM	ENSG00000187244	-5.73808	0.00018095	-5.10645	1.55057e-09	-5.73808	0.00018095	0.00219478
TAF9B	ENSG00000187325	-3.45601	0.000497488	-3.50105	1.15477e-08	-3.45601	0.000497488	0.00511782
MAGEH1	ENSG00000187601	-2.84593	3.06233e-05	-2.84545	5.11517e-14	-2.84593	3.06233e-05	0.000488131
C17orf97	ENSG00000187624	-5.86308	3.75632e-06	-5.79204	1.51302e-15	-5.86308	3.75632e-06	7.82983e-05
DHRS4L2	ENSG00000187630	-6.10488	2.53378e-05	-5.99704	1.1726e-06	-6.10488	2.53378e-05	0.00041612
DNAH17	ENSG00000187775	-5.79284	0.00429624	-5.52419	0.0032591	-5.79284	0.00429624	0.0313232
MCRS1	ENSG00000187778	-3.70385	3.76798e-05	-3.64673	1.13289e-24	-3.70385	3.76798e-05	0.000584969
PEAR1	ENSG00000187800	-7.45412	1.92322e-24	-7.48427	5.96472e-37	-7.45412	1.92322e-24	9.17223e-22
ZFP69	ENSG00000187815	-5.70572	7.01876e-05	-5.1975	7.48502e-13	-5.70572	7.01876e-05	0.000983368
DNER	ENSG00000187957	-5.70428	0.00608449	-5.31754	0.00458636	-5.70428	0.00608449	0.0418612
CPSF4L	ENSG00000187959	-6.52343	5.16443e-07	-6.37829	3.27498e-09	-6.52343	5.16443e-07	1.3242e-05
ZSCAN23	ENSG00000187987	-3.56187	0.00094158	-3.59262	1.33607e-05	-3.56187	0.00094158	0.00879816
C6orf132	ENSG00000188112	-7.43294	1.06973e-15	-7.39994	2.49787e-27	-7.43294	1.06973e-15	1.57462e-13
COL4A5	ENSG00000188153	-7.32392	0.00283665	-7.2986	0.00309456	-7.2986	0.00309456	0.0238657
ZNF793	ENSG00000188227	-18.2832	3.24595e-08	-6.79052	0.00321225	-6.79052	0.00321225	0.0246776
TUBB4B	ENSG00000188229	1.97496	0.00378967	1.95496	5.59874e-09	1.97496	0.00378967	0.0282262
PLSCR1	ENSG00000188313	-3.38848	2.56175e-07	-3.38445	6.71621e-17	-3.38848	2.56175e-07	6.95757e-06
ZNF559	ENSG00000188321	-4.68108	0.000539687	-4.82879	1.51742e-16	-4.68108	0.000539687	0.00547872
FAM92A	ENSG00000188343	-5.01154	4.16743e-13	-5.01895	2.70163e-22	-5.01154	4.16743e-13	3.76427e-11
BLOC1S5	ENSG00000188428	3.2492	0.00683766	3.23095	1.2806e-06	3.2492	0.00683766	0.0460856
C19orf54	ENSG00000188493	-5.68217	0.000394829	-5.27676	1.22286e-06	-5.68217	0.000394829	0.00419567
LCTL	ENSG00000188501	-5.20528	0.000691764	-4.73681	3.62503e-07	-5.20528	0.000691764	0.00674951
PTAR1	ENSG00000188647	-2.32852	0.000142052	-2.35112	8.4839e-09	-2.32852	0.000142052	0.00179036
PARVB	ENSG00000188677	-4.23976	4.15845e-10	-4.21698	4.18873e-30	-4.23976	4.15845e-10	2.03202e-08
ZDHHC9	ENSG00000188706	-2.58393	0.00106625	-2.55629	1.34723e-11	-2.58393	0.00106625	0.00978664
TMEM201	ENSG00000188807	-5.37127	0.000393651	-5.14902	4.14556e-06	-5.37127	0.000393651	0.00418689
ZNF563	ENSG00000188868	-5.88531	2.61241e-07	-5.76566	2.92172e-16	-5.88531	2.61241e-07	7.07902e-06
LRRK2	ENSG00000188906	-7.87632	4.04865e-23	-7.86855	5.2507e-36	-7.87632	4.04865e-23	1.724e-20
HACD4	ENSG00000188921	-7.00955	4.02597e-08	-6.85798	6.00801e-11	-7.00955	4.02597e-08	1.28004e-06
RELN	ENSG00000189056	-9.16324	9.60055e-16	-9.16184	3.20792e-17	-9.16324	9.60055e-16	1.43084e-13
ARID2	ENSG00000189079	-2.43473	8.08591e-06	-2.42503	2.23275e-10	-2.43473	8.08591e-06	0.000154501
ZKSCAN3	ENSG00000189298	-5.50882	0.000160174	-5.13248	1.35286e-15	-5.50882	0.000160174	0.00197901
NEMP2	ENSG00000189362	-4.75492	0.000102286	-4.79597	4.97039e-13	-4.75492	0.000102286	0.00136875
SYCP2	ENSG00000196074	-6.82945	0.00116009	-6.97691	0.0010785	-6.82945	0.00116009	0.0105025
FAT4	ENSG00000196159	-1.91761	0.00568964	-1.92703	5.27594e-06	-1.91761	0.00568964	0.0396711
STK40	ENSG00000196182	2.69791	0.000353537	2.67177	1.21136e-09	2.69791	0.000353537	0.00383409
SRGAP3	ENSG00000196220	-7.18108	1.5809e-05	-7.16656	4.15772e-06	-7.18108	1.5809e-05	0.000275571
FAM217B	ENSG00000196227	-3.904	1.37858e-05	-3.93109	9.49473e-11	-3.904	1.37858e-05	0.000244231
ZNF836	ENSG00000196267	-4.03902	0.000333686	-4.099	1.28497e-06	-4.03902	0.000333686	0.00366011
ZNF493	ENSG00000196268	-7.62509	3.75109e-08	-7.51222	1.85939e-09	-7.62509	3.75109e-08	1.20551e-06
ZKSCAN7	ENSG00000196345	-5.80431	4.10261e-09	-5.84511	3.78938e-17	-5.80431	4.10261e-09	1.66379e-07
NTNG2	ENSG00000196358	-5.51258	0.000272269	-5.32638	1.23337e-06	-5.51258	0.000272269	0.00309758
ZNF765	ENSG00000196417	-3.1559	0.0024863	-3.15754	1.24787e-06	-3.1559	0.0024863	0.0197628
PIK3R4	ENSG00000196455	-3.3123	8.53906e-06	-3.33679	1.24495e-17	-3.3123	8.53906e-06	0.000161349
TRAPPC2	ENSG00000196459	-7.69515	4.99715e-14	-7.67401	2.50368e-17	-7.69515	4.99715e-14	5.46615e-12
RFX8	ENSG00000196460	-2.84826	0.00512937	-2.84305	0.00288443	-2.84826	0.00512937	0.03636
SULT1A1	ENSG00000196502	-5.35679	0.000744217	-5.173	6.29444e-06	-5.35679	0.000744217	0.00720235
TPK1	ENSG00000196511	-3.26471	0.00495956	-3.29088	0.000115301	-3.26471	0.00495956	0.0353243
XRCC2	ENSG00000196584	-5.9993	0.00036927	-6.00376	0.000142788	-5.9993	0.00036927	0.00396649
POTEF	ENSG00000196604	-5.19388	0.00529477	-5.10464	0.0018894	-5.19388	0.00529477	0.0372885
TTC30B	ENSG00000196659	-6.98411	1.70054e-13	-7.00507	8.14628e-22	-6.98411	1.70054e-13	1.62204e-11
ERI2	ENSG00000196678	-3.9741	4.74629e-05	-3.89896	1.1615e-14	-3.9741	4.74629e-05	0.000706492
ZNF512B	ENSG00000196700	-7.31315	3.34958e-17	-7.36138	4.06487e-25	-7.31315	3.34958e-17	6.54706e-15
ZNF418	ENSG00000196724	-6.61753	2.08539e-09	-6.45726	1.49646e-22	-6.61753	2.08539e-09	9.10774e-08
COL27A1	ENSG00000196739	-7.67988	3.4581e-14	-7.64756	1.84678e-19	-7.67988	3.4581e-14	3.92675e-12
S100A2	ENSG00000196754	-5.59578	0.000367267	-5.40372	8.8154e-06	-5.59578	0.000367267	0.00394854
ZFP28	ENSG00000196867	-6.96325	1.27472e-12	-6.85871	8.4629e-27	-6.96325	1.27472e-12	1.07031e-10
SRGAP1	ENSG00000196935	-1.7254	0.00638327	-1.71484	1.4849e-05	-1.7254	0.00638327	0.0435898
NOP9	ENSG00000196943	-4.91099	0.000200466	-4.81059	9.81815e-23	-4.91099	0.000200466	0.00238064
ZNF585A	ENSG00000196967	-6.5746	1.94508e-08	-6.43981	1.98771e-13	-6.5746	1.94508e-08	6.68333e-07
ZNF100	ENSG00000197020	-6.18278	1.56907e-06	-5.96117	4.96148e-11	-6.18278	1.56907e-06	3.62557e-05
ZSCAN25	ENSG00000197037	-3.43481	0.00045914	-3.38486	6.30717e-10	-3.43481	0.00045914	0.00478107
ZNF441	ENSG00000197044	-3.09267	0.0063136	-2.89769	2.14168e-10	-3.09267	0.0063136	0.0431882
ZNF257	ENSG00000197134	-4.19281	0.0019342	-4.16732	0.000745594	-4.19281	0.0019342	0.0158498
ACSL5	ENSG00000197142	-7.44788	4.41051e-11	-7.39603	1.35728e-16	-7.44788	4.41051e-11	2.76771e-09
LRRC8B	ENSG00000197147	-7.13643	2.78175e-05	-6.81391	1.0193e-06	-7.13643	2.78175e-05	0.000449414
PIWIL2	ENSG00000197181	-7.2353	0.000122694	-7.22655	9.01697e-05	-7.2353	0.000122694	0.0015815
NOL4L	ENSG00000197183	-3.17637	0.00435076	-3.15094	0.000347474	-3.17637	0.00435076	0.0316498
RAD54B	ENSG00000197275	-7.36608	6.68676e-18	-7.3392	4.56903e-28	-7.36608	6.68676e-18	1.47641e-15
ZNF165	ENSG00000197279	-6.53569	0.00317407	-6.09019	0.00203375	-6.53569	0.00317407	0.0244158
FITM2	ENSG00000197296	-6.52565	7.12107e-07	-6.45777	5.77412e-13	-6.52565	7.12107e-07	1.75786e-05
BLM	ENSG00000197299	-3.8443	0.000539922	-3.81144	7.9519e-06	-3.8443	0.000539922	0.00547872
PELI1	ENSG00000197329	-6.29165	3.96241e-09	-6.14156	1.84422e-22	-6.29165	3.96241e-09	1.61794e-07
DACT3	ENSG00000197380	-5.84873	3.7431e-06	-5.82166	1.64639e-08	-5.84873	3.7431e-06	7.81593e-05
IPP	ENSG00000197429	-3.9503	2.00535e-06	-3.97134	5.10899e-18	-3.9503	2.00535e-06	4.49432e-05
ZNF665	ENSG00000197497	-7.16599	2.74447e-08	-7.07062	4.53355e-11	-7.16599	2.74447e-08	9.0976e-07
MYO5A	ENSG00000197535	-2.2431	0.00105658	-2.25695	5.55027e-12	-2.2431	0.00105658	0.00971306
C5orf56	ENSG00000197536	-3.24632	0.00279956	-3.14945	4.27058e-07	-3.24632	0.00279956	0.0219311
TTC30A	ENSG00000197557	-5.22951	0.000113532	-4.93687	5.79592e-16	-5.22951	0.000113532	0.00148916
ZNF624	ENSG00000197566	-5.06754	0.000290275	-4.81712	2.78716e-20	-5.06754	0.000290275	0.00326812
HHLA3	ENSG00000197568	-5.06719	0.000733747	-4.79073	8.28015e-09	-5.06719	0.000733747	0.00711836
ENPP1	ENSG00000197594	-2.67052	0.00257487	-2.65043	2.17943e-06	-2.67052	0.00257487	0.0203178
ZNF615	ENSG00000197619	-5.86169	3.15999e-07	-5.77239	1.04711e-27	-5.86169	3.15999e-07	8.3912e-06
PDCD1LG2	ENSG00000197646	-3.45996	0.00136276	-3.46408	1.06649e-05	-3.45996	0.00136276	0.0118947
ZNF433	ENSG00000197647	-6.83416	6.82722e-15	-6.83943	2.44544e-23	-6.83416	6.82722e-15	9.04455e-13
DNAH10	ENSG00000197653	-7.29869	1.60349e-05	-7.35773	8.23574e-06	-7.29869	1.60349e-05	0.000278289
CFD	ENSG00000197766	-6.39769	3.85584e-09	-6.27554	1.9255e-14	-6.39769	3.85584e-09	1.58514e-07
FAM212B	ENSG00000197852	-2.93273	0.00306457	-2.8917	3.25193e-08	-2.93273	0.00306457	0.023665
FAM49A	ENSG00000197872	-5.70509	0.00653673	-5.12187	0.00439666	-5.70509	0.00653673	0.0444594
ZNF71	ENSG00000197951	-6.44725	1.17115e-08	-6.39259	5.99206e-23	-6.44725	1.17115e-08	4.2572e-07
DNM3	ENSG00000197959	-5.76473	0.00375008	-5.37821	0.00217926	-5.76473	0.00375008	0.0279976
AKAP17A	ENSG00000197976	3.05147	0.00216444	3.03451	4.76075e-13	3.05147	0.00216444	0.0175197
ELOVL2	ENSG00000197977	-5.64306	0.00348912	-5.5062	0.00245618	-5.64306	0.00348912	0.0263797
NOL8	ENSG00000198000	-2.14869	0.00535256	-2.15271	1.28446e-10	-2.14869	0.00535256	0.0376511
PRIM1	ENSG00000198056	-3.99294	0.00010125	-3.96373	1.25358e-07	-3.99294	0.00010125	0.00136033
ZBTB14	ENSG00000198081	-3.16633	0.00178132	-3.2306	1.66979e-12	-3.16633	0.00178132	0.0148315
ZNF248	ENSG00000198105	-2.92096	0.00402793	-2.87557	1.18247e-07	-2.92096	0.00402793	0.0297
CHSY3	ENSG00000198108	-5.20687	8.2143e-05	-5.08505	9.12033e-14	-5.20687	8.2143e-05	0.00112963
HMGN5	ENSG00000198157	-5.22596	0.00174558	-4.97644	4.02398e-05	-5.22596	0.00174558	0.0145848
ZNF607	ENSG00000198182	-7.88815	9.77627e-11	-7.89158	9.19679e-13	-7.88815	9.77627e-11	5.74199e-09
ZNF334	ENSG00000198185	-5.58599	9.63455e-06	-5.41098	4.39138e-14	-5.58599	9.63455e-06	0.00017977
ZXDA	ENSG00000198205	-5.2303	0.00125163	-4.61473	4.04225e-06	-5.2303	0.00125163	0.0111284
QRICH1	ENSG00000198218	1.68988	0.000466516	1.69055	3.21087e-07	1.68988	0.000466516	0.00484941
HELZ	ENSG00000198265	-3.00291	7.89657e-07	-3.01329	3.42436e-20	-3.00291	7.89657e-07	1.92932e-05
ZNF485	ENSG00000198298	-5.10788	0.000330921	-4.87727	2.009e-08	-5.10788	0.000330921	0.00363983
HYLS1	ENSG00000198331	-3.43305	6.0658e-05	-3.44711	7.10881e-11	-3.43305	6.0658e-05	0.000866724
HOXC4	ENSG00000198353	-5.29715	0.000877426	-4.88517	6.30016e-08	-5.29715	0.000877426	0.00827654
TCAF1	ENSG00000198420	-7.08839	5.68356e-20	-7.0647	2.50091e-35	-7.08839	5.68356e-20	1.50589e-17
ZNF69	ENSG00000198429	-5.31044	1.22439e-05	-5.41298	1.46926e-11	-5.31044	1.22439e-05	0.000219196
	ENSG00000198477	-6.99049	4.84189e-06	-6.92945	8.36515e-07	-6.99049	4.84189e-06	9.83472e-05
ZNF808	ENSG00000198482	-6.11077	1.51108e-06	-5.69748	1.11684e-16	-6.11077	1.51108e-06	3.51201e-05
ATL1	ENSG00000198513	-3.6958	0.000212428	-3.71744	1.57406e-10	-3.6958	0.000212428	0.00249781
TUSC1	ENSG00000198680	-3.53474	0.00527315	-3.51764	0.0020266	-3.53474	0.00527315	0.0371583
SLC9A6	ENSG00000198689	-4.59555	2.3527e-10	-4.57906	4.55918e-22	-4.59555	2.3527e-10	1.21434e-08
MSRB1	ENSG00000198736	-6.81537	1.93399e-08	-6.76327	8.52932e-12	-6.81537	1.93399e-08	6.66444e-07
ZNF652	ENSG00000198740	-1.86447	0.00193903	-1.87394	3.95566e-06	-1.86447	0.00193903	0.0158676
COLGALT2	ENSG00000198756	-6.37196	4.01851e-08	-6.43337	3.03677e-12	-6.37196	4.01851e-08	1.28004e-06
ZNF521	ENSG00000198795	-8.15675	3.10203e-33	-8.15983	6.78953e-80	-8.15675	3.10203e-33	9.24639e-30
GK	ENSG00000198814	-4.60595	0.00658194	-4.34821	0.000543799	-4.60595	0.00658194	0.0446397
INPP5F	ENSG00000198825	-2.41554	0.00244489	-2.40995	4.5236e-09	-2.41554	0.00244489	0.0194923
TOX	ENSG00000198846	-7.47193	4.35858e-06	-7.42736	7.76778e-08	-7.47193	4.35858e-06	8.94447e-05
LTN1	ENSG00000198862	-2.78843	5.86292e-06	-2.80219	3.40273e-14	-2.78843	5.86292e-06	0.000117091
PRMT6	ENSG00000198890	-2.86368	0.00359578	-2.83094	1.70294e-08	-2.86368	0.00359578	0.027066
PRC1	ENSG00000198901	-3.7585	3.55864e-06	-3.73117	3.25709e-10	-3.7585	3.55864e-06	7.523e-05
BHLHB9	ENSG00000198908	-6.18176	3.66161e-05	-5.63765	3.6178e-10	-6.18176	3.66161e-05	0.000569937
DCLRE1A	ENSG00000198924	-5.76345	9.86585e-06	-5.44973	3.50108e-22	-5.76345	9.86585e-06	0.000183798
GPRASP1	ENSG00000198932	-6.90568	5.1925e-11	-6.89193	2.77656e-15	-6.90568	5.1925e-11	3.15531e-09
ZFP2	ENSG00000198939	-6.7167	7.49531e-06	-6.56437	7.17249e-07	-6.7167	7.49531e-06	0.000145301
KIF1BP	ENSG00000198954	-1.98121	0.00232649	-1.97814	2.11315e-09	-1.98121	0.00232649	0.0186542
TGM2	ENSG00000198959	-7.07108	7.25513e-27	-7.07783	4.04423e-52	-7.07108	7.25513e-27	5.40643e-24
EFCAB2	ENSG00000203666	2.02383	0.00296506	2.02423	0.00135258	2.02383	0.00296506	0.0230309
C1orf53	ENSG00000203724	-5.94519	0.00153188	-5.79217	0.000618374	-5.94519	0.00153188	0.0131235
EEF1AKMT2	ENSG00000203791	-4.0482	0.000314966	-4.04352	2.60581e-06	-4.0482	0.000314966	0.00349986
DDO	ENSG00000203797	-5.67938	0.000587936	-5.40995	2.84196e-05	-5.67938	0.000587936	0.00588578
ARRDC1-AS1	ENSG00000203993	-6.41432	2.69557e-08	-6.48076	2.04078e-16	-6.41432	2.69557e-08	9.0026e-07
SYS1	ENSG00000204070	-3.85561	7.79936e-06	-3.85211	1.37961e-07	-3.85561	7.79936e-06	0.000150229
AGAP6	ENSG00000204149	-4.23154	0.000264129	-4.20991	1.5401e-05	-4.23154	0.000264129	0.00301687
SYT15	ENSG00000204176	-5.93296	1.20925e-08	-5.95497	1.38845e-11	-5.93296	1.20925e-08	4.38233e-07
ZDBF2	ENSG00000204186	-2.06058	0.00265651	-2.06498	3.2127e-09	-2.06058	0.00265651	0.0209067
COL11A2	ENSG00000204248	-8.64202	0.000337248	-8.56739	0.000333657	-8.64202	0.000337248	0.003689
HLA-DMA	ENSG00000204257	-7.42592	7.50697e-06	-7.18682	1.09049e-06	-7.42592	7.50697e-06	0.000145301
TAP2	ENSG00000204267	-6.14659	5.61016e-05	-6.22396	1.33643e-05	-6.14659	5.61016e-05	0.000813645
FKBPL	ENSG00000204315	-5.4447	3.09058e-06	-5.37217	5.51633e-18	-5.4447	3.09058e-06	6.59194e-05
MRPL38	ENSG00000204316	-6.53924	3.66557e-09	-6.35524	1.68358e-34	-6.53924	3.66557e-09	1.51752e-07
ERICH2	ENSG00000204334	-5.55357	7.53241e-07	-5.49591	5.68134e-12	-5.55357	7.53241e-07	1.84412e-05
DXO	ENSG00000204348	-5.90205	3.03451e-09	-5.96145	1.98165e-31	-5.90205	3.03451e-09	1.27396e-07
LAYN	ENSG00000204381	-4.18707	2.90554e-06	-4.1275	7.95692e-21	-4.18707	2.90554e-06	6.25407e-05
HSPA1A	ENSG00000204389	-3.56021	0.00182712	-3.44082	4.91225e-07	-3.56021	0.00182712	0.0151704
CARD16	ENSG00000204397	-3.10619	0.00439014	-3.10511	9.56988e-06	-3.10619	0.00439014	0.031878
ZNF814	ENSG00000204514	-3.05331	0.00728412	-3.03042	7.57988e-05	-3.05331	0.00728412	0.0483836
ZNF805	ENSG00000204524	-5.10518	8.62301e-05	-5.00511	4.0467e-27	-5.10518	8.62301e-05	0.00117769
DHX16	ENSG00000204560	-3.09276	0.000203016	-3.06919	3.21206e-15	-3.09276	0.000203016	0.00239897
ZNF616	ENSG00000204611	-6.65432	8.55868e-12	-6.53433	3.45508e-30	-6.65432	8.55868e-12	6.45855e-10
GABBR1	ENSG00000204681	-7.20481	5.95637e-10	-7.13943	2.41258e-13	-7.20481	5.95637e-10	2.8294e-08
DCTN1	ENSG00000204843	-2.13251	0.00139359	-2.14533	9.43758e-09	-2.13251	0.00139359	0.0121154
SLC35B4	ENSG00000205060	-2.67476	0.000383415	-2.689	6.0835e-08	-2.67476	0.000383415	0.00409262
C4orf47	ENSG00000205129	-6.21796	0.005372	-5.39956	0.00501744	-6.21796	0.005372	0.0377656
ZBTB10	ENSG00000205189	-2.39461	0.00348842	-2.43443	4.08856e-09	-2.39461	0.00348842	0.0263797
PDE7A	ENSG00000205268	-8.02299	1.43459e-22	-8.01996	1.44015e-28	-8.02299	1.43459e-22	5.70155e-20
TMEM170B	ENSG00000205269	-5.70063	6.36899e-05	-5.63354	2.96207e-06	-5.70063	6.36899e-05	0.000902943
CFI	ENSG00000205403	-7.50706	5.47811e-07	-7.39802	7.2311e-08	-7.50706	5.47811e-07	1.39144e-05
LIN52	ENSG00000205659	-3.11867	0.0022558	-3.08941	3.66404e-05	-3.11867	0.0022558	0.0181852
BX890604.1	ENSG00000205664	-8.27527	2.3771e-06	-8.28335	1.93524e-06	-8.27527	2.3771e-06	5.21956e-05
C21orf62-AS1	ENSG00000205930	-5.73674	0.0065693	-5.39705	0.00571585	-5.73674	0.0065693	0.0446046
DOK6	ENSG00000206052	-6.56016	1.79489e-05	-6.41226	3.54244e-06	-6.56016	1.79489e-05	0.000306597
COL6A6	ENSG00000206384	-19.0989	6.49515e-11	-7.72814	0.000172833	-7.72814	0.000172833	0.00211136
HACD2	ENSG00000206527	-2.74093	0.00373541	-2.70827	2.77814e-07	-2.74093	0.00373541	0.0279056
SLC48A1	ENSG00000211584	-3.17814	0.00157239	-3.21398	8.40314e-05	-3.17814	0.00157239	0.0133911
MAP10	ENSG00000212916	-6.17499	1.58776e-05	-6.06138	3.87173e-07	-6.17499	1.58776e-05	0.000276114
RBMXL1	ENSG00000213516	-2.92739	0.000519278	-2.95927	2.15538e-08	-2.92739	0.000519278	0.00530536
TMX2	ENSG00000213593	-1.99413	0.00163675	-1.99073	8.00024e-07	-1.99413	0.00163675	0.0138662
NUDT19	ENSG00000213965	-5.77675	1.64688e-07	-5.79045	4.36694e-23	-5.77675	1.64688e-07	4.64202e-06
ZNF891	ENSG00000214029	-6.07895	8.37963e-05	-5.73625	2.79543e-09	-6.07895	8.37963e-05	0.00114708
MYCBP	ENSG00000214114	-5.60818	3.71172e-06	-5.38385	7.94001e-13	-5.60818	3.71172e-06	7.79135e-05
AC124312.1	ENSG00000214265	-6.13241	4.51123e-07	-5.69416	1.25466e-34	-6.13241	4.51123e-07	1.17184e-05
AS3MT	ENSG00000214435	-3.52942	0.00121742	-3.59796	2.57639e-06	-3.52942	0.00121742	0.0109138
EML6	ENSG00000214595	-4.53389	0.00023045	-4.48743	3.8515e-05	-4.53389	0.00023045	0.00268326
SLC35E2	ENSG00000215790	-5.26038	0.00136932	-4.74041	2.14023e-05	-5.26038	0.00136932	0.0119345
CKLF	ENSG00000217555	-3.76354	6.28909e-05	-3.77991	2.3052e-10	-3.76354	6.28909e-05	0.00089374
FAM19A5	ENSG00000219438	-5.78502	0.000532548	-5.6107	2.35201e-05	-5.78502	0.000532548	0.00542234
FANCG	ENSG00000221829	-6.28938	8.44311e-09	-6.18616	3.43052e-19	-6.28938	8.44311e-09	3.20596e-07
PLXNA4	ENSG00000221866	-4.19924	0.000183999	-4.13555	2.91272e-06	-4.19924	0.000183999	0.00222047
ZBED8	ENSG00000221886	-5.36947	5.95877e-05	-5.26112	4.48706e-12	-5.36947	5.95877e-05	0.000854951
TIAF1	ENSG00000221995	-5.73879	0.000172194	-5.34393	9.61687e-08	-5.73879	0.000172194	0.00210571
BTBD19	ENSG00000222009	-5.7368	0.00035715	-5.18754	1.00097e-06	-5.7368	0.00035715	0.00386415
ZNF844	ENSG00000223547	-6.65241	8.94384e-13	-6.60118	1.06226e-35	-6.65241	8.94384e-13	7.67176e-11
AC005000.1	ENSG00000228532	-4.63407	0.000985242	-4.53681	4.85345e-11	-4.63407	0.000985242	0.00912746
RPL41	ENSG00000229117	-3.25542	0.00326729	-3.2168	0.000282355	-3.25542	0.00326729	0.0249398
HOXB-AS3	ENSG00000233101	-8.21472	4.87807e-12	-8.19893	1.22198e-13	-8.21472	4.87807e-12	3.7767e-10
	ENSG00000233280	-3.64584	0.000283188	-3.55304	1.00317e-15	-3.64584	0.000283188	0.0032065
ZNF879	ENSG00000234284	-6.86609	9.43059e-13	-6.82636	4.81509e-20	-6.86609	9.43059e-13	8.03149e-11
	ENSG00000236624	-5.25899	0.00190115	-4.80585	0.000124217	-5.25899	0.00190115	0.0156327
TXNDC5	ENSG00000239264	-5.18735	3.40187e-05	-5.15587	1.72347e-59	-5.18735	3.40187e-05	0.000536515
RNF103	ENSG00000239305	-6.53864	6.67946e-14	-6.49504	3.09454e-57	-6.53864	6.67946e-14	7.23992e-12
LINC01119	ENSG00000239332	-7.69011	0.000137951	-7.66179	0.00013071	-7.69011	0.000137951	0.00175164
ADSL	ENSG00000239900	-1.6442	0.00222105	-1.6418	7.65443e-08	-1.6442	0.00222105	0.0179658
PSMB9	ENSG00000240065	-4.03707	1.7118e-05	-4.00258	3.06428e-12	-4.03707	1.7118e-05	0.000294513
PCDHGC3	ENSG00000240184	-3.82238	4.28992e-05	-3.74752	3.38335e-23	-3.82238	4.28992e-05	0.000651576
KRBOX1	ENSG00000240747	-5.36412	0.000483402	-5.2365	1.10156e-06	-5.36412	0.000483402	0.00500747
PCDHGC5	ENSG00000240764	-7.0983	0.00125045	-6.73777	0.000859581	-7.0983	0.00125045	0.0111262
ARHGEF25	ENSG00000240771	-5.10169	5.26089e-05	-5.20579	1.91574e-34	-5.10169	5.26089e-05	0.000771533
RDH14	ENSG00000240857	-3.31336	0.000299886	-3.32904	9.69069e-12	-3.31336	0.000299886	0.00334789
YAE1D1	ENSG00000241127	-2.23508	0.00188488	-2.21988	1.35872e-06	-2.23508	0.00188488	0.0155203
PLEKHO2	ENSG00000241839	-3.07743	0.000344842	-3.01213	3.04315e-16	-3.07743	0.000344842	0.00376171
PWP2	ENSG00000241945	-2.31081	0.00337344	-2.32182	1.58334e-06	-2.31081	0.00337344	0.0255699
PI4KA	ENSG00000241973	-5.06106	1.86584e-14	-5.0592	2.20976e-41	-5.06106	1.86584e-14	2.27004e-12
RTL5	ENSG00000242732	-7.21649	1.97568e-07	-7.22601	1.78067e-10	-7.21649	1.97568e-07	5.49937e-06
MICAL3	ENSG00000243156	-2.26189	0.00250089	-2.26646	5.30663e-08	-2.26189	0.00250089	0.0198655
STMP1	ENSG00000243317	-2.45789	0.0010566	-2.44835	7.60621e-05	-2.45789	0.0010566	0.00971306
KCTD7	ENSG00000243335	-4.42901	0.000127681	-4.34394	1.22001e-06	-4.42901	0.000127681	0.00163341
EFNA4	ENSG00000243364	-6.00264	3.34018e-05	-6.03338	1.52366e-09	-6.00264	3.34018e-05	0.000528182
NAT6	ENSG00000243477	-5.98953	0.000250266	-5.85796	3.01682e-06	-5.98953	0.000250266	0.00287469
RTL9	ENSG00000243978	-6.0666	0.000652401	-5.89034	0.000254832	-6.0666	0.000652401	0.00644455
TMEM199	ENSG00000244045	-5.45922	4.75687e-05	-5.39478	2.2599e-19	-5.45922	4.75687e-05	0.000707183
CCDC13	ENSG00000244607	-5.79906	0.00105452	-5.60248	0.000243199	-5.79906	0.00105452	0.00970889
TWF2	ENSG00000247596	-6.13202	2.54777e-06	-5.75382	5.05547e-26	-6.13202	2.54777e-06	5.54325e-05
USP51	ENSG00000247746	-6.99966	0.000103834	-6.5197	1.21299e-05	-6.99966	0.000103834	0.00138258
ZNF324B	ENSG00000249471	-5.71991	1.15567e-05	-5.64189	8.26923e-09	-5.71991	1.15567e-05	0.000210047
KIAA1456	ENSG00000250305	-6.67093	9.00937e-05	-6.6667	4.72527e-05	-6.67093	9.00937e-05	0.00122484
SELENOP	ENSG00000250722	-6.62685	2.52017e-06	-6.46105	3.43053e-11	-6.62685	2.52017e-06	5.49324e-05
ZNF345	ENSG00000251247	-6.35477	2.28848e-07	-6.30625	8.65398e-10	-6.35477	2.28848e-07	6.31314e-06
FOXD1	ENSG00000251493	-5.27656	0.000457482	-4.87783	1.82704e-08	-5.27656	0.000457482	0.00476797
PCDHGB6	ENSG00000253305	-5.29686	0.00187054	-4.84233	1.58417e-05	-5.29686	0.00187054	0.0154342
UTP14C	ENSG00000253797	-3.46759	2.74889e-05	-3.42113	8.5917e-20	-3.46759	2.74889e-05	0.000445152
LYN	ENSG00000254087	-6.11078	1.15079e-05	-5.90002	9.0592e-10	-6.11078	1.15079e-05	0.000209798
PABPC4L	ENSG00000254535	-5.04984	0.000641685	-4.9475	3.22595e-06	-5.04984	0.000641685	0.00634396
TRAPPC2B	ENSG00000256060	-6.69468	7.76434e-10	-6.7058	6.21521e-18	-6.69468	7.76434e-10	3.64466e-08
ZNF432	ENSG00000256087	-6.74782	4.10281e-12	-6.69633	6.973e-18	-6.74782	4.10281e-12	3.21828e-10
ZNF486	ENSG00000256229	-3.67011	0.000199112	-3.69254	2.43764e-07	-3.67011	0.000199112	0.00237164
SMIM3	ENSG00000256235	-7.59824	4.88681e-05	-7.30584	8.3301e-06	-7.59824	4.88681e-05	0.000722001
POLG2	ENSG00000256525	-3.15675	0.00650855	-3.03723	1.46707e-07	-3.15675	0.00650855	0.0443437
ZNF350	ENSG00000256683	-4.89407	0.000105542	-5.0172	2.34183e-20	-4.89407	0.000105542	0.00139975
	ENSG00000256872	-6.01567	1.1031e-08	-6.03563	6.46003e-25	-6.01567	1.1031e-08	4.04685e-07
SPESP1	ENSG00000258484	-5.52907	0.000323051	-5.10637	1.09444e-09	-5.52907	0.000323051	0.00357304
ZNF234	ENSG00000263002	-3.97021	3.66638e-05	-3.89221	4.67702e-15	-3.97021	3.66638e-05	0.000569937
STRADA	ENSG00000266173	-5.67878	6.00817e-06	-5.5641	1.29749e-25	-5.67878	6.00817e-06	0.000119792
ZNF850	ENSG00000267041	-3.51495	0.000211173	-3.50653	6.1783e-08	-3.51495	0.000211173	0.0024855
FBXO17	ENSG00000269190	-5.1448	0.000854331	-4.83325	1.23595e-07	-5.1448	0.000854331	0.00807787
GLI1	ENSG00000111087	2.51081	0.236869	2.61537	0.000144224	2.51081	0.236869	0.558029
